# Supplementary material for: Microenvironment-induced CREPT expression by cancer-derived small extracellular vesicles primes field cancerization
Source: Theranostics. 2024 Jan 1;14(2):662–80. doi: 10.7150/thno.87344 (PMC10758052; doi:10.7150/thno.87344)
Supplement: Supplementary file 2 — Supplementary table 2. [file thnov14p0662s2.xls]

## Sheet: SW620 VS NCM460
Quantitative mass spectrometry results analysis of SW620EXO and NCM460EXO (upregulated)
Accession	Description	ncm460exo	sw620exo	ratio sw620exo/ncm460exo	p value	log2(FC)
P12931-2	Isoform 2 of Proto-oncogene tyrosine-protein kinase Src OS=Homo sapiens GN=SRC	1.05667	2.87567	2.72145	3.0471e-06	1.44438
P04049-2	Isoform 2 of RAF proto-oncogene serine/threonine-protein kinase OS=Homo sapiens GN=RAF1	1.01767	1.80467	1.77334	5.2568e-06	0.826467
Q9NZJ9	Diphosphoinositol polyphosphate phosphohydrolase 2 OS=Homo sapiens GN=NUDT4 PE=1 SV=2	1.04667	2.397	2.29013	7.54045e-06	1.19543
Q9UPY6	Wiskott-Aldrich syndrome protein family member 3 OS=Homo sapiens GN=WASF3 PE=1 SV=2	1.018	2.01233	1.97675	1.21694e-05	0.983132
B1ALY0	PALM2-AKAP2 readthrough (Fragment) OS=Homo sapiens GN=PALM2-AKAP2 PE=1 SV=1	0.944333	2.686	2.84433	1.51001e-05	1.50809
J3KNQ4	Alpha-parvin OS=Homo sapiens GN=PARVA PE=1 SV=1	1.01533	1.908	1.87919	1.67895e-05	0.910108
P06239-3	Isoform 3 of Tyrosine-protein kinase Lck OS=Homo sapiens GN=LCK	1.069	2.868	2.68288	2.47306e-05	1.42378
Q9ULE6	Paladin OS=Homo sapiens GN=PALD1 PE=1 SV=3	1.07933	2.63567	2.44194	6.76283e-05	1.28803
P42574	Caspase-3 OS=Homo sapiens GN=CASP3 PE=1 SV=2	1.01333	2.01433	1.98783	7.58183e-05	0.991194
Q9BRF8	Serine/threonine-protein phosphatase CPPED1 OS=Homo sapiens GN=CPPED1 PE=1 SV=3	0.962333	2.41633	2.51091	9.06144e-05	1.32821
Q8IWT6	Volume-regulated anion channel subunit LRRC8A OS=Homo sapiens GN=LRRC8A PE=1 SV=1	0.962333	1.497	1.55559	9.40267e-05	0.637466
Q13451	Peptidyl-prolyl cis-trans isomerase FKBP5 OS=Homo sapiens GN=FKBP5 PE=1 SV=2	1.029	1.856	1.80369	0.000108973	0.850954
Q9NQ40	Solute carrier family 52, riboflavin transporter, member 3 OS=Homo sapiens GN=SLC52A3 PE=1 SV=4	1.09967	2.967	2.69809	0.000141452	1.43194
Q765P7	MTSS1-like protein OS=Homo sapiens GN=MTSS1L PE=1 SV=1	1.103	2.267	2.0553	0.000148356	1.03935
Q9GZY6	Linker for activation of T-cells family member 2 OS=Homo sapiens GN=LAT2 PE=1 SV=1	1.16767	2.89367	2.47816	0.00015619	1.30927
P30989	Neurotensin receptor type 1 OS=Homo sapiens GN=NTSR1 PE=1 SV=2	0.969333	2.58467	2.66644	0.000159606	1.41491
Q9ULZ3	Apoptosis-associated speck-like protein containing a CARD OS=Homo sapiens GN=PYCARD PE=1 SV=2	1.03833	1.926	1.8549	0.000169994	0.891338
B1AKR6	Dynein light chain roadblock-type 1 OS=Homo sapiens GN=DYNLRB1 PE=1 SV=1	0.924	1.86267	2.01587	0.000210913	1.0114
P53778	Mitogen-activated protein kinase 12 OS=Homo sapiens GN=MAPK12 PE=1 SV=3	0.96	2.63633	2.74618	0.000214248	1.45743
E9PDI4	Ladinin-1 OS=Homo sapiens GN=LAD1 PE=1 SV=1	1.187	3.91533	3.29851	0.000237782	1.72182
Q6QNY1	Biogenesis of lysosome-related organelles complex 1 subunit 2 OS=Homo sapiens GN=BLOC1S2 PE=1 SV=1	1.033	2.37833	2.30236	0.00025632	1.20311
Q12929	Epidermal growth factor receptor kinase substrate 8 OS=Homo sapiens GN=EPS8 PE=1 SV=1	1.06933	1.83233	1.71353	0.0002743	0.77697
A0A0B4J1R7	BORCS7-ASMT readthrough (NMD candidate) OS=Homo sapiens GN=BORCS7-ASMT PE=1 SV=1	1.01933	1.56367	1.53401	0.0002922	0.617307
P19440	Gamma-glutamyltranspeptidase 1 OS=Homo sapiens GN=GGT1 PE=1 SV=2	1.039	2.101	2.02214	0.000303533	1.01588
O14618	Copper chaperone for superoxide dismutase OS=Homo sapiens GN=CCS PE=1 SV=1	1.07533	1.677	1.55952	0.000314471	0.641099
Q6PCE3	Glucose 1,6-bisphosphate synthase OS=Homo sapiens GN=PGM2L1 PE=1 SV=3	0.817667	3.96267	4.84631	0.000329666	2.27689
Q1RLN5	ARHGAP12 protein OS=Homo sapiens GN=ARHGAP12 PE=1 SV=1	0.937	2.00067	2.13518	0.000337341	1.09436
Q08174-2	Isoform 2 of Protocadherin-1 OS=Homo sapiens GN=PCDH1	1.137	2.53	2.22515	0.000394599	1.15391
P25098	Beta-adrenergic receptor kinase 1 OS=Homo sapiens GN=GRK2 PE=1 SV=2	1.08567	2.38033	2.19251	0.000448736	1.13258
O95832	Claudin-1 OS=Homo sapiens GN=CLDN1 PE=1 SV=1	1.01867	1.60967	1.58017	0.000476739	0.66008
Q9H900	Protein zwilch homolog OS=Homo sapiens GN=ZWILCH PE=1 SV=2	1.08433	1.901	1.75315	0.000511721	0.80995
Q96B97	SH3 domain-containing kinase-binding protein 1 OS=Homo sapiens GN=SH3KBP1 PE=1 SV=2	1.08433	2.45467	2.26376	0.00053796	1.17872
Q3ZCQ3	Membrane protein FAM174B OS=Homo sapiens GN=FAM174B PE=2 SV=2	1.01233	3.89733	3.84985	0.000562626	1.9448
Q9Y244	Proteasome maturation protein OS=Homo sapiens GN=POMP PE=1 SV=1	1.16767	2.74433	2.35027	0.000569134	1.23283
Q9UPT9	Ubiquitin carboxyl-terminal hydrolase 22 OS=Homo sapiens GN=USP22 PE=1 SV=2	1.12633	2.201	1.95413	0.000578031	0.966525
P13598	Intercellular adhesion molecule 2 OS=Homo sapiens GN=ICAM2 PE=1 SV=2	1.13167	2.91	2.57143	0.000586375	1.36257
Q96S21	Ras-related protein Rab-40C OS=Homo sapiens GN=RAB40C PE=1 SV=1	1.08867	1.66767	1.53184	0.000605313	0.615269
P54652	Heat shock-related 70 kDa protein 2 OS=Homo sapiens GN=HSPA2 PE=1 SV=1	1.13333	2.24533	1.98118	0.000618929	0.986357
O60749	Sorting nexin-2 OS=Homo sapiens GN=SNX2 PE=1 SV=2	1.01633	1.54767	1.52279	0.000676698	0.606721
A0A1B0GTN9	Pleckstrin homology domain-containing family A member 7 (Fragment) OS=Homo sapiens GN=PLEKHA7 PE=1 SV=1	1.061	3.08267	2.90544	0.000676897	1.53875
Q13308-6	Isoform 6 of Inactive tyrosine-protein kinase 7 OS=Homo sapiens GN=PTK7	0.997333	1.813	1.81785	0.000757233	0.862231
O60635	Tetraspanin-1 OS=Homo sapiens GN=TSPAN1 PE=1 SV=2	1.02567	2.34	2.28144	0.000774858	1.18995
P23469	Receptor-type tyrosine-protein phosphatase epsilon OS=Homo sapiens GN=PTPRE PE=1 SV=1	1.07667	2.36933	2.20062	0.000790971	1.13791
Q5T2W1	Na(+)/H(+) exchange regulatory cofactor NHE-RF3 OS=Homo sapiens GN=PDZK1 PE=1 SV=2	1.00733	2.17733	2.16148	0.000810457	1.11202
Q15223	Nectin-1 OS=Homo sapiens GN=NECTIN1 PE=1 SV=3	1.05367	2.353	2.23315	0.000910519	1.15908
P02686	Myelin basic protein OS=Homo sapiens GN=MBP PE=1 SV=3	0.972667	1.916	1.96984	0.000917151	0.97808
Q96H20	Vacuolar-sorting protein SNF8 OS=Homo sapiens GN=SNF8 PE=1 SV=1	1.06767	1.74	1.62972	0.000941932	0.704626
Q86YV5	Tyrosine-protein kinase PRAG1 OS=Homo sapiens GN=PRAG1 PE=1 SV=4	1.088	2.072	1.90441	0.000945675	0.929345
Q01581	Hydroxymethylglutaryl-CoA synthase, cytoplasmic OS=Homo sapiens GN=HMGCS1 PE=1 SV=2	0.972	1.48933	1.53224	0.00103392	0.615638
P50150	Guanine nucleotide-binding protein G(I)/G(S)/G(O) subunit gamma-4 OS=Homo sapiens GN=GNG4 PE=1 SV=1	1.17633	3.342	2.84103	0.00104078	1.50641
Q13683-7	Isoform Alpha-7X2B of Integrin alpha-7 OS=Homo sapiens GN=ITGA7	1.04533	2.45333	2.34694	0.00104314	1.23078
Q96BS2	Calcineurin B homologous protein 3 OS=Homo sapiens GN=TESC PE=1 SV=3	0.929	1.773	1.9085	0.00105984	0.932442
Q7L9B9	Endonuclease/exonuclease/phosphatase family domain-containing protein 1 OS=Homo sapiens GN=EEPD1 PE=1 SV=2	1.20533	2.36233	1.9599	0.0010638	0.97078
P43405	Tyrosine-protein kinase SYK OS=Homo sapiens GN=SYK PE=1 SV=1	1.165	3.64367	3.12761	0.00107632	1.64506
Q16763	Ubiquitin-conjugating enzyme E2 S OS=Homo sapiens GN=UBE2S PE=1 SV=2	1.028	2.13333	2.07523	0.00113723	1.05327
P01889	HLA class I histocompatibility antigen, B-7 alpha chain OS=Homo sapiens GN=HLA-B PE=1 SV=3	1.074	2.29333	2.13532	0.00115783	1.09445
E9PF82	Calcium/calmodulin-dependent protein kinase type II subunit delta OS=Homo sapiens GN=CAMK2D PE=1 SV=1	1.07233	2.363	2.20361	0.00116578	1.13987
Q9UQ80	Proliferation-associated protein 2G4 OS=Homo sapiens GN=PA2G4 PE=1 SV=3	0.941	1.68367	1.78923	0.00125968	0.83934
A0A0G2JMZ8	Occludin OS=Homo sapiens GN=OCLN PE=1 SV=1	1.012	1.85233	1.83037	0.00129514	0.872134
Q15758	Neutral amino acid transporter B(0) OS=Homo sapiens GN=SLC1A5 PE=1 SV=2	0.991333	3.17033	3.19805	0.00130052	1.67719
Q7Z434	Mitochondrial antiviral-signaling protein OS=Homo sapiens GN=MAVS PE=1 SV=2	1.01267	1.72733	1.70573	0.00135246	0.770387
P18433	Receptor-type tyrosine-protein phosphatase alpha OS=Homo sapiens GN=PTPRA PE=1 SV=2	0.956	1.46967	1.53731	0.00141444	0.620406
Q8TE67	Epidermal growth factor receptor kinase substrate 8-like protein 3 OS=Homo sapiens GN=EPS8L3 PE=1 SV=2	1.11133	2.267	2.03989	0.00142613	1.02849
E9PEJ6	Phospholipid-transporting ATPase OS=Homo sapiens GN=ATP11A PE=1 SV=1	1.04333	1.58967	1.52364	0.00145768	0.607524
Q00534	Cyclin-dependent kinase 6 OS=Homo sapiens GN=CDK6 PE=1 SV=1	1.05633	2.128	2.01452	0.00150736	1.01043
P08473	Neprilysin OS=Homo sapiens GN=MME PE=1 SV=2	1.173	3.592	3.06223	0.00151536	1.61458
J3KN01	Afadin OS=Homo sapiens GN=AFDN PE=1 SV=1	1.07433	2.49567	2.32299	0.00152429	1.21598
O76041-2	Isoform 2 of Nebulette OS=Homo sapiens GN=NEBL	1.22467	2.76867	2.26075	0.00159096	1.1768
Q8NAX2	Keratinocyte differentiation factor 1 OS=Homo sapiens GN=KDF1 PE=1 SV=2	1.402	3.34667	2.38707	0.00166924	1.25524
Q8IWA0	WD repeat-containing protein 75 OS=Homo sapiens GN=WDR75 PE=1 SV=1	1.14533	5.834	5.09371	0.00170649	2.34872
Q9Y5U5	Tumor necrosis factor receptor superfamily member 18 OS=Homo sapiens GN=TNFRSF18 PE=1 SV=1	1.267	3.97733	3.13917	0.00171411	1.65038
Q4KWH8	1-phosphatidylinositol 4,5-bisphosphate phosphodiesterase eta-1 OS=Homo sapiens GN=PLCH1 PE=1 SV=1	0.806	1.72667	2.14227	0.00174721	1.09914
C9JJN9	Vacuolar protein sorting-associated protein 8 homolog OS=Homo sapiens GN=VPS8 PE=1 SV=1	1.002	1.89333	1.88955	0.00177425	0.918046
Q7KZI7	Serine/threonine-protein kinase MARK2 OS=Homo sapiens GN=MARK2 PE=1 SV=2	1.05567	1.911	1.81023	0.00180752	0.856173
P46108	Adapter molecule crk OS=Homo sapiens GN=CRK PE=1 SV=2	0.965333	1.765	1.82838	0.00182446	0.870569
P21359	Neurofibromin OS=Homo sapiens GN=NF1 PE=1 SV=2	1.13	1.83833	1.62684	0.00184943	0.702076
B1AK53	Espin OS=Homo sapiens GN=ESPN PE=1 SV=1	1.39667	3.40633	2.4389	0.00191193	1.28623
Q9Y365	START domain-containing protein 10 OS=Homo sapiens GN=STARD10 PE=1 SV=2	1.004	2.36733	2.3579	0.00194899	1.2375
P22455	Fibroblast growth factor receptor 4 OS=Homo sapiens GN=FGFR4 PE=1 SV=2	1.14667	2.074	1.80872	0.00195339	0.85497
I3L3H0	Phosphatidylcholine transfer protein OS=Homo sapiens GN=PCTP PE=1 SV=1	1.13067	2.23567	1.9773	0.00201487	0.983531
Q96GX9	Methylthioribulose-1-phosphate dehydratase OS=Homo sapiens GN=APIP PE=1 SV=1	1.11267	1.70933	1.53625	0.00204199	0.619412
E9PSG9	DNA-directed RNA polymerase II subunit GRINL1A, isoforms 4/5 OS=Homo sapiens GN=POLR2M PE=1 SV=1	1.05733	2.127	2.01166	0.00210385	1.00839
A0A0A0MTS7	Titin OS=Homo sapiens GN=TTN PE=1 SV=1	1.058	1.63233	1.54285	0.00225679	0.625596
Q9UPX8-3	Isoform 3 of SH3 and multiple ankyrin repeat domains protein 2 OS=Homo sapiens GN=SHANK2	1.097	2.285	2.08295	0.00226308	1.05863
O00625	Pirin OS=Homo sapiens GN=PIR PE=1 SV=1	1.059	3.73767	3.52943	0.00227016	1.81944
Q14008-3	Isoform 3 of Cytoskeleton-associated protein 5 OS=Homo sapiens GN=CKAP5	1.10733	1.88867	1.7056	0.00230122	0.770279
P21579	Synaptotagmin-1 OS=Homo sapiens GN=SYT1 PE=1 SV=1	1.128	2.95767	2.62204	0.0023274	1.39069
P62760	Visinin-like protein 1 OS=Homo sapiens GN=VSNL1 PE=1 SV=2	1.11333	4.05333	3.64072	0.00236581	1.86422
Q9ULJ8-3	Isoform 3 of Neurabin-1 OS=Homo sapiens GN=PPP1R9A	1.027	2.40933	2.34599	0.00248343	1.2302
P55011	Solute carrier family 12 member 2 OS=Homo sapiens GN=SLC12A2 PE=1 SV=1	1.07467	2.24867	2.09243	0.00253977	1.06518
A0A1B0GTW1	Tight junction protein ZO-2 OS=Homo sapiens GN=TJP2 PE=1 SV=1	1.26	2.673	2.12143	0.0025853	1.08504
O75368	SH3 domain-binding glutamic acid-rich-like protein OS=Homo sapiens GN=SH3BGRL PE=1 SV=1	1.06467	2.09833	1.97088	0.0026185	0.978842
Q9Y4D1	Disheveled-associated activator of morphogenesis 1 OS=Homo sapiens GN=DAAM1 PE=1 SV=2	1.09633	1.83	1.6692	0.00262966	0.739157
Q8IYS1	Peptidase M20 domain-containing protein 2 OS=Homo sapiens GN=PM20D2 PE=1 SV=2	1.085	1.88833	1.7404	0.00265268	0.799418
A0A087WXI5	Cadherin-1 OS=Homo sapiens GN=CDH1 PE=1 SV=1	1.067	3.131	2.9344	0.0026661	1.55306
A0A0J9YY01	Unconventional myosin-XVB OS=Homo sapiens GN=MYO15B PE=1 SV=1	1.07333	2.12433	1.97919	0.00267652	0.984912
Q96I25	Splicing factor 45 OS=Homo sapiens GN=RBM17 PE=1 SV=1	1.13067	2.32167	2.05336	0.00269254	1.03799
O95294-3	Isoform 3 of RasGAP-activating-like protein 1 OS=Homo sapiens GN=RASAL1	0.923667	1.59667	1.72862	0.00270487	0.789619
Q9BTV7	CDK5 and ABL1 enzyme substrate 2 OS=Homo sapiens GN=CABLES2 PE=1 SV=3	1.05033	2.42233	2.30625	0.00278162	1.20555
Q9P2G1	Ankyrin repeat and IBR domain-containing protein 1 OS=Homo sapiens GN=ANKIB1 PE=1 SV=3	1.074	1.69433	1.57759	0.00278261	0.657724
P09471-2	Isoform Alpha-2 of Guanine nucleotide-binding protein G(o) subunit alpha OS=Homo sapiens GN=GNAO1	0.940667	1.49367	1.58788	0.00278621	0.667103
Q15435-2	Isoform 2 of Protein phosphatase 1 regulatory subunit 7 OS=Homo sapiens GN=PPP1R7	0.894667	1.50633	1.68368	0.0027882	0.751619
Q96AM1	Mas-related G-protein coupled receptor member F OS=Homo sapiens GN=MRGPRF PE=2 SV=1	0.984667	2.91133	2.95667	0.00279007	1.56397
Q9UEY8	Gamma-adducin OS=Homo sapiens GN=ADD3 PE=1 SV=1	1.05267	1.65867	1.57568	0.00280211	0.655975
B7Z9C2	Nucleosome assembly protein 1-like 1 OS=Homo sapiens GN=NAP1L1 PE=1 SV=1	0.959667	2.63233	2.74297	0.0028623	1.45574
Q6PD74	Alpha- and gamma-adaptin-binding protein p34 OS=Homo sapiens GN=AAGAB PE=1 SV=1	0.974	3.19667	3.282	0.00294328	1.71457
P11234-2	Isoform 2 of Ras-related protein Ral-B OS=Homo sapiens GN=RALB	0.962333	1.638	1.70211	0.00304781	0.767327
P29034	Protein S100-A2 OS=Homo sapiens GN=S100A2 PE=1 SV=3	1.11467	6.69233	6.00389	0.00314303	2.5859
Q9Y316-3	Isoform 3 of Protein MEMO1 OS=Homo sapiens GN=MEMO1	1.005	1.548	1.5403	0.0032751	0.62321
P41240	Tyrosine-protein kinase CSK OS=Homo sapiens GN=CSK PE=1 SV=1	1.11367	2.291	2.05717	0.00333671	1.04066
Q96KB5-2	Isoform 2 of Lymphokine-activated killer T-cell-originated protein kinase OS=Homo sapiens GN=PBK	0.963	1.585	1.6459	0.00337155	0.718875
Q6GMV3	Putative peptidyl-tRNA hydrolase PTRHD1 OS=Homo sapiens GN=PTRHD1 PE=1 SV=1	1.009	2.372	2.35084	0.00339654	1.23318
Q9UHD1	Cysteine and histidine-rich domain-containing protein 1 OS=Homo sapiens GN=CHORDC1 PE=1 SV=2	1.08067	2.174	2.01172	0.00344243	1.00843
P60520	Gamma-aminobutyric acid receptor-associated protein-like 2 OS=Homo sapiens GN=GABARAPL2 PE=1 SV=1	1.07667	2.12167	1.97059	0.00344922	0.978626
H0YME6	Kinesin-like protein KIF23 OS=Homo sapiens GN=KIF23 PE=1 SV=1	1.077	2.14767	1.99412	0.00347941	0.995752
Q6PJF5	Inactive rhomboid protein 2 OS=Homo sapiens GN=RHBDF2 PE=1 SV=2	0.893333	1.392	1.55821	0.00349005	0.639889
P98172	Ephrin-B1 OS=Homo sapiens GN=EFNB1 PE=1 SV=1	1.07367	2.98667	2.78174	0.00349872	1.47599
Q86VI3	Ras GTPase-activating-like protein IQGAP3 OS=Homo sapiens GN=IQGAP3 PE=1 SV=2	1.14867	1.832	1.59489	0.00354229	0.673459
Q2TAP0	Golgin subfamily A member 7B OS=Homo sapiens GN=GOLGA7B PE=2 SV=2	1.202	3.413	2.83943	0.0036205	1.5056
E9PRE2	Catenin delta-1 (Fragment) OS=Homo sapiens GN=CTNND1 PE=1 SV=1	0.983667	1.88367	1.91494	0.00362646	0.937302
Q86Y79	Probable peptidyl-tRNA hydrolase OS=Homo sapiens GN=PTRH1 PE=1 SV=1	1.21167	2.22067	1.83274	0.00362652	0.874
P05534	HLA class I histocompatibility antigen, A-24 alpha chain OS=Homo sapiens GN=HLA-A PE=1 SV=2	0.866667	1.50333	1.73462	0.00365778	0.794616
Q4KMQ1	Taperin OS=Homo sapiens GN=TPRN PE=1 SV=2	1.09267	2.15067	1.96827	0.00365911	0.976931
Q9HA72	Calcium homeostasis modulator protein 2 OS=Homo sapiens GN=CALHM2 PE=2 SV=1	1.07733	2.04033	1.89387	0.00370859	0.92134
Q86UF1	Tetraspanin-33 OS=Homo sapiens GN=TSPAN33 PE=1 SV=1	1.06767	2.816	2.63753	0.00372677	1.39919
Q13277	Syntaxin-3 OS=Homo sapiens GN=STX3 PE=1 SV=3	0.951667	1.47367	1.54851	0.00380131	0.630882
A5YM69	Rho guanine nucleotide exchange factor 35 OS=Homo sapiens GN=ARHGEF35 PE=1 SV=1	0.749333	1.60433	2.14101	0.00380263	1.09829
P01116	GTPase KRas OS=Homo sapiens GN=KRAS PE=1 SV=1	0.987333	2.04867	2.07495	0.00380431	1.05308
Q6PJF5-2	Isoform 2 of Inactive rhomboid protein 2 OS=Homo sapiens GN=RHBDF2	1.07467	2.39633	2.22984	0.00380518	1.15694
P08727	Keratin, type I cytoskeletal 19 OS=Homo sapiens GN=KRT19 PE=1 SV=4	0.910667	1.58933	1.74524	0.00382806	0.803427
Q9Y2L9-3	Isoform 3 of Leucine-rich repeat and calponin homology domain-containing protein 1 OS=Homo sapiens GN=LRCH1	1.08633	2.56033	2.35686	0.00385782	1.23686
P46060	Ran GTPase-activating protein 1 OS=Homo sapiens GN=RANGAP1 PE=1 SV=1	1.01167	1.614	1.59539	0.00386644	0.673907
Q15417	Calponin-3 OS=Homo sapiens GN=CNN3 PE=1 SV=1	1.02933	3.244	3.15155	0.00390752	1.65606
P14635	G2/mitotic-specific cyclin-B1 OS=Homo sapiens GN=CCNB1 PE=1 SV=1	1.08733	2.01667	1.85469	0.00391125	0.891178
Q9NRY6	Phospholipid scramblase 3 OS=Homo sapiens GN=PLSCR3 PE=1 SV=2	1.025	2.62233	2.55837	0.00396118	1.35523
Q92558	Wiskott-Aldrich syndrome protein family member 1 OS=Homo sapiens GN=WASF1 PE=1 SV=1	1.13667	1.88533	1.65865	0.0039744	0.73001
O95989	Diphosphoinositol polyphosphate phosphohydrolase 1 OS=Homo sapiens GN=NUDT3 PE=1 SV=1	0.902333	1.97733	2.19136	0.00399525	1.13182
Q9UL26	Ras-related protein Rab-22A OS=Homo sapiens GN=RAB22A PE=1 SV=2	1.028	1.84933	1.79896	0.00403854	0.847165
O75487	Glypican-4 OS=Homo sapiens GN=GPC4 PE=1 SV=4	1.14667	3.61467	3.15233	0.00406134	1.65642
O60716	Catenin delta-1 OS=Homo sapiens GN=CTNND1 PE=1 SV=1	1.13533	2.18167	1.92161	0.00409863	0.942315
P06241	Tyrosine-protein kinase Fyn OS=Homo sapiens GN=FYN PE=1 SV=3	1.043	3.676	3.52445	0.00416275	1.8174
Q58FF6	Putative heat shock protein HSP 90-beta 4 OS=Homo sapiens GN=HSP90AB4P PE=5 SV=1	0.899333	1.981	2.20274	0.00420918	1.1393
G8JLA2	Myosin light polypeptide 6 OS=Homo sapiens GN=MYL6 PE=1 SV=1	1.13133	1.99533	1.7637	0.00424446	0.818606
Q13043	Serine/threonine-protein kinase 4 OS=Homo sapiens GN=STK4 PE=1 SV=2	1.042	1.80767	1.7348	0.00425138	0.794773
P14735	Insulin-degrading enzyme OS=Homo sapiens GN=IDE PE=1 SV=4	0.947333	1.85167	1.95461	0.00429118	0.96688
P11216	Glycogen phosphorylase, brain form OS=Homo sapiens GN=PYGB PE=1 SV=5	0.888667	1.39167	1.56602	0.00430012	0.647099
Q6PHR2-4	Isoform 4 of Serine/threonine-protein kinase ULK3 OS=Homo sapiens GN=ULK3	1.10033	1.76633	1.60527	0.00433763	0.682817
O15551	Claudin-3 OS=Homo sapiens GN=CLDN3 PE=1 SV=1	1.23267	3.69767	2.99973	0.00439266	1.58483
Q13177	Serine/threonine-protein kinase PAK 2 OS=Homo sapiens GN=PAK2 PE=1 SV=3	1.05633	1.684	1.59419	0.00448475	0.672827
P58546	Myotrophin OS=Homo sapiens GN=MTPN PE=1 SV=2	0.918667	2.03867	2.21916	0.00456917	1.15001
P42226	Signal transducer and activator of transcription 6 OS=Homo sapiens GN=STAT6 PE=1 SV=1	1.06033	2.267	2.13801	0.00467528	1.09627
A0A0A0MQT0	Retinol binding protein 1, cellular OS=Homo sapiens GN=RBP1 PE=1 SV=1	1.085	3.43	3.16129	0.00470366	1.66051
Q9P287	BRCA2 and CDKN1A-interacting protein OS=Homo sapiens GN=BCCIP PE=1 SV=1	0.924	1.70233	1.84235	0.0047143	0.881549
P46976	Glycogenin-1 OS=Homo sapiens GN=GYG1 PE=1 SV=4	0.949333	1.45033	1.52774	0.00472667	0.611398
Q13185	Chromobox protein homolog 3 OS=Homo sapiens GN=CBX3 PE=1 SV=4	1.28033	2.28533	1.78495	0.00477704	0.835885
Q02487	Desmocollin-2 OS=Homo sapiens GN=DSC2 PE=1 SV=1	0.827333	1.68633	2.03828	0.00478121	1.02735
O75508	Claudin-11 OS=Homo sapiens GN=CLDN11 PE=1 SV=2	1.34533	8.55167	6.35654	0.00480672	2.66824
O00410-3	Isoform 3 of Importin-5 OS=Homo sapiens GN=IPO5	1.06267	1.79867	1.6926	0.00481107	0.759239
Q96ER3	Protein SAAL1 OS=Homo sapiens GN=SAAL1 PE=1 SV=2	0.952	1.47467	1.54902	0.00481904	0.631355
E5RG17	Putative deoxyribonuclease TATDN1 (Fragment) OS=Homo sapiens GN=TATDN1 PE=1 SV=1	1.01233	1.754	1.73263	0.00489256	0.792964
A0A1W2PRG7	FYVE, RhoGEF and PH domain-containing protein 5 (Fragment) OS=Homo sapiens GN=FGD5 PE=1 SV=1	1.19967	4.31233	3.59461	0.00506398	1.84584
O43765	Small glutamine-rich tetratricopeptide repeat-containing protein alpha OS=Homo sapiens GN=SGTA PE=1 SV=1	1.00133	1.50933	1.50732	0.00507421	0.591989
Q15404	Ras suppressor protein 1 OS=Homo sapiens GN=RSU1 PE=1 SV=3	1.10867	2.118	1.9104	0.0051278	0.933877
Q92598	Heat shock protein 105 kDa OS=Homo sapiens GN=HSPH1 PE=1 SV=1	1.04433	1.81967	1.74242	0.0051378	0.801092
P61457	Pterin-4-alpha-carbinolamine dehydratase OS=Homo sapiens GN=PCBD1 PE=1 SV=2	0.88	2.13467	2.42576	0.00517021	1.27844
Q9P2M7	Cingulin OS=Homo sapiens GN=CGN PE=1 SV=2	1.16	1.77633	1.53132	0.00517805	0.614778
Q96MU8	Kremen protein 1 OS=Homo sapiens GN=KREMEN1 PE=1 SV=3	1.48167	3.80933	2.57098	0.00526631	1.36232
Q9H2D6	TRIO and F-actin-binding protein OS=Homo sapiens GN=TRIOBP PE=1 SV=3	1.12533	1.84767	1.64188	0.00528182	0.715352
Q9H792	Pseudopodium-enriched atypical kinase 1 OS=Homo sapiens GN=PEAK1 PE=1 SV=4	1.12467	2.03367	1.80824	0.00535613	0.854586
Q9Y2Z0	Protein SGT1 homolog OS=Homo sapiens GN=SUGT1 PE=1 SV=3	1.06233	1.89633	1.78506	0.00536384	0.835976
J3QRS3	Myosin regulatory light chain 12A OS=Homo sapiens GN=MYL12A PE=1 SV=1	1.08133	1.92233	1.77774	0.00536424	0.830047
H7BY58	Protein-L-isoaspartate O-methyltransferase OS=Homo sapiens GN=PCMT1 PE=1 SV=1	1.168	2.01233	1.72289	0.00550958	0.784829
P13796	Plastin-2 OS=Homo sapiens GN=LCP1 PE=1 SV=6	1.02467	3.159	3.08295	0.0055763	1.62431
Q9Y5P4-3	Isoform 3 of Collagen type IV alpha-3-binding protein OS=Homo sapiens GN=COL4A3BP	1.54733	8.24533	5.32874	0.00558024	2.41379
Q9H190	Syntenin-2 OS=Homo sapiens GN=SDCBP2 PE=1 SV=2	1.13333	2.79067	2.46235	0.00561271	1.30004
Q8NEG4	Protein FAM83F OS=Homo sapiens GN=FAM83F PE=1 SV=1	1.25	2.583	2.0664	0.00564768	1.04712
O43639	Cytoplasmic protein NCK2 OS=Homo sapiens GN=NCK2 PE=1 SV=2	1.16733	2.87533	2.46316	0.0056787	1.30051
Q9BQL6	Fermitin family homolog 1 OS=Homo sapiens GN=FERMT1 PE=1 SV=1	1.004	1.87167	1.86421	0.00570279	0.898564
Q86SJ2	Amphoterin-induced protein 2 OS=Homo sapiens GN=AMIGO2 PE=1 SV=1	1.06433	2.51	2.35828	0.00572364	1.23774
P08034	Gap junction beta-1 protein OS=Homo sapiens GN=GJB1 PE=1 SV=1	1.10133	5.78	5.24818	0.00575772	2.39182
Q00537	Cyclin-dependent kinase 17 OS=Homo sapiens GN=CDK17 PE=1 SV=2	0.948667	1.67733	1.7681	0.00582311	0.822196
O43566	Regulator of G-protein signaling 14 OS=Homo sapiens GN=RGS14 PE=1 SV=4	1.326	2.45467	1.85118	0.00589725	0.888446
Q99633	Pre-mRNA-splicing factor 18 OS=Homo sapiens GN=PRPF18 PE=1 SV=1	1.045	2.022	1.93493	0.00595127	0.95228
P49795	Regulator of G-protein signaling 19 OS=Homo sapiens GN=RGS19 PE=1 SV=1	1.02533	1.61033	1.57055	0.00602204	0.651266
Q9UGV2	Protein NDRG3 OS=Homo sapiens GN=NDRG3 PE=1 SV=2	1.118	1.67967	1.50239	0.00602817	0.587255
Q9H993	Protein-glutamate O-methyltransferase OS=Homo sapiens GN=ARMT1 PE=1 SV=1	0.959667	1.57667	1.64293	0.00605937	0.716272
P09211	Glutathione S-transferase P OS=Homo sapiens GN=GSTP1 PE=1 SV=2	1.107	4.68767	4.23457	0.00606261	2.08221
P35579	Myosin-9 OS=Homo sapiens GN=MYH9 PE=1 SV=4	1.162	1.97233	1.69736	0.00609642	0.763293
A0A087WWS1	THO complex subunit 1 OS=Homo sapiens GN=THOC1 PE=1 SV=1	1.061	1.59333	1.50173	0.00613791	0.586623
O76003	Glutaredoxin-3 OS=Homo sapiens GN=GLRX3 PE=1 SV=2	1.007	2.275	2.25919	0.0061912	1.1758
P05455	Lupus La protein OS=Homo sapiens GN=SSB PE=1 SV=2	0.977333	1.91233	1.95668	0.00627804	0.968411
Q5XXA6	Anoctamin-1 OS=Homo sapiens GN=ANO1 PE=1 SV=1	1.13333	3.83233	3.38147	0.00628935	1.75765
O15085-2	Isoform 2 of Rho guanine nucleotide exchange factor 11 OS=Homo sapiens GN=ARHGEF11	1.14	1.88467	1.65322	0.00630494	0.725276
Q15181	Inorganic pyrophosphatase OS=Homo sapiens GN=PPA1 PE=1 SV=2	0.988	2.022	2.04656	0.00647461	1.0332
A0A0C4DH75	MAGUK p55 subfamily member 2 OS=Homo sapiens GN=MPP2 PE=1 SV=1	1.00267	2.10533	2.09973	0.00657791	1.07021
Q9BYB4	Guanine nucleotide-binding protein subunit beta-like protein 1 OS=Homo sapiens GN=GNB1L PE=1 SV=2	0.924667	1.79033	1.93619	0.0066321	0.953223
Q14103	Heterogeneous nuclear ribonucleoprotein D0 OS=Homo sapiens GN=HNRNPD PE=1 SV=1	1.05667	1.937	1.83312	0.00665884	0.874304
O14639	Actin-binding LIM protein 1 OS=Homo sapiens GN=ABLIM1 PE=1 SV=3	1.05333	2.10433	1.99778	0.00668666	0.998401
P50479	PDZ and LIM domain protein 4 OS=Homo sapiens GN=PDLIM4 PE=1 SV=2	1.06767	2.21533	2.07493	0.00670043	1.05306
P07948-2	Isoform 2 of Tyrosine-protein kinase Lyn OS=Homo sapiens GN=LYN	1.07733	1.99133	1.84839	0.00670812	0.88627
P31749	RAC-alpha serine/threonine-protein kinase OS=Homo sapiens GN=AKT1 PE=1 SV=2	1.11433	2.35633	2.11457	0.00672292	1.08036
H7C4S7	Membrane-associated guanylate kinase, WW and PDZ domain-containing protein 1 (Fragment) OS=Homo sapiens GN=MAGI1 PE=1 SV=1	0.872667	2.02933	2.32544	0.00677632	1.2175
Q9UJ14	Gamma-glutamyltransferase 7 OS=Homo sapiens GN=GGT7 PE=1 SV=2	1.06967	2.00767	1.87691	0.00680926	0.908358
Q9Y6E2	Basic leucine zipper and W2 domain-containing protein 2 OS=Homo sapiens GN=BZW2 PE=1 SV=1	1.09033	1.69167	1.55151	0.00688188	0.633676
O75131	Copine-3 OS=Homo sapiens GN=CPNE3 PE=1 SV=1	0.966333	1.45933	1.51018	0.00691693	0.594717
F5GZP6	Liprin-beta-1 (Fragment) OS=Homo sapiens GN=PPFIBP1 PE=1 SV=1	1.16167	3.77133	3.24648	0.00692105	1.69888
Q99426	Tubulin-folding cofactor B OS=Homo sapiens GN=TBCB PE=1 SV=2	1.139	2.46167	2.16125	0.006948	1.11187
Q8N573	Oxidation resistance protein 1 OS=Homo sapiens GN=OXR1 PE=1 SV=2	1.014	2.40767	2.37442	0.00695727	1.24758
Q8N4X5-4	Isoform 4 of Actin filament-associated protein 1-like 2 OS=Homo sapiens GN=AFAP1L2	1.16767	2.368	2.02798	0.00702992	1.02004
O15514	DNA-directed RNA polymerase II subunit RPB4 OS=Homo sapiens GN=POLR2D PE=1 SV=1	1.09167	1.99533	1.82779	0.007049	0.870097
Q9BW04	Specifically androgen-regulated gene protein OS=Homo sapiens GN=SARG PE=1 SV=2	1.27233	2.451	1.92638	0.00706627	0.945894
Q6UWL2-2	Isoform 2 of Sushi domain-containing protein 1 OS=Homo sapiens GN=SUSD1	1.06633	1.93067	1.81057	0.00710192	0.856441
A0A0A0MT35	Prostamide/prostaglandin F synthase OS=Homo sapiens GN=FAM213B PE=1 SV=1	1.069	1.692	1.58279	0.0071555	0.662468
Q9NPD8	Ubiquitin-conjugating enzyme E2 T OS=Homo sapiens GN=UBE2T PE=1 SV=1	1.025	1.57433	1.53593	0.007303	0.619117
P05387	60S acidic ribosomal protein P2 OS=Homo sapiens GN=RPLP2 PE=1 SV=1	1.003	1.51733	1.51279	0.00730668	0.597216
A0A0D9SF60	Plakophilin-4 OS=Homo sapiens GN=PKP4 PE=1 SV=1	1.084	2.54667	2.34932	0.00741997	1.23225
Q8N370-3	Isoform 3 of Large neutral amino acids transporter small subunit 4 OS=Homo sapiens GN=SLC43A2	1.23933	2.87067	2.3163	0.00746435	1.21182
Q9H3F6	BTB/POZ domain-containing adapter for CUL3-mediated RhoA degradation protein 3 OS=Homo sapiens GN=KCTD10 PE=1 SV=1	1.114	2.12467	1.90724	0.00756349	0.931487
P56537	Eukaryotic translation initiation factor 6 OS=Homo sapiens GN=EIF6 PE=1 SV=1	0.914	1.809	1.97921	0.00757344	0.984926
Q02241-3	Isoform 3 of Kinesin-like protein KIF23 OS=Homo sapiens GN=KIF23	1.01867	2.05467	2.01702	0.00763082	1.01222
Q13753	Laminin subunit gamma-2 OS=Homo sapiens GN=LAMC2 PE=1 SV=2	1.424	5.07733	3.56554	0.00767173	1.83412
Q12765-2	Isoform 2 of Secernin-1 OS=Homo sapiens GN=SCRN1	1.04133	1.61333	1.5493	0.00767264	0.631613
O75387-2	Isoform 2 of Large neutral amino acids transporter small subunit 3 OS=Homo sapiens GN=SLC43A1	0.900667	2.018	2.24056	0.00772285	1.16386
O14578-4	Isoform 4 of Citron Rho-interacting kinase OS=Homo sapiens GN=CIT	1.21967	1.943	1.59306	0.007782	0.671799
Q96FJ2	Dynein light chain 2, cytoplasmic OS=Homo sapiens GN=DYNLL2 PE=1 SV=1	1.209	2.641	2.18445	0.00779477	1.12727
Q13884	Beta-1-syntrophin OS=Homo sapiens GN=SNTB1 PE=1 SV=3	1.09067	1.84667	1.69315	0.00781113	0.759713
G3V2N0	Guanine nucleotide-binding protein subunit gamma OS=Homo sapiens GN=GNG2 PE=1 SV=1	1.115	3.46367	3.10643	0.00786736	1.63526
O60343	TBC1 domain family member 4 OS=Homo sapiens GN=TBC1D4 PE=1 SV=2	1.131	2.40933	2.13027	0.00790547	1.09104
Q6IA17	Single Ig IL-1-related receptor OS=Homo sapiens GN=SIGIRR PE=1 SV=3	1.02567	2.73667	2.66818	0.00792042	1.41586
A0A0D9SFE4	Dynamin-1 OS=Homo sapiens GN=DNM1 PE=1 SV=1	0.962333	1.95767	2.03429	0.00794585	1.02453
Q14644	Ras GTPase-activating protein 3 OS=Homo sapiens GN=RASA3 PE=1 SV=3	1.00533	1.648	1.63926	0.00800021	0.713042
Q9H0Q3	FXYD domain-containing ion transport regulator 6 OS=Homo sapiens GN=FXYD6 PE=1 SV=1	1.47	3.73167	2.53855	0.00811233	1.344
Q96SN7	Protein orai-2 OS=Homo sapiens GN=ORAI2 PE=1 SV=1	0.958667	2.21433	2.30981	0.00814308	1.20777
Q96PD2-2	Isoform 2 of Discoidin, CUB and LCCL domain-containing protein 2 OS=Homo sapiens GN=DCBLD2	1.119	3.13967	2.80578	0.00819255	1.4884
Q9UHI5	Large neutral amino acids transporter small subunit 2 OS=Homo sapiens GN=SLC7A8 PE=1 SV=1	1.038	2.38867	2.30122	0.00820878	1.2024
Q6ZNL6	FYVE, RhoGEF and PH domain-containing protein 5 OS=Homo sapiens GN=FGD5 PE=1 SV=3	1.062	2.39967	2.25957	0.00821359	1.17605
Q5XXA6-3	Isoform 3 of Anoctamin-1 OS=Homo sapiens GN=ANO1	1.02133	2.26567	2.21834	0.00822306	1.14948
P11166	Solute carrier family 2, facilitated glucose transporter member 1 OS=Homo sapiens GN=SLC2A1 PE=1 SV=2	1.02533	4.10533	4.0039	0.00822404	2.00141
A0A1B0GUA3	KIF1-binding protein OS=Homo sapiens GN=KIF1BP PE=1 SV=1	1.04067	1.58533	1.52338	0.00824408	0.607278
J3QQX2	Rho GDP-dissociation inhibitor 1 OS=Homo sapiens GN=ARHGDIA PE=1 SV=1	0.869333	1.80667	2.07822	0.00841024	1.05535
P22059	Oxysterol-binding protein 1 OS=Homo sapiens GN=OSBP PE=1 SV=1	1.01467	1.711	1.68627	0.00843529	0.753834
Q9Y2X0	Mediator of RNA polymerase II transcription subunit 16 OS=Homo sapiens GN=MED16 PE=1 SV=2	1.04567	1.729	1.65349	0.00845589	0.725515
O75420	GRB10-interacting GYF protein 1 OS=Homo sapiens GN=GIGYF1 PE=1 SV=2	1.16567	2.323	1.99285	0.00845623	0.994834
H7BYT1	Casein kinase I isoform delta OS=Homo sapiens GN=CSNK1D PE=1 SV=2	1.16333	2.042	1.7553	0.00846326	0.811718
Q9H7P6	Multivesicular body subunit 12B OS=Homo sapiens GN=MVB12B PE=1 SV=2	1.199	3.35667	2.79956	0.00850203	1.4852
A0A024R571	EH domain-containing protein 1 OS=Homo sapiens GN=EHD1 PE=1 SV=1	0.955333	1.78467	1.86811	0.00858753	0.901579
Q03252	Lamin-B2 OS=Homo sapiens GN=LMNB2 PE=1 SV=4	1.147	2.159	1.8823	0.00863679	0.912498
P61225	Ras-related protein Rap-2b OS=Homo sapiens GN=RAP2B PE=1 SV=1	0.949	2.47167	2.6045	0.00874186	1.381
Q9UHX3	Adhesion G protein-coupled receptor E2 OS=Homo sapiens GN=ADGRE2 PE=1 SV=2	0.862333	1.67167	1.93854	0.00878434	0.95497
P36405	ADP-ribosylation factor-like protein 3 OS=Homo sapiens GN=ARL3 PE=1 SV=2	1.103	2.296	2.0816	0.00887691	1.05769
O94887	FERM, RhoGEF and pleckstrin domain-containing protein 2 OS=Homo sapiens GN=FARP2 PE=1 SV=3	1.126	1.864	1.65542	0.00888166	0.727195
O43739	Cytohesin-3 OS=Homo sapiens GN=CYTH3 PE=1 SV=2	1.024	2.21	2.1582	0.00891083	1.10983
P56524	Histone deacetylase 4 OS=Homo sapiens GN=HDAC4 PE=1 SV=3	1.21533	1.89767	1.56144	0.00896773	0.642875
Q9Y217	Myotubularin-related protein 6 OS=Homo sapiens GN=MTMR6 PE=1 SV=3	0.892	1.61967	1.81577	0.00912254	0.860581
P51178-2	Isoform 2 of 1-phosphatidylinositol 4,5-bisphosphate phosphodiesterase delta-1 OS=Homo sapiens GN=PLCD1	1.15467	2.642	2.28811	0.00916491	1.19415
P08243	Asparagine synthetase [glutamine-hydrolyzing] OS=Homo sapiens GN=ASNS PE=1 SV=4	0.942	1.77967	1.88924	0.00916746	0.917808
Q9NXD2	Myotubularin-related protein 10 OS=Homo sapiens GN=MTMR10 PE=1 SV=3	1.13767	2.04	1.79314	0.00921288	0.842491
Q9Y5S9	RNA-binding protein 8A OS=Homo sapiens GN=RBM8A PE=1 SV=1	1.127	1.747	1.55013	0.00928802	0.632392
A4D104	HCG19535 OS=Homo sapiens GN=LOC401307 PE=1 SV=1	1.101	2.419	2.19709	0.00929037	1.1356
Q9H223	EH domain-containing protein 4 OS=Homo sapiens GN=EHD4 PE=1 SV=1	1.083	2.627	2.42567	0.00939866	1.27838
Q9P107	GEM-interacting protein OS=Homo sapiens GN=GMIP PE=1 SV=2	1.168	2.37033	2.02939	0.00944496	1.02105
Q7Z460	CLIP-associating protein 1 OS=Homo sapiens GN=CLASP1 PE=1 SV=1	1.14267	1.80267	1.5776	0.00956982	0.657728
P68402	Platelet-activating factor acetylhydrolase IB subunit beta OS=Homo sapiens GN=PAFAH1B2 PE=1 SV=1	0.997	1.831	1.83651	0.00976195	0.876966
P49006	MARCKS-related protein OS=Homo sapiens GN=MARCKSL1 PE=1 SV=2	0.975	2.75933	2.83009	0.00984125	1.50085
O14907	Tax1-binding protein 3 OS=Homo sapiens GN=TAX1BP3 PE=1 SV=2	1.10667	2.91033	2.62982	0.00986058	1.39496
Q70CQ2	Ubiquitin carboxyl-terminal hydrolase 34 OS=Homo sapiens GN=USP34 PE=1 SV=2	1.03433	2.05267	1.98453	0.00998288	0.988798
P08183	Multidrug resistance protein 1 OS=Homo sapiens GN=ABCB1 PE=1 SV=3	1.06733	1.792	1.67895	0.00998618	0.74756
O00505	Importin subunit alpha-4 OS=Homo sapiens GN=KPNA3 PE=1 SV=2	1.06667	2.37833	2.22969	0.01006	1.15684
O14936	Peripheral plasma membrane protein CASK OS=Homo sapiens GN=CASK PE=1 SV=3	1.063	2.24	2.10724	0.0102274	1.07536
Q15464	SH2 domain-containing adapter protein B OS=Homo sapiens GN=SHB PE=1 SV=2	1.145	1.86067	1.62504	0.0103165	0.700472
Q9HCN3	Transmembrane protein 8A OS=Homo sapiens GN=TMEM8A PE=1 SV=3	1.05367	1.75367	1.66435	0.0103231	0.734956
O60885	Bromodomain-containing protein 4 OS=Homo sapiens GN=BRD4 PE=1 SV=2	1.09467	2.37067	2.16565	0.0103591	1.1148
O14908	PDZ domain-containing protein GIPC1 OS=Homo sapiens GN=GIPC1 PE=1 SV=2	1.08067	1.753	1.62215	0.0105174	0.697904
Q13951	Core-binding factor subunit beta OS=Homo sapiens GN=CBFB PE=1 SV=2	1.306	5.66133	4.33486	0.0105301	2.11599
Q86WR0	Coiled-coil domain-containing protein 25 OS=Homo sapiens GN=CCDC25 PE=1 SV=2	0.969	2.04233	2.10767	0.0105987	1.07565
Q96FA3	E3 ubiquitin-protein ligase pellino homolog 1 OS=Homo sapiens GN=PELI1 PE=1 SV=2	1.381	2.93133	2.12262	0.0106263	1.08584
Q9Y2G1	Myelin regulatory factor OS=Homo sapiens GN=MYRF PE=1 SV=3	0.817333	1.41933	1.73654	0.0106394	0.796217
P55209	Nucleosome assembly protein 1-like 1 OS=Homo sapiens GN=NAP1L1 PE=1 SV=1	1.02033	1.91633	1.87814	0.0106788	0.909308
O14787-2	Isoform 2 of Transportin-2 OS=Homo sapiens GN=TNPO2	1.09733	2.27567	2.07382	0.0107333	1.05229
Q9BZV1	UBX domain-containing protein 6 OS=Homo sapiens GN=UBXN6 PE=1 SV=1	1.172	1.90767	1.6277	0.010766	0.702837
Q2TBE0	CWF19-like protein 2 OS=Homo sapiens GN=CWF19L2 PE=1 SV=4	3.273	11.373	3.47479	0.0107695	1.79693
Q9H2P0	Activity-dependent neuroprotector homeobox protein OS=Homo sapiens GN=ADNP PE=1 SV=1	1.09867	1.74733	1.59041	0.0107997	0.669401
P35221	Catenin alpha-1 OS=Homo sapiens GN=CTNNA1 PE=1 SV=1	1.01167	2.516	2.48699	0.0109209	1.3144
Q13153-2	Isoform 2 of Serine/threonine-protein kinase PAK 1 OS=Homo sapiens GN=PAK1	0.917333	1.722	1.87718	0.0110475	0.908567
P35222	Catenin beta-1 OS=Homo sapiens GN=CTNNB1 PE=1 SV=1	1.06367	3.503	3.29332	0.0110627	1.71954
Q9NTX5	Ethylmalonyl-CoA decarboxylase OS=Homo sapiens GN=ECHDC1 PE=1 SV=2	1.053	1.81967	1.72808	0.0110819	0.789169
Q8IVW8	Protein spinster homolog 2 OS=Homo sapiens GN=SPNS2 PE=1 SV=2	1.08667	2.542	2.33926	0.0111447	1.22605
Q9UM54-6	Isoform 6 of Unconventional myosin-VI OS=Homo sapiens GN=MYO6	1.089	1.98567	1.82339	0.0111651	0.86662
Q6ZN28	Metastasis-associated in colon cancer protein 1 OS=Homo sapiens GN=MACC1 PE=1 SV=2	1.213	2.774	2.28689	0.0112103	1.19339
Q9BRR3	Transmembrane protein 246 OS=Homo sapiens GN=TMEM246 PE=1 SV=1	0.955	3.84933	4.03072	0.0112391	2.01104
Q8TCA0	Leucine-rich repeat-containing protein 20 OS=Homo sapiens GN=LRRC20 PE=1 SV=1	1.10267	2.45433	2.22582	0.0112787	1.15433
P01730	T-cell surface glycoprotein CD4 OS=Homo sapiens GN=CD4 PE=1 SV=1	1.203	2.84433	2.36437	0.0113716	1.24145
Q13136	Liprin-alpha-1 OS=Homo sapiens GN=PPFIA1 PE=1 SV=1	1.125	1.89733	1.68652	0.0113948	0.754048
Q9UHE8	Metalloreductase STEAP1 OS=Homo sapiens GN=STEAP1 PE=2 SV=1	1.094	2.415	2.2075	0.0115477	1.14241
Q9Y333	U6 snRNA-associated Sm-like protein LSm2 OS=Homo sapiens GN=LSM2 PE=1 SV=1	1.01033	1.593	1.57671	0.011557	0.656915
P47895	Aldehyde dehydrogenase family 1 member A3 OS=Homo sapiens GN=ALDH1A3 PE=1 SV=2	1.10633	2.044	1.84754	0.0115836	0.885609
Q9Y6M4	Casein kinase I isoform gamma-3 OS=Homo sapiens GN=CSNK1G3 PE=1 SV=2	0.975333	1.51933	1.55776	0.011607	0.639471
F8WA39	Myotubularin-related protein 1 OS=Homo sapiens GN=MTMR1 PE=1 SV=1	1.03633	1.59233	1.53651	0.0116199	0.619654
P12644	Bone morphogenetic protein 4 OS=Homo sapiens GN=BMP4 PE=1 SV=1	1.18567	3.15167	2.65814	0.0117558	1.41042
P23229-6	Isoform Alpha-6X1X2A of Integrin alpha-6 OS=Homo sapiens GN=ITGA6	0.956667	2.15767	2.2554	0.0119113	1.17338
Q9Y3D0	Mitotic spindle-associated MMXD complex subunit MIP18 OS=Homo sapiens GN=FAM96B PE=1 SV=1	1.19	1.89233	1.5902	0.011921	0.669205
Q5T2T1	MAGUK p55 subfamily member 7 OS=Homo sapiens GN=MPP7 PE=1 SV=1	1.15967	1.76967	1.52601	0.0119241	0.609767
Q16537	Serine/threonine-protein phosphatase 2A 56 kDa regulatory subunit epsilon isoform OS=Homo sapiens GN=PPP2R5E PE=1 SV=1	0.825667	1.65567	2.00525	0.0119458	1.00378
P19174-2	Isoform 2 of 1-phosphatidylinositol 4,5-bisphosphate phosphodiesterase gamma-1 OS=Homo sapiens GN=PLCG1	0.851667	1.284	1.50763	0.0119713	0.592284
Q9Y4J8	Dystrobrevin alpha OS=Homo sapiens GN=DTNA PE=1 SV=2	1.117	1.71267	1.53327	0.0120362	0.616615
P09327	Villin-1 OS=Homo sapiens GN=VIL1 PE=1 SV=4	1.174	3.49767	2.97927	0.0120874	1.57496
O75792	Ribonuclease H2 subunit A OS=Homo sapiens GN=RNASEH2A PE=1 SV=2	1.10067	1.774	1.61175	0.0120888	0.688628
A0A024QZP7	Cell division cycle 2, G1 to S and G2 to M, isoform CRA_a OS=Homo sapiens GN=CDC2 PE=1 SV=1	1.02233	2.068	2.02282	0.0121703	1.01637
Q9P0V3	SH3 domain-binding protein 4 OS=Homo sapiens GN=SH3BP4 PE=1 SV=1	1.092	1.90633	1.74573	0.012274	0.803828
Q8WXE0	Caskin-2 OS=Homo sapiens GN=CASKIN2 PE=1 SV=2	1.15233	1.99467	1.73098	0.0122939	0.79159
C9J6U3	Protein diaphanous homolog 2 OS=Homo sapiens GN=DIAPH2 PE=1 SV=3	1.16867	2.07767	1.77781	0.0124487	0.830101
O94832	Unconventional myosin-Id OS=Homo sapiens GN=MYO1D PE=1 SV=2	1.192	2.81867	2.36465	0.0124584	1.24163
O00499-2	Isoform IIB of Myc box-dependent-interacting protein 1 OS=Homo sapiens GN=BIN1	0.998333	2.329	2.33289	0.0124584	1.22212
A0A0B4J2C3	Translationally-controlled tumor protein OS=Homo sapiens GN=TPT1 PE=1 SV=1	0.942667	2.211	2.34547	0.0125264	1.22988
P16144	Integrin beta-4 OS=Homo sapiens GN=ITGB4 PE=1 SV=5	0.962	2.29533	2.386	0.0125319	1.25459
P16298-4	Isoform 4 of Serine/threonine-protein phosphatase 2B catalytic subunit beta isoform OS=Homo sapiens GN=PPP3CB	0.896667	1.73067	1.93011	0.012577	0.948684
Q16527	Cysteine and glycine-rich protein 2 OS=Homo sapiens GN=CSRP2 PE=1 SV=3	1.05233	1.65533	1.57301	0.012669	0.65353
P22681	E3 ubiquitin-protein ligase CBL OS=Homo sapiens GN=CBL PE=1 SV=2	1.11667	1.81067	1.62149	0.0127894	0.697322
Q8WVV4-1	Isoform 1 of Protein POF1B OS=Homo sapiens GN=POF1B	1.23533	2.90067	2.34808	0.012828	1.23148
Q3LXA3	Triokinase/FMN cyclase OS=Homo sapiens GN=TKFC PE=1 SV=2	1.03933	1.90967	1.8374	0.0128866	0.877662
P10114	Ras-related protein Rap-2a OS=Homo sapiens GN=RAP2A PE=1 SV=1	1.006	2.57	2.55467	0.0128879	1.35314
P12004	Proliferating cell nuclear antigen OS=Homo sapiens GN=PCNA PE=1 SV=1	0.912667	1.415	1.5504	0.0129242	0.632642
Q8TEA1	Putative methyltransferase NSUN6 OS=Homo sapiens GN=NSUN6 PE=1 SV=1	0.705333	2.00867	2.84783	0.0130098	1.50986
Q9UHY7	Enolase-phosphatase E1 OS=Homo sapiens GN=ENOPH1 PE=1 SV=1	1.24133	2.25533	1.81686	0.0130155	0.86145
P50552	Vasodilator-stimulated phosphoprotein OS=Homo sapiens GN=VASP PE=1 SV=3	1.06333	1.72733	1.62445	0.0130271	0.699953
Q9UJU6	Drebrin-like protein OS=Homo sapiens GN=DBNL PE=1 SV=1	1.25133	2.43033	1.94219	0.0130409	0.957688
Q8IW92	Beta-galactosidase-1-like protein 2 OS=Homo sapiens GN=GLB1L2 PE=2 SV=1	1.06033	1.93433	1.82427	0.0130919	0.867319
O00154	Cytosolic acyl coenzyme A thioester hydrolase OS=Homo sapiens GN=ACOT7 PE=1 SV=3	0.905333	1.502	1.65906	0.0131613	0.730364
Q9Y6W3	Calpain-7 OS=Homo sapiens GN=CAPN7 PE=1 SV=1	1.14967	2.582	2.24587	0.0132436	1.16727
Q9NRF9	DNA polymerase epsilon subunit 3 OS=Homo sapiens GN=POLE3 PE=1 SV=1	0.933	1.44433	1.54805	0.0132667	0.630455
Q8IZP0	Abl interactor 1 OS=Homo sapiens GN=ABI1 PE=1 SV=4	1.06533	1.82833	1.71621	0.0134022	0.779224
P51946	Cyclin-H OS=Homo sapiens GN=CCNH PE=1 SV=1	2.163	8.15967	3.77238	0.0136211	1.91548
Q92820	Gamma-glutamyl hydrolase OS=Homo sapiens GN=GGH PE=1 SV=2	1.02233	2.45533	2.4017	0.0138103	1.26405
Q70EL4	Ubiquitin carboxyl-terminal hydrolase 43 OS=Homo sapiens GN=USP43 PE=1 SV=2	1.20333	2.26967	1.88615	0.0138528	0.915444
A0A1C7CYX9	Dihydropyrimidinase-related protein 2 OS=Homo sapiens GN=DPYSL2 PE=1 SV=1	0.958	1.474	1.53862	0.0138983	0.621639
P27701	CD82 antigen OS=Homo sapiens GN=CD82 PE=1 SV=1	1.01767	1.773	1.74222	0.0139428	0.800927
P09529	Inhibin beta B chain OS=Homo sapiens GN=INHBB PE=1 SV=2	1.00733	2.18267	2.16678	0.0139963	1.11555
P61086	Ubiquitin-conjugating enzyme E2 K OS=Homo sapiens GN=UBE2K PE=1 SV=3	0.964667	1.76833	1.8331	0.0142019	0.874288
Q92530	Proteasome inhibitor PI31 subunit OS=Homo sapiens GN=PSMF1 PE=1 SV=2	1.09767	1.893	1.72457	0.0142305	0.786234
Q9Y530	O-acetyl-ADP-ribose deacetylase 1 OS=Homo sapiens GN=OARD1 PE=1 SV=2	0.980333	1.87533	1.91295	0.0142523	0.935803
Q9NYB0	Telomeric repeat-binding factor 2-interacting protein 1 OS=Homo sapiens GN=TERF2IP PE=1 SV=1	1.52933	4.32767	2.82977	0.0142627	1.50069
P20340	Ras-related protein Rab-6A OS=Homo sapiens GN=RAB6A PE=1 SV=3	1.01267	1.54433	1.52502	0.014276	0.608825
Q9HAC8	Ubiquitin domain-containing protein 1 OS=Homo sapiens GN=UBTD1 PE=1 SV=1	1.06833	2.11167	1.9766	0.0143828	0.98302
Q9BX79-4	Isoform 4 of Stimulated by retinoic acid gene 6 protein homolog OS=Homo sapiens GN=STRA6	1.058	3.547	3.35255	0.0144839	1.74526
Q9UBT7	Alpha-catulin OS=Homo sapiens GN=CTNNAL1 PE=1 SV=2	1.01867	1.69433	1.66329	0.0145616	0.734036
P49902	Cytosolic purine 5'-nucleotidase OS=Homo sapiens GN=NT5C2 PE=1 SV=1	1.09733	1.66333	1.5158	0.0146198	0.600075
Q01469	Fatty acid-binding protein, epidermal OS=Homo sapiens GN=FABP5 PE=1 SV=3	1.11333	3.63067	3.26108	0.0146813	1.70535
Q9HBW0	Lysophosphatidic acid receptor 2 OS=Homo sapiens GN=LPAR2 PE=1 SV=2	1.22233	3.26633	2.67221	0.014808	1.41803
O15068	Guanine nucleotide exchange factor DBS OS=Homo sapiens GN=MCF2L PE=1 SV=2	0.848667	1.42567	1.67989	0.0148251	0.748367
Q9P265	Disco-interacting protein 2 homolog B OS=Homo sapiens GN=DIP2B PE=1 SV=3	1.00633	2.03067	2.01789	0.0148733	1.01285
Q96FC7	Phytanoyl-CoA hydroxylase-interacting protein-like OS=Homo sapiens GN=PHYHIPL PE=1 SV=3	1.126	1.99433	1.77117	0.0149553	0.8247
Q96EY5	Multivesicular body subunit 12A OS=Homo sapiens GN=MVB12A PE=1 SV=1	1.12433	2.78433	2.47643	0.0149642	1.30826
Q00535	Cyclin-dependent-like kinase 5 OS=Homo sapiens GN=CDK5 PE=1 SV=3	1.01133	1.61133	1.59328	0.0149672	0.671996
P43250-2	Isoform GRK6B of G protein-coupled receptor kinase 6 OS=Homo sapiens GN=GRK6	1.07733	1.65867	1.5396	0.0153272	0.622559
O95183	Vesicle-associated membrane protein 5 OS=Homo sapiens GN=VAMP5 PE=1 SV=1	0.974	1.80267	1.85079	0.0153669	0.888139
P27986	Phosphatidylinositol 3-kinase regulatory subunit alpha OS=Homo sapiens GN=PIK3R1 PE=1 SV=2	1.21667	2.15433	1.77068	0.0157083	0.824308
Q96JY6-5	Isoform 5 of PDZ and LIM domain protein 2 OS=Homo sapiens GN=PDLIM2	1.221	2.52767	2.07016	0.0157737	1.04974
P52907	F-actin-capping protein subunit alpha-1 OS=Homo sapiens GN=CAPZA1 PE=1 SV=3	1.00567	1.892	1.88134	0.0158287	0.91176
P12956	X-ray repair cross-complementing protein 6 OS=Homo sapiens GN=XRCC6 PE=1 SV=2	0.958667	1.46033	1.5233	0.016031	0.607197
Q9UJ68	Mitochondrial peptide methionine sulfoxide reductase OS=Homo sapiens GN=MSRA PE=1 SV=1	1.20233	2.24433	1.86665	0.0160904	0.90045
Q9H0R3	Transmembrane protein 222 OS=Homo sapiens GN=TMEM222 PE=1 SV=2	1.22867	2.13567	1.7382	0.0161598	0.797593
Q9BPZ3	Polyadenylate-binding protein-interacting protein 2 OS=Homo sapiens GN=PAIP2 PE=1 SV=1	1.06633	1.82767	1.71397	0.0162676	0.777344
P55290-4	Isoform 4 of Cadherin-13 OS=Homo sapiens GN=CDH13	1.12767	4.63833	4.11321	0.0163404	2.04027
Q15831	Serine/threonine-protein kinase STK11 OS=Homo sapiens GN=STK11 PE=1 SV=1	1.189	1.991	1.67452	0.0163757	0.743745
Q92835	Phosphatidylinositol 3,4,5-trisphosphate 5-phosphatase 1 OS=Homo sapiens GN=INPP5D PE=1 SV=2	1.08433	2.40533	2.21826	0.0164391	1.14943
P18075	Bone morphogenetic protein 7 OS=Homo sapiens GN=BMP7 PE=1 SV=1	1.15	3.081	2.67913	0.0166297	1.42176
O75674	TOM1-like protein 1 OS=Homo sapiens GN=TOM1L1 PE=1 SV=2	1.10033	2.11633	1.92336	0.0166937	0.943626
F8WAL6	Abl interactor 2 OS=Homo sapiens GN=ABI2 PE=1 SV=2	1.03633	1.86667	1.80122	0.0167444	0.848976
P83916	Chromobox protein homolog 1 OS=Homo sapiens GN=CBX1 PE=1 SV=1	0.941333	1.94033	2.06126	0.016754	1.04353
Q15643	Thyroid receptor-interacting protein 11 OS=Homo sapiens GN=TRIP11 PE=1 SV=3	0.957	2.14	2.23615	0.0168029	1.16102
O15344	E3 ubiquitin-protein ligase Midline-1 OS=Homo sapiens GN=MID1 PE=1 SV=1	1.11767	1.88067	1.68267	0.0168103	0.750754
Q96C90	Protein phosphatase 1 regulatory subunit 14B OS=Homo sapiens GN=PPP1R14B PE=1 SV=3	0.966333	1.84767	1.91204	0.016815	0.935112
A0A044PY82	Uncharacterized protein MISP3 OS=Homo sapiens GN=MISP3 PE=1 SV=1	1.25533	2.23667	1.78173	0.0170058	0.83328
O60925	Prefoldin subunit 1 OS=Homo sapiens GN=PFDN1 PE=1 SV=2	1.02133	1.85967	1.82082	0.0171005	0.86459
Q15819	Ubiquitin-conjugating enzyme E2 variant 2 OS=Homo sapiens GN=UBE2V2 PE=1 SV=4	0.923333	1.61433	1.74838	0.0171205	0.806015
G3V1A6	Gasdermin domain containing 1, isoform CRA_d OS=Homo sapiens GN=GSDMD PE=1 SV=1	0.974	1.82467	1.87337	0.0171748	0.905639
P36894	Bone morphogenetic protein receptor type-1A OS=Homo sapiens GN=BMPR1A PE=1 SV=2	1.11867	1.771	1.58313	0.0172014	0.662784
Q5T4F7	Secreted frizzled-related protein 5 OS=Homo sapiens GN=SFRP5 PE=2 SV=3	1.11667	4.04567	3.62299	0.0172141	1.85718
Q9H446	RWD domain-containing protein 1 OS=Homo sapiens GN=RWDD1 PE=1 SV=1	0.968	1.87633	1.93836	0.0172714	0.954837
H3BLU2	Limbic system-associated membrane protein (Fragment) OS=Homo sapiens GN=LSAMP PE=1 SV=1	1.076	4.18733	3.89157	0.0172925	1.96035
O14562	Ubiquitin domain-containing protein UBFD1 OS=Homo sapiens GN=UBFD1 PE=1 SV=2	1.03867	1.65433	1.59275	0.0173133	0.671517
Q04446	1,4-alpha-glucan-branching enzyme OS=Homo sapiens GN=GBE1 PE=1 SV=3	0.971333	1.46467	1.50789	0.0176616	0.592534
P47755	F-actin-capping protein subunit alpha-2 OS=Homo sapiens GN=CAPZA2 PE=1 SV=3	1.035	1.79167	1.73108	0.0177564	0.791671
Q9Y446-2	Isoform PKP3b of Plakophilin-3 OS=Homo sapiens GN=PKP3	1.09567	2.19033	1.99909	0.0178927	0.999341
Q9BWT7	Caspase recruitment domain-containing protein 10 OS=Homo sapiens GN=CARD10 PE=1 SV=2	1.10267	5.39267	4.89057	0.0179203	2.29
P63208	S-phase kinase-associated protein 1 OS=Homo sapiens GN=SKP1 PE=1 SV=2	0.974667	1.50067	1.53967	0.0180481	0.622623
Q96JA1	Leucine-rich repeats and immunoglobulin-like domains protein 1 OS=Homo sapiens GN=LRIG1 PE=1 SV=2	1.02533	1.67167	1.63036	0.0182602	0.705194
P31150	Rab GDP dissociation inhibitor alpha OS=Homo sapiens GN=GDI1 PE=1 SV=2	0.861667	1.357	1.57485	0.0182873	0.655219
P52209	6-phosphogluconate dehydrogenase, decarboxylating OS=Homo sapiens GN=PGD PE=1 SV=3	0.941667	1.466	1.55681	0.0183544	0.638597
P18669	Phosphoglycerate mutase 1 OS=Homo sapiens GN=PGAM1 PE=1 SV=2	0.930667	1.43533	1.54226	0.0183831	0.625049
Q8WXA9-2	Isoform 2 of Splicing regulatory glutamine/lysine-rich protein 1 OS=Homo sapiens GN=SREK1	1.25	2.07467	1.65973	0.0184586	0.730951
Q9NQ79	Cartilage acidic protein 1 OS=Homo sapiens GN=CRTAC1 PE=1 SV=2	0.825667	2.01233	2.43722	0.0185133	1.28524
Q6IBS0	Twinfilin-2 OS=Homo sapiens GN=TWF2 PE=1 SV=2	1.06	1.72167	1.62421	0.0185729	0.699742
O60547	GDP-mannose 4,6 dehydratase OS=Homo sapiens GN=GMDS PE=1 SV=1	0.877667	1.37633	1.56817	0.0185925	0.649085
P19086	Guanine nucleotide-binding protein G(z) subunit alpha OS=Homo sapiens GN=GNAZ PE=2 SV=3	1.089	1.64133	1.50719	0.0187673	0.591864
B0QYN7	SUMO-conjugating enzyme OS=Homo sapiens GN=UBE2I PE=1 SV=1	0.987333	1.81	1.83322	0.0187928	0.874381
Q9UK45	U6 snRNA-associated Sm-like protein LSm7 OS=Homo sapiens GN=LSM7 PE=1 SV=1	1.023	3.364	3.28837	0.0188459	1.71737
P17707	S-adenosylmethionine decarboxylase proenzyme OS=Homo sapiens GN=AMD1 PE=1 SV=2	1.28067	2.692	2.10203	0.0189755	1.07178
Q6P2I3	Fumarylacetoacetate hydrolase domain-containing protein 2B OS=Homo sapiens GN=FAHD2B PE=1 SV=1	1.04033	1.77067	1.70202	0.0190015	0.767247
Q8IX12	Cell division cycle and apoptosis regulator protein 1 OS=Homo sapiens GN=CCAR1 PE=1 SV=2	1.19533	2.11633	1.7705	0.019097	0.824154
D6RFG8	Deoxycytidine kinase OS=Homo sapiens GN=DCK PE=1 SV=1	0.912333	1.843	2.02009	0.0193333	1.01442
P63241-2	Isoform 2 of Eukaryotic translation initiation factor 5A-1 OS=Homo sapiens GN=EIF5A	1.006	1.91767	1.90623	0.0193974	0.930722
O75116	Rho-associated protein kinase 2 OS=Homo sapiens GN=ROCK2 PE=1 SV=4	0.989	1.69467	1.71352	0.019428	0.776959
Q9Y6W5	Wiskott-Aldrich syndrome protein family member 2 OS=Homo sapiens GN=WASF2 PE=1 SV=3	1.087	1.673	1.5391	0.0194281	0.622086
O75083	WD repeat-containing protein 1 OS=Homo sapiens GN=WDR1 PE=1 SV=4	1.041	1.92	1.84438	0.0194667	0.883136
Q8TB45	DEP domain-containing mTOR-interacting protein OS=Homo sapiens GN=DEPTOR PE=1 SV=2	1.09133	2.41833	2.21594	0.019467	1.14792
Q86WN1	F-BAR and double SH3 domains protein 1 OS=Homo sapiens GN=FCHSD1 PE=1 SV=1	0.888667	1.62867	1.83271	0.0195123	0.873977
Q9BSW2-2	Isoform 2 of EF-hand calcium-binding domain-containing protein 4B OS=Homo sapiens GN=CRACR2A	1.09933	2.028	1.84475	0.0195492	0.883429
P54753	Ephrin type-B receptor 3 OS=Homo sapiens GN=EPHB3 PE=1 SV=2	1.10367	2.773	2.51253	0.0196441	1.32914
Q14651	Plastin-1 OS=Homo sapiens GN=PLS1 PE=1 SV=2	1.03267	3.95567	3.83054	0.0199365	1.93755
Q14145	Kelch-like ECH-associated protein 1 OS=Homo sapiens GN=KEAP1 PE=1 SV=2	1.13433	1.77833	1.56773	0.0200262	0.648681
Q15648	Mediator of RNA polymerase II transcription subunit 1 OS=Homo sapiens GN=MED1 PE=1 SV=4	0.990667	1.925	1.94314	0.0200721	0.958387
Q99816	Tumor susceptibility gene 101 protein OS=Homo sapiens GN=TSG101 PE=1 SV=2	1.09433	3.55767	3.25099	0.0207197	1.70088
Q96JM3	Chromosome alignment-maintaining phosphoprotein 1 OS=Homo sapiens GN=CHAMP1 PE=1 SV=2	1.33	2.228	1.67519	0.020741	0.744323
G3V1L9	Tight junction protein 1 (Zona occludens 1), isoform CRA_a OS=Homo sapiens GN=TJP1 PE=1 SV=1	1.17	2.17533	1.85926	0.0208399	0.894728
Q9P1U1	Actin-related protein 3B OS=Homo sapiens GN=ACTR3B PE=2 SV=1	0.979667	1.709	1.74447	0.0209014	0.80279
Q9BPZ7	Target of rapamycin complex 2 subunit MAPKAP1 OS=Homo sapiens GN=MAPKAP1 PE=1 SV=2	1.188	3.091	2.60185	0.0210941	1.37954
Q8TCT7	Signal peptide peptidase-like 2B OS=Homo sapiens GN=SPPL2B PE=1 SV=2	1.39233	4.10267	2.94661	0.0211017	1.55906
A0A0G2JNW7	Solute carrier family 12 member 7 OS=Homo sapiens GN=SLC12A7 PE=1 SV=1	1.14833	1.84833	1.60958	0.0212127	0.686683
Q5T0Z8	Uncharacterized protein C6orf132 OS=Homo sapiens GN=C6orf132 PE=1 SV=4	1.345	2.42033	1.7995	0.0214075	0.8476
Q14542	Equilibrative nucleoside transporter 2 OS=Homo sapiens GN=SLC29A2 PE=1 SV=3	0.989333	1.532	1.54852	0.0216356	0.630888
P31146	Coronin-1A OS=Homo sapiens GN=CORO1A PE=1 SV=4	1.19533	2.04567	1.71138	0.0217612	0.775158
P09429	High mobility group protein B1 OS=Homo sapiens GN=HMGB1 PE=1 SV=3	1.25233	2.14133	1.70987	0.0218302	0.773891
P33764	Protein S100-A3 OS=Homo sapiens GN=S100A3 PE=1 SV=1	0.986333	2.96033	3.00135	0.0218677	1.58561
Q9Y5Z4	Heme-binding protein 2 OS=Homo sapiens GN=HEBP2 PE=1 SV=1	0.984	1.84867	1.87873	0.0218858	0.909755
H0Y7A7	Calmodulin-2 (Fragment) OS=Homo sapiens GN=CALM2 PE=1 SV=1	1.01067	2.15567	2.13292	0.0220989	1.09283
Q86YS7-3	Isoform 3 of C2 domain-containing protein 5 OS=Homo sapiens GN=C2CD5	1.058	1.94467	1.83806	0.0221329	0.878183
B5MCA4	Epithelial cell adhesion molecule OS=Homo sapiens GN=EPCAM PE=1 SV=1	1.31033	5.86133	4.47316	0.0223225	2.1613
O95750	Fibroblast growth factor 19 OS=Homo sapiens GN=FGF19 PE=1 SV=1	1.504	3.142	2.0891	0.0224784	1.06288
P29323	Ephrin type-B receptor 2 OS=Homo sapiens GN=EPHB2 PE=1 SV=5	0.945	2.57467	2.72451	0.0224922	1.446
Q8IY22	C-Maf-inducing protein OS=Homo sapiens GN=CMIP PE=1 SV=3	1.063	2.08333	1.95986	0.0225412	0.970752
P62330	ADP-ribosylation factor 6 OS=Homo sapiens GN=ARF6 PE=1 SV=2	1.02433	2.51033	2.4507	0.0225814	1.29319
Q9BST9	Rhotekin OS=Homo sapiens GN=RTKN PE=1 SV=2	1.095	2.07967	1.89924	0.0226318	0.925421
Q96QZ7	Membrane-associated guanylate kinase, WW and PDZ domain-containing protein 1 OS=Homo sapiens GN=MAGI1 PE=1 SV=3	0.957333	1.66367	1.73781	0.0226502	0.797273
Q9H9H4	Vacuolar protein sorting-associated protein 37B OS=Homo sapiens GN=VPS37B PE=1 SV=1	1.068	3.50733	3.28402	0.0227019	1.71546
Q9H4G0	Band 4.1-like protein 1 OS=Homo sapiens GN=EPB41L1 PE=1 SV=2	1.02467	2.39467	2.33702	0.0230578	1.22467
A0A0A0MTE8	Neuron navigator 2 OS=Homo sapiens GN=NAV2 PE=1 SV=1	1.05767	2.596	2.45446	0.0230585	1.29541
Q14240-2	Isoform 2 of Eukaryotic initiation factor 4A-II OS=Homo sapiens GN=EIF4A2	0.992333	1.51	1.52167	0.0230739	0.605652
P20333	Tumor necrosis factor receptor superfamily member 1B OS=Homo sapiens GN=TNFRSF1B PE=1 SV=3	1.05033	4.22967	4.02698	0.0231398	2.0097
O94955	Rho-related BTB domain-containing protein 3 OS=Homo sapiens GN=RHOBTB3 PE=1 SV=2	1.089	1.79667	1.64983	0.023188	0.722319
Q9Y2A7-2	Isoform 2 of Nck-associated protein 1 OS=Homo sapiens GN=NCKAP1	1.01567	1.725	1.69839	0.0232761	0.764169
O75351	Vacuolar protein sorting-associated protein 4B OS=Homo sapiens GN=VPS4B PE=1 SV=2	1.09767	1.67933	1.52991	0.0233234	0.613449
Q15185-4	Isoform 4 of Prostaglandin E synthase 3 OS=Homo sapiens GN=PTGES3	1.25367	4.55467	3.63308	0.0233686	1.86119
Q9HBG4	V-type proton ATPase 116 kDa subunit a isoform 4 OS=Homo sapiens GN=ATP6V0A4 PE=1 SV=2	1.01133	2.459	2.43144	0.023408	1.28181
Q6NYC1-3	Isoform 3 of Bifunctional arginine demethylase and lysyl-hydroxylase JMJD6 OS=Homo sapiens GN=JMJD6	1.16267	2.177	1.87242	0.0235376	0.904904
P46109	Crk-like protein OS=Homo sapiens GN=CRKL PE=1 SV=1	1.055	1.59367	1.51058	0.0237261	0.595107
O95067	G2/mitotic-specific cyclin-B2 OS=Homo sapiens GN=CCNB2 PE=1 SV=1	1.171	2.32367	1.98434	0.0238558	0.988662
P63167	Dynein light chain 1, cytoplasmic OS=Homo sapiens GN=DYNLL1 PE=1 SV=1	1.067	1.702	1.59513	0.0238567	0.673671
P11171	Protein 4.1 OS=Homo sapiens GN=EPB41 PE=1 SV=4	1.13733	1.79767	1.5806	0.0241046	0.66047
Q12955-4	Isoform 2 of Ankyrin-3 OS=Homo sapiens GN=ANK3	1.00633	1.662	1.65154	0.0241427	0.723812
Q96RS6	NudC domain-containing protein 1 OS=Homo sapiens GN=NUDCD1 PE=1 SV=2	0.984	1.705	1.73272	0.0241434	0.793042
Q8TEW0	Partitioning defective 3 homolog OS=Homo sapiens GN=PARD3 PE=1 SV=2	0.986667	1.485	1.50507	0.0242394	0.589828
Q8IWE4	DCN1-like protein 3 OS=Homo sapiens GN=DCUN1D3 PE=1 SV=1	1.21333	2.14667	1.76923	0.0242932	0.823122
O00308	NEDD4-like E3 ubiquitin-protein ligase WWP2 OS=Homo sapiens GN=WWP2 PE=1 SV=2	1.10167	1.778	1.61392	0.0245254	0.690568
O00170	AH receptor-interacting protein OS=Homo sapiens GN=AIP PE=1 SV=2	1.15067	1.99233	1.73146	0.0245613	0.791989
O43157	Plexin-B1 OS=Homo sapiens GN=PLXNB1 PE=1 SV=3	0.998333	1.79667	1.79967	0.0246075	0.847729
Q9BY67-3	Isoform 3 of Cell adhesion molecule 1 OS=Homo sapiens GN=CADM1	0.789667	4.47633	5.66864	0.0248289	2.503
P14649	Myosin light chain 6B OS=Homo sapiens GN=MYL6B PE=1 SV=1	1.08	1.777	1.64537	0.0249059	0.718412
P01116-2	Isoform 2B of GTPase KRas OS=Homo sapiens GN=KRAS	0.963333	1.67067	1.73426	0.0253015	0.794317
Q14563	Semaphorin-3A OS=Homo sapiens GN=SEMA3A PE=1 SV=1	1.13067	3.32733	2.94281	0.0253674	1.55719
Q15678	Tyrosine-protein phosphatase non-receptor type 14 OS=Homo sapiens GN=PTPN14 PE=1 SV=2	1.05133	2.66067	2.53075	0.0253765	1.33957
Q9ULH1-2	Isoform 1 of Arf-GAP with SH3 domain, ANK repeat and PH domain-containing protein 1 OS=Homo sapiens GN=ASAP1	1.18067	1.97367	1.67165	0.025467	0.741277
Q92796-2	Isoform 2 of Disks large homolog 3 OS=Homo sapiens GN=DLG3	1.158	2.05233	1.77231	0.0254868	0.82563
O43490	Prominin-1 OS=Homo sapiens GN=PROM1 PE=1 SV=1	1.096	4.81833	4.39629	0.0255949	2.13629
Q5HYI8	Rab-like protein 3 OS=Homo sapiens GN=RABL3 PE=1 SV=1	1.14767	2.97967	2.59628	0.0256363	1.37645
O95865	N(G),N(G)-dimethylarginine dimethylaminohydrolase 2 OS=Homo sapiens GN=DDAH2 PE=1 SV=1	0.961	1.873	1.94901	0.0257222	0.962743
O14686-3	Isoform 3 of Histone-lysine N-methyltransferase 2D OS=Homo sapiens GN=KMT2D	1.33133	2.75567	2.06985	0.0257452	1.04953
P49407	Beta-arrestin-1 OS=Homo sapiens GN=ARRB1 PE=1 SV=2	1.133	1.91667	1.69167	0.0258368	0.758452
Q14847	LIM and SH3 domain protein 1 OS=Homo sapiens GN=LASP1 PE=1 SV=2	1.107	2.11067	1.90665	0.0258841	0.931044
P04040	Catalase OS=Homo sapiens GN=CAT PE=1 SV=3	1.15767	1.885	1.62828	0.0259291	0.703345
Q9NQS7	Inner centromere protein OS=Homo sapiens GN=INCENP PE=1 SV=3	1.27867	1.928	1.50782	0.026006	0.592465
Q16864-2	Isoform 2 of V-type proton ATPase subunit F OS=Homo sapiens GN=ATP6V1F	0.941	1.62233	1.72405	0.0262093	0.785804
A0A0G2JNH7	Ephrin type-B receptor 6 OS=Homo sapiens GN=EPHB6 PE=1 SV=1	1.337	3.00833	2.25006	0.0262344	1.16996
H7BZG6	AP-1 complex subunit sigma-2 (Fragment) OS=Homo sapiens GN=AP1S2 PE=1 SV=1	1.20967	1.9	1.57068	0.0267468	0.65139
P06241-2	Isoform 2 of Tyrosine-protein kinase Fyn OS=Homo sapiens GN=FYN	1.069	1.953	1.82694	0.0269647	0.86943
P08138	Tumor necrosis factor receptor superfamily member 16 OS=Homo sapiens GN=NGFR PE=1 SV=1	1.061	2.63867	2.48696	0.0270096	1.31438
Q9H5V8	CUB domain-containing protein 1 OS=Homo sapiens GN=CDCP1 PE=1 SV=3	0.909333	1.52867	1.68109	0.0271158	0.749393
P35580-3	Isoform 3 of Myosin-10 OS=Homo sapiens GN=MYH10	1.26233	1.92533	1.52522	0.0271743	0.609015
P00813	Adenosine deaminase OS=Homo sapiens GN=ADA PE=1 SV=3	1.239	2.24333	1.8106	0.0272362	0.856468
P22234	Multifunctional protein ADE2 OS=Homo sapiens GN=PAICS PE=1 SV=3	0.896667	1.44833	1.61524	0.0272442	0.69175
Q9NZW5	MAGUK p55 subfamily member 6 OS=Homo sapiens GN=MPP6 PE=1 SV=2	1.066	2.885	2.70638	0.0272497	1.43636
P57076	UPF0769 protein C21orf59 OS=Homo sapiens GN=C21orf59 PE=1 SV=1	0.934667	1.67633	1.79351	0.0272678	0.842785
Q53EZ4	Centrosomal protein of 55 kDa OS=Homo sapiens GN=CEP55 PE=1 SV=3	1.11033	3.226	2.90543	0.0273441	1.53875
P29320	Ephrin type-A receptor 3 OS=Homo sapiens GN=EPHA3 PE=1 SV=2	1.45533	2.62033	1.8005	0.0275416	0.848401
Q9H9S4	Calcium-binding protein 39-like OS=Homo sapiens GN=CAB39L PE=1 SV=3	1.04133	2.367	2.27305	0.0276835	1.18463
Q9P0P0	E3 ubiquitin-protein ligase RNF181 OS=Homo sapiens GN=RNF181 PE=1 SV=1	1.20467	1.892	1.57056	0.0277487	0.651278
C9JG63	Sprouty-related, EVH1 domain-containing protein 2 (Fragment) OS=Homo sapiens GN=SPRED2 PE=1 SV=8	1.03767	2.59633	2.50209	0.0280346	1.32313
Q9Y2D5-4	Isoform 2 of A-kinase anchor protein 2 OS=Homo sapiens GN=AKAP2	1.103	2.171	1.96827	0.028098	0.976927
H7C2N1	Prothymosin alpha (Fragment) OS=Homo sapiens GN=PTMA PE=1 SV=1	0.830333	1.67733	2.02007	0.0281066	1.01441
Q93034	Cullin-5 OS=Homo sapiens GN=CUL5 PE=1 SV=4	1.03	1.75433	1.70324	0.028334	0.768279
G5EA09	Syndecan binding protein (Syntenin), isoform CRA_a OS=Homo sapiens GN=SDCBP PE=1 SV=1	1.07667	2.712	2.51889	0.0283451	1.33279
P12429	Annexin A3 OS=Homo sapiens GN=ANXA3 PE=1 SV=3	1.02633	2.16333	2.10783	0.0287418	1.07576
P53794	Sodium/myo-inositol cotransporter OS=Homo sapiens GN=SLC5A3 PE=1 SV=2	0.947	1.51167	1.59627	0.0287634	0.674704
Q9UK41	Vacuolar protein sorting-associated protein 28 homolog OS=Homo sapiens GN=VPS28 PE=1 SV=1	1.08533	2.153	1.98372	0.0288569	0.98821
P57737	Coronin-7 OS=Homo sapiens GN=CORO7 PE=1 SV=2	1.20433	4.83167	4.0119	0.0289648	2.00429
P54709	Sodium/potassium-transporting ATPase subunit beta-3 OS=Homo sapiens GN=ATP1B3 PE=1 SV=1	0.955	1.99067	2.08447	0.0291916	1.05968
Q5VW32	BRO1 domain-containing protein BROX OS=Homo sapiens GN=BROX PE=1 SV=1	1.07533	3.09033	2.87384	0.0292487	1.52298
Q9NP79	Vacuolar protein sorting-associated protein VTA1 homolog OS=Homo sapiens GN=VTA1 PE=1 SV=1	1.016	2.22533	2.19029	0.0292948	1.13112
Q9BUL8	Programmed cell death protein 10 OS=Homo sapiens GN=PDCD10 PE=1 SV=1	1.07933	2.01833	1.86998	0.0292983	0.903024
P82970	High mobility group nucleosome-binding domain-containing protein 5 OS=Homo sapiens GN=HMGN5 PE=1 SV=1	0.899667	1.489	1.65506	0.0293958	0.726881
Q9NUP9	Protein lin-7 homolog C OS=Homo sapiens GN=LIN7C PE=1 SV=1	1.06	2.38367	2.24874	0.029862	1.16912
P07948	Tyrosine-protein kinase Lyn OS=Homo sapiens GN=LYN PE=1 SV=3	1.06167	2.208	2.07975	0.0300475	1.05641
Q9H9Q2	COP9 signalosome complex subunit 7b OS=Homo sapiens GN=COPS7B PE=1 SV=1	1.008	1.64667	1.6336	0.0303495	0.708053
O14493	Claudin-4 OS=Homo sapiens GN=CLDN4 PE=1 SV=1	1.24033	2.08233	1.67885	0.0305452	0.747473
P48637	Glutathione synthetase OS=Homo sapiens GN=GSS PE=1 SV=1	0.960667	1.71767	1.78799	0.0306536	0.838342
Q12959-5	Isoform 5 of Disks large homolog 1 OS=Homo sapiens GN=DLG1	1.07767	2.24933	2.08723	0.0306671	1.06159
O95104	Splicing factor, arginine/serine-rich 15 OS=Homo sapiens GN=SCAF4 PE=1 SV=3	1.08767	2.962	2.72326	0.0307053	1.44534
Q9BV20	Methylthioribose-1-phosphate isomerase OS=Homo sapiens GN=MRI1 PE=1 SV=1	0.965667	1.55267	1.60787	0.0307138	0.685151
P62942	Peptidyl-prolyl cis-trans isomerase FKBP1A OS=Homo sapiens GN=FKBP1A PE=1 SV=2	1.04833	2.19433	2.09316	0.030744	1.06569
P60484-2	Isoform alpha of Phosphatidylinositol 3,4,5-trisphosphate 3-phosphatase and dual-specificity protein phosphatase PTEN OS=Homo sapiens GN=PTEN	0.998667	1.64833	1.65053	0.031127	0.722933
P16949-2	Isoform 2 of Stathmin OS=Homo sapiens GN=STMN1	0.836667	1.68733	2.01673	0.0311907	1.01202
P56377	AP-1 complex subunit sigma-2 OS=Homo sapiens GN=AP1S2 PE=1 SV=1	1.043	1.792	1.71812	0.0312616	0.780831
Q9BY43-2	Isoform 2 of Charged multivesicular body protein 4a OS=Homo sapiens GN=CHMP4A	1.17433	3.16967	2.69912	0.0314559	1.43249
Q9BR76	Coronin-1B OS=Homo sapiens GN=CORO1B PE=1 SV=1	1.063	2.077	1.9539	0.0315517	0.96636
P61158	Actin-related protein 3 OS=Homo sapiens GN=ACTR3 PE=1 SV=3	0.948667	2.18533	2.30358	0.0315693	1.20388
Q9NZU5	LIM and cysteine-rich domains protein 1 OS=Homo sapiens GN=LMCD1 PE=1 SV=1	1.053	2.06933	1.96518	0.0318419	0.974661
O60244	Mediator of RNA polymerase II transcription subunit 14 OS=Homo sapiens GN=MED14 PE=1 SV=2	1.10933	1.66833	1.50391	0.0321643	0.588715
Q8IX04	Ubiquitin-conjugating enzyme E2 variant 3 OS=Homo sapiens GN=UEVLD PE=1 SV=2	1.06167	2.90833	2.7394	0.0325836	1.45386
Q86W92-4	Isoform 4 of Liprin-beta-1 OS=Homo sapiens GN=PPFIBP1	1.06167	2.294	2.16075	0.0327912	1.11153
Q9UBQ7	Glyoxylate reductase/hydroxypyruvate reductase OS=Homo sapiens GN=GRHPR PE=1 SV=1	0.897667	1.408	1.56851	0.0327966	0.649396
Q9BW30	Tubulin polymerization-promoting protein family member 3 OS=Homo sapiens GN=TPPP3 PE=1 SV=1	1.23833	2.37033	1.91413	0.0328655	0.93669
P60033	CD81 antigen OS=Homo sapiens GN=CD81 PE=1 SV=1	1.07733	3.103	2.88026	0.0329561	1.5262
P29218-3	Isoform 3 of Inositol monophosphatase 1 OS=Homo sapiens GN=IMPA1	1.058	1.65167	1.56112	0.0330688	0.642583
P16150	Leukosialin OS=Homo sapiens GN=SPN PE=1 SV=1	1.26267	4.468	3.53854	0.0330867	1.82316
Q14738	Serine/threonine-protein phosphatase 2A 56 kDa regulatory subunit delta isoform OS=Homo sapiens GN=PPP2R5D PE=1 SV=1	1.05833	1.60233	1.51402	0.0331526	0.59838
Q9UKE5-2	Isoform 2 of TRAF2 and NCK-interacting protein kinase OS=Homo sapiens GN=TNIK	1.13367	3.75367	3.31108	0.0332115	1.7273
Q9NUY8	TBC1 domain family member 23 OS=Homo sapiens GN=TBC1D23 PE=1 SV=3	0.85	1.58033	1.85922	0.0335342	0.894694
O75581	Low-density lipoprotein receptor-related protein 6 OS=Homo sapiens GN=LRP6 PE=1 SV=2	1.05	1.752	1.66857	0.0336406	0.738613
Q8WV92	MIT domain-containing protein 1 OS=Homo sapiens GN=MITD1 PE=1 SV=1	1.049	3.01567	2.8748	0.0342545	1.52346
Q9NQ88	Fructose-2,6-bisphosphatase TIGAR OS=Homo sapiens GN=TIGAR PE=1 SV=1	0.942333	1.94	2.05872	0.0342732	1.04175
E5RJD8	Tubulin-specific chaperone A OS=Homo sapiens GN=TBCA PE=1 SV=1	0.916	1.58433	1.72962	0.0345287	0.790456
Q15691	Microtubule-associated protein RP/EB family member 1 OS=Homo sapiens GN=MAPRE1 PE=1 SV=3	1.13767	1.95233	1.71609	0.0345648	0.779121
P51668	Ubiquitin-conjugating enzyme E2 D1 OS=Homo sapiens GN=UBE2D1 PE=1 SV=1	1.082	2.02533	1.87184	0.0347031	0.904459
Q13233	Mitogen-activated protein kinase kinase kinase 1 OS=Homo sapiens GN=MAP3K1 PE=1 SV=4	1.241	2.75033	2.21622	0.0348103	1.1481
F6QDS0	HCG2043426, isoform CRA_b OS=Homo sapiens GN=hCG_2043426 PE=1 SV=1	1.066	1.61733	1.5172	0.0348496	0.60141
P14222	Perforin-1 OS=Homo sapiens GN=PRF1 PE=1 SV=1	1.16333	2.174	1.86877	0.035418	0.902087
Q9Y324	rRNA-processing protein FCF1 homolog OS=Homo sapiens GN=FCF1 PE=2 SV=1	1.264	1.92767	1.52505	0.0354801	0.608859
P26447	Protein S100-A4 OS=Homo sapiens GN=S100A4 PE=1 SV=1	0.966333	1.621	1.67747	0.0355772	0.746291
P00374	Dihydrofolate reductase OS=Homo sapiens GN=DHFR PE=1 SV=2	1.17467	1.78733	1.52157	0.0358542	0.605557
Q9UNF0	Protein kinase C and casein kinase substrate in neurons protein 2 OS=Homo sapiens GN=PACSIN2 PE=1 SV=2	1.003	1.613	1.60818	0.0358857	0.685425
P29373	Cellular retinoic acid-binding protein 2 OS=Homo sapiens GN=CRABP2 PE=1 SV=2	0.952333	3.01333	3.16416	0.0359616	1.66182
P07108-5	Isoform 5 of Acyl-CoA-binding protein OS=Homo sapiens GN=DBI	0.861	1.77233	2.05846	0.0361953	1.04156
Q93074-2	Isoform 2 of Mediator of RNA polymerase II transcription subunit 12 OS=Homo sapiens GN=MED12	1.13333	1.887	1.665	0.0363212	0.735522
Q86X29	Lipolysis-stimulated lipoprotein receptor OS=Homo sapiens GN=LSR PE=1 SV=4	0.976667	1.79433	1.8372	0.0363777	0.87751
P27348	14-3-3 protein theta OS=Homo sapiens GN=YWHAQ PE=1 SV=1	0.978	2.216	2.26585	0.0365557	1.18005
P07686	Beta-hexosaminidase subunit beta OS=Homo sapiens GN=HEXB PE=1 SV=3	1.074	1.795	1.67132	0.0366559	0.74099
E9PL57	NEDD8-MDP1 readthrough (Fragment) OS=Homo sapiens GN=NEDD8-MDP1 PE=4 SV=1	1.04767	1.57833	1.50652	0.0366799	0.591222
H0Y2M6	Chloride channel 7, isoform CRA_c OS=Homo sapiens GN=CLCN7 PE=1 SV=1	0.973333	1.79867	1.84795	0.0368831	0.885922
Q9BY32	Inosine triphosphate pyrophosphatase OS=Homo sapiens GN=ITPA PE=1 SV=2	0.906667	2.078	2.29191	0.0369014	1.19655
P78417	Glutathione S-transferase omega-1 OS=Homo sapiens GN=GSTO1 PE=1 SV=2	0.889333	1.35667	1.52549	0.0370151	0.60927
Q9HAU0-4	Isoform 4 of Pleckstrin homology domain-containing family A member 5 OS=Homo sapiens GN=PLEKHA5	1.27667	2.121	1.66136	0.0371211	0.732363
Q9UQC2	GRB2-associated-binding protein 2 OS=Homo sapiens GN=GAB2 PE=1 SV=1	1.016	1.777	1.74902	0.0375244	0.806543
A0A0D9SGE8	PHD finger protein 6 OS=Homo sapiens GN=PHF6 PE=1 SV=1	1.385	2.26833	1.63779	0.037556	0.711747
P17677-2	Isoform 2 of Neuromodulin OS=Homo sapiens GN=GAP43	1.56433	4.70567	3.0081	0.0376396	1.58885
Q9ULV4-3	Isoform 3 of Coronin-1C OS=Homo sapiens GN=CORO1C	1.067	2.45967	2.30522	0.0376519	1.2049
Q9P0M6	Core histone macro-H2A.2 OS=Homo sapiens GN=H2AFY2 PE=1 SV=3	1.046	2.45467	2.34672	0.0377271	1.23064
Q8TBC3	SH3KBP1-binding protein 1 OS=Homo sapiens GN=SHKBP1 PE=1 SV=2	1.05533	1.71267	1.62287	0.0378599	0.698546
Q8WXS8-4	Isoform D of A disintegrin and metalloproteinase with thrombospondin motifs 14 OS=Homo sapiens GN=ADAMTS14	0.975	1.582	1.62256	0.0378805	0.698275
Q9H400	Lck-interacting transmembrane adapter 1 OS=Homo sapiens GN=LIME1 PE=1 SV=1	0.918667	2.10067	2.28665	0.0380393	1.19323
P62993	Growth factor receptor-bound protein 2 OS=Homo sapiens GN=GRB2 PE=1 SV=1	1.03467	2.665	2.57571	0.0381443	1.36497
Q765P7-2	Isoform 2 of MTSS1-like protein OS=Homo sapiens GN=MTSS1L	0.994333	3.47633	3.49614	0.0384318	1.80576
Q9Y3L5	Ras-related protein Rap-2c OS=Homo sapiens GN=RAP2C PE=1 SV=1	0.995667	1.787	1.79478	0.0385882	0.843805
Q96N67	Dedicator of cytokinesis protein 7 OS=Homo sapiens GN=DOCK7 PE=1 SV=4	1.11167	1.758	1.58141	0.0394005	0.661211
Q6NXE6	Armadillo repeat-containing protein 6 OS=Homo sapiens GN=ARMC6 PE=1 SV=2	1.10033	1.673	1.52045	0.039445	0.604497
Q9Y653	Adhesion G-protein coupled receptor G1 OS=Homo sapiens GN=ADGRG1 PE=1 SV=2	1.12033	3.016	2.69206	0.0397888	1.42871
Q6R327-3	Isoform 3 of Rapamycin-insensitive companion of mTOR OS=Homo sapiens GN=RICTOR	1.14767	1.80467	1.57247	0.0401879	0.653029
K7EM20	14-3-3 protein epsilon (Fragment) OS=Homo sapiens GN=YWHAE PE=1 SV=1	0.551	1.942	3.5245	0.0402162	1.81742
P62258	14-3-3 protein epsilon OS=Homo sapiens GN=YWHAE PE=1 SV=1	1.009	2.14733	2.12818	0.0403284	1.08962
Q9Y3S1	Serine/threonine-protein kinase WNK2 OS=Homo sapiens GN=WNK2 PE=1 SV=4	1.28867	2.55933	1.98603	0.0407874	0.989889
Q9BRG1	Vacuolar protein-sorting-associated protein 25 OS=Homo sapiens GN=VPS25 PE=1 SV=1	1.138	2.35867	2.07264	0.0409484	1.05147
Q8IYJ3	Synaptotagmin-like protein 1 OS=Homo sapiens GN=SYTL1 PE=1 SV=1	1.08733	1.67067	1.53648	0.0410526	0.61963
Q8IWU5	Extracellular sulfatase Sulf-2 OS=Homo sapiens GN=SULF2 PE=1 SV=1	1.051	2.82033	2.68348	0.0413586	1.4241
P53611	Geranylgeranyl transferase type-2 subunit beta OS=Homo sapiens GN=RABGGTB PE=1 SV=2	0.857	1.41733	1.65383	0.0415555	0.725812
O95819-3	Isoform 3 of Mitogen-activated protein kinase kinase kinase kinase 4 OS=Homo sapiens GN=MAP4K4	1.101	2.02067	1.8353	0.0416074	0.876017
Q86VN1	Vacuolar protein-sorting-associated protein 36 OS=Homo sapiens GN=VPS36 PE=1 SV=1	1.16267	1.77433	1.52609	0.0416642	0.60984
Q9NZZ3	Charged multivesicular body protein 5 OS=Homo sapiens GN=CHMP5 PE=1 SV=1	1.10933	3.30367	2.97806	0.0417105	1.57438
Q6NXG1	Epithelial splicing regulatory protein 1 OS=Homo sapiens GN=ESRP1 PE=1 SV=2	1.16533	2.305	1.97797	0.0421154	0.984024
Q86TI2-2	Isoform 2 of Dipeptidyl peptidase 9 OS=Homo sapiens GN=DPP9	0.921333	1.751	1.90051	0.0421506	0.926384
Q7L576	Cytoplasmic FMR1-interacting protein 1 OS=Homo sapiens GN=CYFIP1 PE=1 SV=1	1.048	1.64967	1.57411	0.0421601	0.654536
Q13951-2	Isoform 2 of Core-binding factor subunit beta OS=Homo sapiens GN=CBFB	0.996	2.481	2.49096	0.0422182	1.3167
Q7Z403	Transmembrane channel-like protein 6 OS=Homo sapiens GN=TMC6 PE=1 SV=2	0.89	1.38567	1.55693	0.0422643	0.638703
P35611-3	Isoform 3 of Alpha-adducin OS=Homo sapiens GN=ADD1	1.223	2.16867	1.77324	0.0424993	0.826384
Q9NYI0	PH and SEC7 domain-containing protein 3 OS=Homo sapiens GN=PSD3 PE=1 SV=2	0.999667	1.96667	1.96732	0.0426589	0.976233
P00492	Hypoxanthine-guanine phosphoribosyltransferase OS=Homo sapiens GN=HPRT1 PE=1 SV=2	0.908	1.63833	1.80433	0.0427352	0.851465
P63104	14-3-3 protein zeta/delta OS=Homo sapiens GN=YWHAZ PE=1 SV=1	0.946667	2.066	2.18239	0.0427384	1.12591
Q8WUX9	Charged multivesicular body protein 7 OS=Homo sapiens GN=CHMP7 PE=1 SV=1	0.817	2.332	2.85435	0.0428664	1.51316
P14550	Alcohol dehydrogenase [NADP(+)] OS=Homo sapiens GN=AKR1A1 PE=1 SV=3	1.00667	1.62567	1.6149	0.0429834	0.691445
P12268	Inosine-5'-monophosphate dehydrogenase 2 OS=Homo sapiens GN=IMPDH2 PE=1 SV=2	1.168	1.90133	1.62785	0.0436593	0.702971
O43427	Acidic fibroblast growth factor intracellular-binding protein OS=Homo sapiens GN=FIBP PE=1 SV=3	1.011	1.58467	1.56742	0.0437727	0.648396
Q15370	Elongin-B OS=Homo sapiens GN=ELOB PE=1 SV=1	1.03133	1.588	1.53975	0.0439435	0.6227
P50395	Rab GDP dissociation inhibitor beta OS=Homo sapiens GN=GDI2 PE=1 SV=2	0.925667	1.642	1.77386	0.0440343	0.826889
Q68CZ2	Tensin-3 OS=Homo sapiens GN=TNS3 PE=1 SV=2	1.11467	1.81467	1.62799	0.0440547	0.703092
P46531	Neurogenic locus notch homolog protein 1 OS=Homo sapiens GN=NOTCH1 PE=1 SV=4	1.09733	2.59633	2.36604	0.0442961	1.24247
P43487	Ran-specific GTPase-activating protein OS=Homo sapiens GN=RANBP1 PE=1 SV=1	1.06833	2.10433	1.96973	0.04447	0.978001
O15498	Synaptobrevin homolog YKT6 OS=Homo sapiens GN=YKT6 PE=1 SV=1	0.881	1.34667	1.52857	0.044967	0.612179
Q9NTN9-2	Isoform 2 of Semaphorin-4G OS=Homo sapiens GN=SEMA4G	1.13933	1.90867	1.67525	0.0449893	0.744375
P31946	14-3-3 protein beta/alpha OS=Homo sapiens GN=YWHAB PE=1 SV=3	0.978333	2.468	2.52266	0.0451304	1.33494
Q5EBL8-2	Isoform 2 of PDZ domain-containing protein 11 OS=Homo sapiens GN=PDZD11	1.18433	2.12267	1.79229	0.0452134	0.841803
P51948	CDK-activating kinase assembly factor MAT1 OS=Homo sapiens GN=MNAT1 PE=1 SV=1	0.935667	1.87233	2.00107	0.0455779	1.00077
Q6DKK2	Tetratricopeptide repeat protein 19, mitochondrial OS=Homo sapiens GN=TTC19 PE=1 SV=4	1.023	1.77567	1.73574	0.0457284	0.795555
S4R347	Formin-binding protein 1-like OS=Homo sapiens GN=FNBP1L PE=1 SV=1	1.12367	1.98567	1.76713	0.0457372	0.821409
P61224	Ras-related protein Rap-1b OS=Homo sapiens GN=RAP1B PE=1 SV=1	1.02967	1.654	1.60635	0.0457713	0.683782
O95342	Bile salt export pump OS=Homo sapiens GN=ABCB11 PE=1 SV=2	1.04333	1.921	1.84121	0.0458865	0.880657
Q9UGH3	Solute carrier family 23 member 2 OS=Homo sapiens GN=SLC23A2 PE=1 SV=1	1.27033	2.099	1.65232	0.0460256	0.724495
Q96HP0	Dedicator of cytokinesis protein 6 OS=Homo sapiens GN=DOCK6 PE=1 SV=3	1.15933	2.19467	1.89304	0.0461779	0.920706
Q969G9	Protein naked cuticle homolog 1 OS=Homo sapiens GN=NKD1 PE=1 SV=1	1.28867	3.70433	2.87455	0.0462696	1.52333
Q9BPX5	Actin-related protein 2/3 complex subunit 5-like protein OS=Homo sapiens GN=ARPC5L PE=1 SV=1	1.12467	2.40633	2.1396	0.0462798	1.09734
P42345	Serine/threonine-protein kinase mTOR OS=Homo sapiens GN=MTOR PE=1 SV=1	1.08433	1.635	1.50784	0.0463079	0.592482
J3KQ32	Obg-like ATPase 1 OS=Homo sapiens GN=OLA1 PE=1 SV=1	0.940667	1.611	1.71262	0.0465016	0.776201
P15882	N-chimaerin OS=Homo sapiens GN=CHN1 PE=1 SV=3	1.06133	3.382	3.18656	0.0466362	1.672
G8JLH6	Tetraspanin (Fragment) OS=Homo sapiens GN=CD9 PE=1 SV=1	0.801667	2.07467	2.58794	0.0466513	1.37181
P62937-2	Isoform 2 of Peptidyl-prolyl cis-trans isomerase A OS=Homo sapiens GN=PPIA	0.916	1.41933	1.54949	0.046726	0.631794
F5GWE5	Phosphatidylinositol transfer protein alpha isoform OS=Homo sapiens GN=PITPNA PE=1 SV=1	0.949	1.96867	2.07446	0.0467891	1.05274
P47914	60S ribosomal protein L29 OS=Homo sapiens GN=RPL29 PE=1 SV=2	1.495	2.307	1.54314	0.0471783	0.625873
O75400	Pre-mRNA-processing factor 40 homolog A OS=Homo sapiens GN=PRPF40A PE=1 SV=2	1.29267	1.959	1.51547	0.0473885	0.599767
Q8WUY9	DEP domain-containing protein 1B OS=Homo sapiens GN=DEPDC1B PE=1 SV=2	1.23367	2.374	1.92434	0.0475614	0.944367
B1AK88	Capping protein (Actin filament) muscle Z-line, beta, isoform CRA_d OS=Homo sapiens GN=CAPZB PE=1 SV=1	0.980333	1.75567	1.79089	0.0475911	0.840675
Q96QS1	Tetraspanin-32 OS=Homo sapiens GN=TSPAN32 PE=2 SV=1	1.001	1.71933	1.71762	0.0476867	0.780407
P17174	Aspartate aminotransferase, cytoplasmic OS=Homo sapiens GN=GOT1 PE=1 SV=3	0.98	1.64233	1.67585	0.0477249	0.744893
P0CG38	POTE ankyrin domain family member I OS=Homo sapiens GN=POTEI PE=3 SV=1	1.14267	1.72667	1.51109	0.0486411	0.595585
A0A1B0GV68	FERM, RhoGEF and pleckstrin domain-containing protein 1 OS=Homo sapiens GN=FARP1 PE=1 SV=1	1.07433	1.85267	1.72448	0.0486723	0.786162
Q9H3R5	Centromere protein H OS=Homo sapiens GN=CENPH PE=1 SV=1	1.01967	2.33133	2.28637	0.0489046	1.19306
Q16643-3	Isoform 3 of Drebrin OS=Homo sapiens GN=DBN1	1.10067	1.90633	1.73198	0.0491653	0.792423
Q14451-3	Isoform 3 of Growth factor receptor-bound protein 7 OS=Homo sapiens GN=GRB7	1.092	2.22333	2.03602	0.0492064	1.02575
Q01973	Inactive tyrosine-protein kinase transmembrane receptor ROR1 OS=Homo sapiens GN=ROR1 PE=1 SV=2	1.067	2.487	2.33083	0.0492469	1.22085
Q9UBP0	Spastin OS=Homo sapiens GN=SPAST PE=1 SV=1	1.13567	3.16167	2.78397	0.0492505	1.47715
P07737	Profilin-1 OS=Homo sapiens GN=PFN1 PE=1 SV=2	0.958333	2.37467	2.47791	0.0492567	1.30913
P35244	Replication protein A 14 kDa subunit OS=Homo sapiens GN=RPA3 PE=1 SV=1	0.931667	2.09267	2.24615	0.0492821	1.16746
Q92876	Kallikrein-6 OS=Homo sapiens GN=KLK6 PE=1 SV=1	1.145	2.33133	2.0361	0.0494487	1.02581
Q9UNY4	Transcription termination factor 2 OS=Homo sapiens GN=TTF2 PE=1 SV=2	1.37133	2.689	1.96087	0.0496413	0.97149
P31948-2	Isoform 2 of Stress-induced-phosphoprotein 1 OS=Homo sapiens GN=STIP1	0.976333	1.69	1.73097	0.0496424	0.791578

## Sheet: RAW DATA
Accession	Description	Abundance Ratio: (F1, 126) / (F1, 126)	Abundance Ratio: (F1, 127) / (F1, 126)	Abundance Ratio: (F1, 128) / (F1, 126)	Abundance Ratio: (F1, 129) / (F1, 126)	Abundance Ratio: (F1, 130) / (F1, 126)	Abundance Ratio: (F1, 131) / (F1, 126)	Abundances (Grouped): F1, 126	Abundances (Grouped): F1, 127	Abundances (Grouped): F1, 128	Abundances (Grouped): F1, 129	Abundances (Grouped): F1, 130	Abundances (Grouped): F1, 131	ncm460exo	sw620exo	p value
Q09666	Neuroblast differentiation-associated protein AHNAK OS=Homo sapiens GN=AHNAK PE=1 SV=2	1	0.706	0.795	0.924	1.055	0.669	423743	299058	337075	391625	447093	283649	0.833667	0.882667	#NAME?
Q14204	Cytoplasmic dynein 1 heavy chain 1 OS=Homo sapiens GN=DYNC1H1 PE=1 SV=5	1	1.137	0.748	0.807	0.957	0.802	333411	378965	249263	268953	319117	267437	0.961667	0.855333	#NAME?
P98160	Basement membrane-specific heparan sulfate proteoglycan core protein OS=Homo sapiens GN=HSPG2 PE=1 SV=4	1	0.982	1.435	0.235	0.361	0.369	589518	578727	846178	138297	212730	217547	1.139	0.321667	#NAME?
P21333	Filamin-A OS=Homo sapiens GN=FLNA PE=1 SV=4	1	1.063	1.141	1.605	1.458	1.252	218615	232311	249374	350947	318699	273797	1.068	1.43833	#NAME?
A0A087WVQ6	Clathrin heavy chain OS=Homo sapiens GN=CLTC PE=1 SV=1	1	0.745	0.341	0.524	0.522	0.429	676900	504242	230819	354415	353207	290396	0.695333	0.491667	#NAME?
P46940	Ras GTPase-activating-like protein IQGAP1 OS=Homo sapiens GN=IQGAP1 PE=1 SV=1	1	1.002	1.169	2.543	1.835	1.28	173474	173900	202825	441217	318264	221962	1.057	1.886	#NAME?
P35579	Myosin-9 OS=Homo sapiens GN=MYH9 PE=1 SV=4	1	1.24	1.246	1.87	1.817	2.23	143830	178318	179260	268999	261327	320758	1.162	1.97233	#NAME?
Q15149	Plectin OS=Homo sapiens GN=PLEC PE=1 SV=3	1	1.116	0.795	0.771	0.911	0.822	182642	203759	145137	140730	166362	150088	0.970333	0.834667	#NAME?
P49327	Fatty acid synthase OS=Homo sapiens GN=FASN PE=1 SV=3	1	0.647	0.44	0.462	0.561	0.438	297456	192471	130778	137552	166838	130149	0.695667	0.487	#NAME?
Q99715	Collagen alpha-1(XII) chain OS=Homo sapiens GN=COL12A1 PE=1 SV=2	1	1.891	1.414	0.258	0.493	0.336	294883	557527	416961	76014.2	145253	98936.2	1.435	0.362333	#NAME?
O75369	Filamin-B OS=Homo sapiens GN=FLNB PE=1 SV=2	1	1.515	1.26	5.502	3.67	2.149	117.6	178.1	148.2	647	431.6	252.7	1.25833	3.77367	#NAME?
O75369-8	Isoform 8 of Filamin-B OS=Homo sapiens GN=FLNB	1	0.903	0.988	1.381	1.275	0.793	120821	109052	119404	166877	154046	95764.7	0.963667	1.14967	#NAME?
O43707	Alpha-actinin-4 OS=Homo sapiens GN=ACTN4 PE=1 SV=2	1	1.064	1.207	5.752	3.123	1.995	141438	150511	170744	813554	441672	282204	1.09033	3.62333	#NAME?
Q9Y490	Talin-1 OS=Homo sapiens GN=TLN1 PE=1 SV=3	1	0.965	1.039	1.05	1.155	1.728	103576	99939.6	107579	108762	119633	178962	1.00133	1.311	#NAME?
Q9NZM1	Myoferlin OS=Homo sapiens GN=MYOF PE=1 SV=1	1	0.894	0.903	0.566	0.691	0.636	225090	201207	203173	127433	155527	143130	0.932333	0.631	#NAME?
Q13813	Spectrin alpha chain, non-erythrocytic 1 OS=Homo sapiens GN=SPTAN1 PE=1 SV=3	1	1.228	0.94	1.983	1.817	1.14	74959.5	92018.7	70446.8	148636	136175	85446.7	1.056	1.64667	#NAME?
J3QSU6	Tenascin OS=Homo sapiens GN=TNC PE=1 SV=1	1	0.881	0.886	1.442	1.938	4.637	251.4	221.4	222.7	362.5	487.1	1165.7	0.922333	2.67233	#NAME?
P12814	Alpha-actinin-1 OS=Homo sapiens GN=ACTN1 PE=1 SV=2	1	1.003	1.078	4.894	3.146	1.953	49078.1	49232.6	52893.7	240171	154392	95848.7	1.027	3.331	#NAME?
P24821	Tenascin OS=Homo sapiens GN=TNC PE=1 SV=3	1	1.144	1.133	2.285	2.697	7.903	42582.4	48727.5	48257.5	97321.9	114850	336530	1.09233	4.295	#NAME?
P16144-2	Isoform Beta-4A of Integrin beta-4 OS=Homo sapiens GN=ITGB4	1	1.896	1.349	2.339	1.483	2.414	304.3	576.9	410.5	711.9	451.3	734.5	1.415	2.07867	#NAME?
P16144	Integrin beta-4 OS=Homo sapiens GN=ITGB4 PE=1 SV=5	1	0.935	0.951	2.633	1.679	2.574	99556	93105.2	94715.3	262141	167136	256236	0.962	2.29533	#NAME?
O15230	Laminin subunit alpha-5 OS=Homo sapiens GN=LAMA5 PE=1 SV=8	1	1.115	1.413	0.277	0.494	0.413	144214	160748	203798	39987.6	71235	59603.5	1.176	0.394667	#NAME?
O00468-6	Isoform 6 of Agrin OS=Homo sapiens GN=AGRN	1	1.022	1.481	0.241	0.397	0.342	201055	205502	297759	48380.5	79732.6	68711	1.16767	0.326667	#NAME?
Q5T4S7-2	Isoform 2 of E3 ubiquitin-protein ligase UBR4 OS=Homo sapiens GN=UBR4	1	0.796	0.629	0.482	0.681	0.602	125152	99563.5	78669.4	60278.5	85169.5	75338.4	0.808333	0.588333	#NAME?
P24821-5	Isoform 5 of Tenascin OS=Homo sapiens GN=TNC	1	1.174	0.925	2.601	4.374	8.475	66.4	77.9	61.4	172.6	290.3	562.4	1.033	5.15	#NAME?
P05023	Sodium/potassium-transporting ATPase subunit alpha-1 OS=Homo sapiens GN=ATP1A1 PE=1 SV=1	1	0.89	0.858	1.445	1.193	1.241	246649	219620	211595	356390	294343	306014	0.916	1.293	#NAME?
Q01082	Spectrin beta chain, non-erythrocytic 1 OS=Homo sapiens GN=SPTBN1 PE=1 SV=2	1	1.199	0.947	1.666	1.382	1.134	61923.3	74251.5	58638.8	103173	85565.9	70211.1	1.04867	1.394	#NAME?
P07814	Bifunctional glutamate/proline--tRNA ligase OS=Homo sapiens GN=EPRS PE=1 SV=5	1	1.379	0.794	0.707	0.935	0.691	147557	203535	117102	104393	137973	101964	1.05767	0.777667	#NAME?
P02751	Fibronectin OS=Homo sapiens GN=FN1 PE=1 SV=4	1	1.218	1.085	0.284	0.496	0.875	154690	188411	167896	43944.6	76779.1	135296	1.101	0.551667	#NAME?
Q7Z6Z7	E3 ubiquitin-protein ligase HUWE1 OS=Homo sapiens GN=HUWE1 PE=1 SV=3	1	1.007	0.89	1.061	1.298	0.984	53044.6	53418.7	47223.1	56289.6	68835.9	52208.1	0.965667	1.11433	#NAME?
P35580-3	Isoform 3 of Myosin-10 OS=Homo sapiens GN=MYH10	1	1.217	1.57	2.022	2.032	1.722	21521.6	26183.3	33787.2	43506.6	43735.5	37068.2	1.26233	1.92533	#NAME?
P26038	Moesin OS=Homo sapiens GN=MSN PE=1 SV=3	1	0.712	1.666	1.395	0.945	1.092	184673	131416	307615	257559	174466	201724	1.126	1.144	#NAME?
Q9C0C2	182 kDa tankyrase-1-binding protein OS=Homo sapiens GN=TNKS1BP1 PE=1 SV=4	1	1.042	1.149	2.135	1.509	1.349	37722.8	39307.4	43361.9	80551.1	56917.7	50890.2	1.06367	1.66433	#NAME?
P08238	Heat shock protein HSP 90-beta OS=Homo sapiens GN=HSP90AB1 PE=1 SV=4	1	0.957	0.893	1.459	1.259	1.163	185780	177725	165891	270964	233888	216087	0.95	1.29367	#NAME?
P23229-6	Isoform Alpha-6X1X2A of Integrin alpha-6 OS=Homo sapiens GN=ITGA6	1	0.917	0.953	2.379	1.614	2.48	89035.4	81618.6	84850.9	211798	143673	220800	0.956667	2.15767	#NAME?
Q9P265	Disco-interacting protein 2 homolog B OS=Homo sapiens GN=DIP2B PE=1 SV=3	1	0.918	1.101	2.073	1.588	2.431	53465.7	49085.4	58888.6	110841	84906.5	129971	1.00633	2.03067	#NAME?
P14618	Pyruvate kinase PKM OS=Homo sapiens GN=PKM PE=1 SV=4	1	0.597	0.486	0.644	0.671	0.476	330974	197593	160702	213000	222165	157404	0.694333	0.597	#NAME?
P35221	Catenin alpha-1 OS=Homo sapiens GN=CTNNA1 PE=1 SV=1	1	0.945	1.09	3.181	2.184	2.183	47683.9	45058.1	51988.1	151660	104160	104111	1.01167	2.516	#NAME?
P13639	Elongation factor 2 OS=Homo sapiens GN=EEF2 PE=1 SV=4	1	0.902	0.734	1.273	1.123	0.934	150279	135479	110290	191268	168781	140286	0.878667	1.11	#NAME?
P23229	Integrin alpha-6 OS=Homo sapiens GN=ITGA6 PE=1 SV=5	1	1.165	0.73	1.143	1.692	1.947	1235.3	1438.7	902	1412.4	2089.9	2405.6	0.965	1.594	#NAME?
P11047	Laminin subunit gamma-1 OS=Homo sapiens GN=LAMC1 PE=1 SV=3	1	1.09	1.501	0.276	0.433	0.428	110485	120387	165802	30532.7	47871.1	47286.9	1.197	0.379	#NAME?
Q92616	eIF-2-alpha kinase activator GCN1 OS=Homo sapiens GN=GCN1 PE=1 SV=6	1	1.726	1.158	0.784	1.095	0.816	72843.9	125712	84328.9	57073.8	79795.5	59426.1	1.29467	0.898333	#NAME?
P78527	DNA-dependent protein kinase catalytic subunit OS=Homo sapiens GN=PRKDC PE=1 SV=3	1	0.767	0.962	0.691	1.017	0.755	77028.2	59065.5	74138.4	53243.1	78338.6	58140.7	0.909667	0.821	#NAME?
P15924	Desmoplakin OS=Homo sapiens GN=DSP PE=1 SV=3	1	1.171	1.146	1.351	1.297	1.099	58994.5	69076	67634.9	79675.6	76497.2	64857.9	1.10567	1.249	#NAME?
P05187	Alkaline phosphatase, placental type OS=Homo sapiens GN=ALPP PE=1 SV=2	1	0.615	1.127	0.17	0.293	0.224	398457	245100	449011	67551.4	116886	89285.9	0.914	0.229	#NAME?
Q8WUM4	Programmed cell death 6-interacting protein OS=Homo sapiens GN=PDCD6IP PE=1 SV=1	1	0.928	1.087	2.811	1.342	3.795	95290.4	88475.8	103624	267886	127860	361669	1.005	2.64933	#NAME?
Q14152	Eukaryotic translation initiation factor 3 subunit A OS=Homo sapiens GN=EIF3A PE=1 SV=1	1	1.247	0.66	0.69	0.812	0.726	122227	152456	80705	84315.2	99247.8	88763.3	0.969	0.742667	#NAME?
P18206	Vinculin OS=Homo sapiens GN=VCL PE=1 SV=4	1	0.89	1.098	1.298	1.095	1.397	70455.1	62685.8	77380.1	91471.2	77153.9	98421.8	0.996	1.26333	#NAME?
P55072	Transitional endoplasmic reticulum ATPase OS=Homo sapiens GN=VCP PE=1 SV=4	1	0.646	0.466	0.649	0.713	0.663	93942.1	60694.5	43805.8	60947.6	67016.1	62247	0.704	0.675	#NAME?
P07900-2	Isoform 2 of Heat shock protein HSP 90-alpha OS=Homo sapiens GN=HSP90AA1	1	0.823	0.93	1.369	1.011	1.008	72675.6	59812.6	67597.6	99502	73443.9	73236.9	0.917667	1.12933	#NAME?
P14618-2	Isoform M1 of Pyruvate kinase PKM OS=Homo sapiens GN=PKM	1	0.698	0.798	1.66	0.732	1.027	1904.7	1330.1	1520	3162.5	1394	1956.2	0.832	1.13967	#NAME?
F5GZS6	4F2 cell-surface antigen heavy chain OS=Homo sapiens GN=SLC3A2 PE=1 SV=1	1	0.684	0.69	0.359	0.395	0.402	317849	217337	219190	114065	125663	127870	0.791333	0.385333	#NAME?
P11142	Heat shock cognate 71 kDa protein OS=Homo sapiens GN=HSPA8 PE=1 SV=1	1	0.924	1.272	1.807	1.206	1.597	124235	114765	158068	224485	149873	198404	1.06533	1.53667	#NAME?
E7EQR4	Ezrin OS=Homo sapiens GN=EZR PE=1 SV=3	1	0.713	1.428	1.53	0.931	1.247	91821.5	65448	131153	140486	85491.4	114467	1.047	1.236	#NAME?
P29144	Tripeptidyl-peptidase 2 OS=Homo sapiens GN=TPP2 PE=1 SV=4	1	0.759	0.366	0.618	0.605	0.758	153127	116248	55975	94707.8	92572.6	116126	0.708333	0.660333	#NAME?
P08195-3	Isoform 3 of 4F2 cell-surface antigen heavy chain OS=Homo sapiens GN=SLC3A2	1	0.842	1.324	0.576	0.469	0.74	158.3	133.3	209.6	91.2	74.3	117.2	1.05533	0.595	#NAME?
Q14764	Major vault protein OS=Homo sapiens GN=MVP PE=1 SV=4	1	0.91	0.583	0.188	0.286	0.228	226926	206418	132317	42696.1	64985.5	51847.8	0.831	0.234	#NAME?
Q5VZU9	Tripeptidyl-peptidase 2 OS=Homo sapiens GN=TPP2 PE=1 SV=1	1												1	#DIV/0!	#NAME?
O15031	Plexin-B2 OS=Homo sapiens GN=PLXNB2 PE=1 SV=3	1	0.793	0.977	0.786	0.728	0.775	83540.9	66231.2	81640.1	65624.9	60801.7	64705	0.923333	0.763	#NAME?
P35556	Fibrillin-2 OS=Homo sapiens GN=FBN2 PE=1 SV=3	1	0.793	1.851	0.176	0.338	0.316	74966.7	59467.2	138740	13193.3	25357	23710	1.21467	0.276667	#NAME?
O75116	Rho-associated protein kinase 2 OS=Homo sapiens GN=ROCK2 PE=1 SV=4	1	0.93	1.037	1.973	1.764	1.347	56410.7	52450.6	58483.2	111302	99495.9	76005.9	0.989	1.69467	#NAME?
P78371	T-complex protein 1 subunit beta OS=Homo sapiens GN=CCT2 PE=1 SV=4	1	0.897	0.526	1.038	0.925	0.753	93379.9	83770.5	49119.2	96886.1	86421.6	70271.3	0.807667	0.905333	#NAME?
P60709	Actin, cytoplasmic 1 OS=Homo sapiens GN=ACTB PE=1 SV=1	1	1.292	1.169	1.767	1.461	1.123	276654	357559	323510	488940	404235	310794	1.15367	1.45033	#NAME?
O60716	Catenin delta-1 OS=Homo sapiens GN=CTNND1 PE=1 SV=1	1	1.007	1.399	2.387	1.978	2.18	39949.9	40248.9	55897.8	95347.8	79015.8	87108.8	1.13533	2.18167	#NAME?
O60716-4	Isoform 1BC of Catenin delta-1 OS=Homo sapiens GN=CTNND1	1	1.356	3.067	5.467	3.027	6.5	40.9	55.5	125.5	223.7	123.9	266	1.80767	4.998	#NAME?
P68104	Elongation factor 1-alpha 1 OS=Homo sapiens GN=EEF1A1 PE=1 SV=1	1	1.879	1.134	1.308	1.55	1.182	103018	193621	116806	134715	159728	121806	1.33767	1.34667	#NAME?
P49588	Alanine--tRNA ligase, cytoplasmic OS=Homo sapiens GN=AARS PE=1 SV=2	1	1.101	0.859	1.068	1.006	0.854	92228.1	101584	79205.3	98494.2	92797.7	78755.7	0.986667	0.976	#NAME?
P13645	Keratin, type I cytoskeletal 10 OS=Homo sapiens GN=KRT10 PE=1 SV=6	1	0.384	1.287	0.272	0.332	0.308	230466	88597.9	296708	62671.2	76402.1	70993.5	0.890333	0.304	#NAME?
G3XAI2	Laminin subunit beta-1 OS=Homo sapiens GN=LAMB1 PE=1 SV=1	1	1.102	1.615	0.218	0.345	0.336	113463	125022	183205	24748.5	39127.9	38174.1	1.239	0.299667	#NAME?
P17987	T-complex protein 1 subunit alpha OS=Homo sapiens GN=TCP1 PE=1 SV=1	1	0.922	0.533	1.039	0.876	0.768	122974	113406	65527.4	127752	107676	94444.4	0.818333	0.894333	#NAME?
P07437	Tubulin beta chain OS=Homo sapiens GN=TUBB PE=1 SV=2	1	1.667	0.884	0.952	1.038	0.746	35073.5	58480.9	31006	33406.8	36422.7	26182.1	1.18367	0.912	#NAME?
P22314	Ubiquitin-like modifier-activating enzyme 1 OS=Homo sapiens GN=UBA1 PE=1 SV=3	1	0.743	0.658	1.008	1.059	0.879	73350.2	54474.1	48279.2	73952.9	77666.9	64477	0.800333	0.982	#NAME?
Q86W92-4	Isoform 4 of Liprin-beta-1 OS=Homo sapiens GN=PPFIBP1	1	1.089	1.096	3.029	2.116	1.737	33670.6	36666.3	36898.4	102004	71262.2	58487.1	1.06167	2.294	#NAME?
P00533	Epidermal growth factor receptor OS=Homo sapiens GN=EGFR PE=1 SV=2	1	0.586	1.281	0.16	0.411	0.247	118325	69369.5	151610	18937.1	48636.3	29209.8	0.955667	0.272667	#NAME?
J3KN01	Afadin OS=Homo sapiens GN=AFDN PE=1 SV=1	1	1.065	1.158	2.759	2.573	2.155	20980.6	22347.1	24289.1	57887.6	53981	45219	1.07433	2.49567	#NAME?
P05556	Integrin beta-1 OS=Homo sapiens GN=ITGB1 PE=1 SV=2	1	0.605	0.559	0.283	0.293	0.403	242801	146928	135626	68617.4	71191	97788.5	0.721333	0.326333	#NAME?
P80723	Brain acid soluble protein 1 OS=Homo sapiens GN=BASP1 PE=1 SV=2	1	0.514	0.983	0.075	0.128	0.104	273042	140321	268534	20389.1	34834.1	28455.9	0.832333	0.102333	#NAME?
P68371	Tubulin beta-4B chain OS=Homo sapiens GN=TUBB4B PE=1 SV=1	1	1.392	0.84	0.918	0.953	0.872	156873	218350	131836	143980	149452	136762	1.07733	0.914333	#NAME?
P48643	T-complex protein 1 subunit epsilon OS=Homo sapiens GN=CCT5 PE=1 SV=1	1	0.867	0.519	1.012	0.838	0.747	112046	97117.4	58097.5	113385	93906.4	83692.1	0.795333	0.865667	#NAME?
P49368	T-complex protein 1 subunit gamma OS=Homo sapiens GN=CCT3 PE=1 SV=4	1	0.941	0.673	1.054	0.877	0.916	95209.8	89612.7	64082.2	100316	83515.9	87251.7	0.871333	0.949	#NAME?
P35241	Radixin OS=Homo sapiens GN=RDX PE=1 SV=1	1	0.601	2.191	0.795	0.577	0.741	65962	39620	144492	52462.9	38071	48901.2	1.264	0.704333	#NAME?
P23634	Plasma membrane calcium-transporting ATPase 4 OS=Homo sapiens GN=ATP2B4 PE=1 SV=2	1	0.755	0.749	0.21	0.3	0.258	166959	126065	125030	35028.1	50145	42996	0.834667	0.256	#NAME?
P20020	Plasma membrane calcium-transporting ATPase 1 OS=Homo sapiens GN=ATP2B1 PE=1 SV=3	1	0.839	0.735	0.339	0.458	0.348	89296.6	74885.5	65672	30281	40857.3	31051.5	0.858	0.381667	#NAME?
Q08211	ATP-dependent RNA helicase A OS=Homo sapiens GN=DHX9 PE=1 SV=4	1	0.699	0.507	0.523	0.651	0.519	87260.8	60988.9	44223.7	45646.4	56767.2	45263.9	0.735333	0.564333	#NAME?
P27708	CAD protein OS=Homo sapiens GN=CAD PE=1 SV=3	1	1.327	1.269	1.14	1.388	1.133	32624.6	43298.5	41387.3	37188.4	45287.3	36951.4	1.19867	1.22033	#NAME?
Q96TA1	Niban-like protein 1 OS=Homo sapiens GN=FAM129B PE=1 SV=3	1	0.887	1.046	2.601	1.763	1.28	39071.9	34670.8	40860.9	101636	68872	50018.8	0.977667	1.88133	#NAME?
O75643	U5 small nuclear ribonucleoprotein 200 kDa helicase OS=Homo sapiens GN=SNRNP200 PE=1 SV=2	1	0.939	1.013	0.834	1.216	0.813	47828.2	44904.5	48464.9	39892.1	58139.6	38883.4	0.984	0.954333	#NAME?
Q9UKE5-2	Isoform 2 of TRAF2 and NCK-interacting protein kinase OS=Homo sapiens GN=TNIK	1	1.156	1.245	3.771	2.328	5.162	22796.9	26355.4	28376.8	85974.5	53075.7	117678	1.13367	3.75367	#NAME?
A0A024R571	EH domain-containing protein 1 OS=Homo sapiens GN=EHD1 PE=1 SV=1	1	0.957	0.909	2.11	1.71	1.534	53469.4	51150.3	48621.7	112813	91406	82012.4	0.955333	1.78467	#NAME?
Q6P2Q9	Pre-mRNA-processing-splicing factor 8 OS=Homo sapiens GN=PRPF8 PE=1 SV=2	1	1.119	1.301	1.2	1.398	1.208	43598.3	48771.6	56732.8	52337.1	60953.7	52669.3	1.14	1.26867	#NAME?
A0A0G2JNZ2	Protein scribble homolog OS=Homo sapiens GN=SCRIB PE=1 SV=1	1	1.074	1.051	1.818	1.46	1.353	28726.3	30847.2	30205.3	52217.3	41952.3	38859.8	1.04167	1.54367	#NAME?
Q99832	T-complex protein 1 subunit eta OS=Homo sapiens GN=CCT7 PE=1 SV=2	1	0.932	0.633	1.115	1.077	0.831	74548.4	69458.7	47184.6	83148.5	80308.2	61940.1	0.855	1.00767	#NAME?
P35222	Catenin beta-1 OS=Homo sapiens GN=CTNNB1 PE=1 SV=1	1	1.086	1.105	4.559	2.744	3.206	26095.4	28349.9	28847.2	118960	71604.3	83662.5	1.06367	3.503	#NAME?
Q13200	26S proteasome non-ATPase regulatory subunit 2 OS=Homo sapiens GN=PSMD2 PE=1 SV=3	1	1.261	0.788	0.75	0.915	0.732	74559.9	93985.4	58768.5	55925.8	68211.8	54578	1.01633	0.799	#NAME?
P50991	T-complex protein 1 subunit delta OS=Homo sapiens GN=CCT4 PE=1 SV=4	1	0.898	0.543	1.066	0.915	0.799	80646.6	72447.1	43755.1	85938.8	73795.1	64472.6	0.813667	0.926667	#NAME?
Q08380	Galectin-3-binding protein OS=Homo sapiens GN=LGALS3BP PE=1 SV=1	1	0.679	0.535	0.312	0.32	0.429	317337	215602	169786	98897.5	101448	136143	0.738	0.353667	#NAME?
Q93008	Probable ubiquitin carboxyl-terminal hydrolase FAF-X OS=Homo sapiens GN=USP9X PE=1 SV=3	1	0.969	0.813	0.875	1.041	0.92	51379.4	49765.1	41756.1	44953.7	53507.7	47264.8	0.927333	0.945333	#NAME?
P53396	ATP-citrate synthase OS=Homo sapiens GN=ACLY PE=1 SV=3	1	0.861	0.667	0.638	0.619	0.592	108845	93745.6	72627.6	69411.5	67412.4	64470.2	0.842667	0.616333	#NAME?
P35527	Keratin, type I cytoskeletal 9 OS=Homo sapiens GN=KRT9 PE=1 SV=3	1	0.542	1.296	0.317	0.464	0.48	115182	62471.1	149312	36487.7	53390.3	55232.7	0.946	0.420333	#NAME?
Q9UKE5-4	Isoform 4 of TRAF2 and NCK-interacting protein kinase OS=Homo sapiens GN=TNIK	1	1.033	1.481	2.763	1.593	3.229	668.3	690.1	990	1846.9	1064.4	2158.3	1.17133	2.52833	#NAME?
P50990	T-complex protein 1 subunit theta OS=Homo sapiens GN=CCT8 PE=1 SV=4	1	0.905	0.548	1.049	0.83	0.778	141425	127924	77493.4	148372	117413	109962	0.817667	0.885667	#NAME?
P04264	Keratin, type II cytoskeletal 1 OS=Homo sapiens GN=KRT1 PE=1 SV=6	1	0.424	1.286	0.31	0.387	0.396	275918	117046	354715	85639.6	106848	109313	0.903333	0.364333	#NAME?
P33176	Kinesin-1 heavy chain OS=Homo sapiens GN=KIF5B PE=1 SV=1	1	1.496	1.057	1.16	1.159	1.12	49845.2	74574.7	52688.6	57807.5	57764.8	55842.2	1.18433	1.14633	#NAME?
P53396-2	Isoform 2 of ATP-citrate synthase OS=Homo sapiens GN=ACLY	1												1	#DIV/0!	#NAME?
Q9H2G2	STE20-like serine/threonine-protein kinase OS=Homo sapiens GN=SLK PE=1 SV=1	1	1.009	1.011	1.791	1.398	1.299	32270.2	32546.8	32621.4	57789.4	45109.7	41911.9	1.00667	1.496	#NAME?
Q9P2B2	Prostaglandin F2 receptor negative regulator OS=Homo sapiens GN=PTGFRN PE=1 SV=2	1	0.631	0.949	0.797	0.601	1.186	118249	74635.9	112248	94186	71055.3	140189	0.86	0.861333	#NAME?
P29317	Ephrin type-A receptor 2 OS=Homo sapiens GN=EPHA2 PE=1 SV=2	1	0.858	0.907	1.581	1.061	1.741	58276.4	49982.1	52850.2	92151.1	61852.7	101463	0.921667	1.461	#NAME?
P41252	Isoleucine--tRNA ligase, cytoplasmic OS=Homo sapiens GN=IARS PE=1 SV=2	1	1.269	0.772	0.777	0.865	0.767	77348.4	98145.3	59709.2	60134.2	66871.2	59322.1	1.01367	0.803	#NAME?
Q9H2G2-2	Isoform 2 of STE20-like serine/threonine-protein kinase OS=Homo sapiens GN=SLK	1	0.891	0.806	0.614	0.717	0.695	317.9	283.3	256.4	195.3	228	220.9	0.899	0.675333	#NAME?
P35908	Keratin, type II cytoskeletal 2 epidermal OS=Homo sapiens GN=KRT2 PE=1 SV=2	1	0.357	1.135	0.293	0.348	0.284	146022	52168.5	165700	42786.3	50775.7	41471.5	0.830667	0.308333	#NAME?
P68366	Tubulin alpha-4A chain OS=Homo sapiens GN=TUBA4A PE=1 SV=1	1	1.302	0.92	0.947	1.542	1.942	28176.2	36673	25911	26692.7	43457.7	54727.2	1.074	1.477	#NAME?
P33527	Multidrug resistance-associated protein 1 OS=Homo sapiens GN=ABCC1 PE=1 SV=3	1	0.874	0.848	0.576	0.729	0.638	57095.5	49924	48435.1	32892.5	41594.2	36448.9	0.907333	0.647667	#NAME?
P31939	Bifunctional purine biosynthesis protein PURH OS=Homo sapiens GN=ATIC PE=1 SV=3	1	0.955	0.723	1.196	1.13	0.882	49216.8	46994.1	35575.7	58853.7	55591.5	43428.2	0.892667	1.06933	#NAME?
P53621	Coatomer subunit alpha OS=Homo sapiens GN=COPA PE=1 SV=2	1	0.99	0.814	0.64	0.887	0.652	70323	69589.7	57226.1	44998.7	62366.3	45847.2	0.934667	0.726333	#NAME?
P23921	Ribonucleoside-diphosphate reductase large subunit OS=Homo sapiens GN=RRM1 PE=1 SV=1	1	0.64	0.525	0.259	0.324	0.248	134644	86153.5	70731.8	34813.8	43564.8	33335.9	0.721667	0.277	#NAME?
P34932	Heat shock 70 kDa protein 4 OS=Homo sapiens GN=HSPA4 PE=1 SV=4	1	0.805	0.857	1.027	0.848	0.767	55560.3	44701.2	47606.4	57050.1	47087.4	42609.2	0.887333	0.880667	#NAME?
P55196-2	Isoform 1 of Afadin OS=Homo sapiens GN=AFDN	1	0.828	0.554	0.671	1.382	0.667	789.6	654.1	437.3	529.5	1091	526.5	0.794	0.906667	#NAME?
O43795	Unconventional myosin-Ib OS=Homo sapiens GN=MYO1B PE=1 SV=3	1	1.097	1.335	2.776	1.733	1.704	40223.1	44133.7	53678	111661	69687.6	68530.3	1.144	2.071	#NAME?
P11586	C-1-tetrahydrofolate synthase, cytoplasmic OS=Homo sapiens GN=MTHFD1 PE=1 SV=3	1	1	0.696	0.913	0.983	0.688	79612.2	79627.3	55441.8	72684.8	78241.5	54808.8	0.898667	0.861333	#NAME?
P05787-2	Isoform 2 of Keratin, type II cytoskeletal 8 OS=Homo sapiens GN=KRT8	1	0.83	0.8	1.183	0.963	0.72	111012	92176.6	88852.5	131298	106918	79919.4	0.876667	0.955333	#NAME?
Q9UQE7	Structural maintenance of chromosomes protein 3 OS=Homo sapiens GN=SMC3 PE=1 SV=2	1	1.352	1.021	1.34	1.448	1.042	49704.6	67220.6	50748.3	66603.1	71967.7	51810.4	1.12433	1.27667	#NAME?
O00159	Unconventional myosin-Ic OS=Homo sapiens GN=MYO1C PE=1 SV=4	1	1	1.385	1.613	1.236	1.032	69060	69047.2	95674	111427	85338	71290.6	1.12833	1.29367	#NAME?
P06733	Alpha-enolase OS=Homo sapiens GN=ENO1 PE=1 SV=2	1	0.612	0.869	1.197	0.99	0.756	154948	94871.6	134685	185420	153391	117071	0.827	0.981	#NAME?
P10696	Alkaline phosphatase, placental-like OS=Homo sapiens GN=ALPPL2 PE=2 SV=4	1	0.75	1.008	0.269	0.32	0.261	7730.8	5798.9	7796	2080.3	2472.1	2021.5	0.919333	0.283333	#NAME?
P40227	T-complex protein 1 subunit zeta OS=Homo sapiens GN=CCT6A PE=1 SV=3	1	0.932	0.545	1.208	1.006	0.804	65354.9	60882.4	35629.1	78946.6	65732.5	52567.5	0.825667	1.006	#NAME?
O43490	Prominin-1 OS=Homo sapiens GN=PROM1 PE=1 SV=1	1	1.119	1.169	5.174	2.81	6.471	21019.7	23523	24577.1	108752	59055.7	136009	1.096	4.81833	#NAME?
P09923	Intestinal-type alkaline phosphatase OS=Homo sapiens GN=ALPI PE=1 SV=2	1	0.607	0.742	0.156	0.308	0.206	83723.9	50819.4	62102.3	13070.2	25821.2	17207.3	0.783	0.223333	#NAME?
Q7L576	Cytoplasmic FMR1-interacting protein 1 OS=Homo sapiens GN=CYFIP1 PE=1 SV=1	1	1.005	1.139	2.04	1.523	1.386	47511.7	47734.4	54111.1	96928.4	72379.7	65868	1.048	1.64967	#NAME?
P56192	Methionine--tRNA ligase, cytoplasmic OS=Homo sapiens GN=MARS PE=1 SV=2	1	1.434	0.751	0.869	1.318	0.856	43194.5	61961.3	32440.7	37551.8	56918.3	36967.6	1.06167	1.01433	#NAME?
H7C144	Alpha-actinin-4 (Fragment) OS=Homo sapiens GN=ACTN4 PE=1 SV=1	1	0.848	0.853	1.266	0.738	0.852	505.9	429	431.3	640.7	373.3	431.3	0.900333	0.952	#NAME?
A0A0G2JIW1	Heat shock 70 kDa protein 1B OS=Homo sapiens GN=HSPA1B PE=1 SV=1	1	0.921	1.173	0.418	0.451	0.546	87197.7	80304.3	102241	36412.3	39292.4	47601	1.03133	0.471667	#NAME?
Q9H223	EH domain-containing protein 4 OS=Homo sapiens GN=EHD4 PE=1 SV=1	1	1.145	1.104	3.267	2.194	2.42	33987.8	38909.6	37520.8	111047	74575.4	82235.9	1.083	2.627	#NAME?
Q9P2J5	Leucine--tRNA ligase, cytoplasmic OS=Homo sapiens GN=LARS PE=1 SV=2	1	1.391	0.911	0.951	1.057	0.945	51154	71139.8	46587	48630.6	54086.6	48337.8	1.10067	0.984333	#NAME?
Q07954	Prolow-density lipoprotein receptor-related protein 1 OS=Homo sapiens GN=LRP1 PE=1 SV=2	1	0.935	1.01	0.437	0.805	1.477	36388.9	34010.3	36768.1	15905.6	29303.7	53729.6	0.981667	0.906333	#NAME?
Q9NR30	Nucleolar RNA helicase 2 OS=Homo sapiens GN=DDX21 PE=1 SV=5	1	1.793	2.107	2.391	2.757	1.856	25040.6	44909.6	52748.8	59873.8	69032.4	46477.4	1.63333	2.33467	#NAME?
P17301	Integrin alpha-2 OS=Homo sapiens GN=ITGA2 PE=1 SV=1	1	0.766	0.441	0.247	0.31	0.312	97859.2	74916.3	43176.8	24191.4	30315.8	30529.6	0.735667	0.289667	#NAME?
H3BQK9	Microtubule-actin cross-linking factor 1, isoforms 1/2/3/5 OS=Homo sapiens GN=MACF1 PE=1 SV=1	1	1.082	1.045	1.353	1.479	1.136	20969.2	22689.7	21920.2	28373.5	31003.7	23830.4	1.04233	1.32267	#NAME?
F5H5D3	Tubulin alpha chain OS=Homo sapiens GN=TUBA1C PE=1 SV=1	1	1.492	0.825	0.955	1.137	1.145	125596	187362	103666	119884	142794	143834	1.10567	1.079	#NAME?
P07355-2	Isoform 2 of Annexin A2 OS=Homo sapiens GN=ANXA2	1	0.698	0.63	0.86	0.747	0.73	232410	162236	146318	199770	173692	169732	0.776	0.779	#NAME?
P26640	Valine--tRNA ligase OS=Homo sapiens GN=VARS PE=1 SV=4	1	0.761	0.462	0.379	0.579	0.408	67916.3	51651	31364.6	25708.7	39349	27701.2	0.741	0.455333	#NAME?
P31327-3	Isoform 3 of Carbamoyl-phosphate synthase [ammonia], mitochondrial OS=Homo sapiens GN=CPS1	1	0.74	0.88	0.191	0.433	0.28	98929.3	73164.6	87101.5	18869	42798.5	27659.2	0.873333	0.301333	#NAME?
P13797	Plastin-3 OS=Homo sapiens GN=PLS3 PE=1 SV=4	1	0.685	1.211	1.198	0.962	0.75	58566	40119.2	70918.1	70180.3	56356.4	43926.1	0.965333	0.97	#NAME?
Q92896-2	Isoform 2 of Golgi apparatus protein 1 OS=Homo sapiens GN=GLG1	1	1.236	1.032	1.095	1.072	1.33	44102.1	54523.3	45504	48278.1	47256.5	58662.3	1.08933	1.16567	#NAME?
Q7KZF4	Staphylococcal nuclease domain-containing protein 1 OS=Homo sapiens GN=SND1 PE=1 SV=1	1	1.179	0.981	1.511	1.469	1.266	39022.3	46020.4	38281.5	58944.6	57320.6	49406.6	1.05333	1.41533	#NAME?
Q99460	26S proteasome non-ATPase regulatory subunit 1 OS=Homo sapiens GN=PSMD1 PE=1 SV=2	1	1.249	0.478	0.811	1.303	0.509	3231.8	4037.2	1544.7	2622.2	4212.4	1643.9	0.909	0.874333	#NAME?
Q9BVA1	Tubulin beta-2B chain OS=Homo sapiens GN=TUBB2B PE=1 SV=1	1	1.472	0.706	0.829	1.314	0.944	510.6	751.6	360.7	423.3	670.7	481.9	1.05933	1.029	#NAME?
F5GZP6	Liprin-beta-1 (Fragment) OS=Homo sapiens GN=PPFIBP1 PE=1 SV=1	1	1.159	1.326	4.127	4.406	2.781	115.6	134	153.2	477	509.2	321.4	1.16167	3.77133	#NAME?
P63010-2	Isoform 2 of AP-2 complex subunit beta OS=Homo sapiens GN=AP2B1	1	0.822	0.654	0.627	0.669	0.623	70337.5	57816.4	46014	44129.7	47035.1	43807.2	0.825333	0.639667	#NAME?
Q9Y2A7-2	Isoform 2 of Nck-associated protein 1 OS=Homo sapiens GN=NCKAP1	1	0.98	1.067	2.105	1.623	1.447	39683.8	38892.3	42331.7	83524.6	64412	57420.5	1.01567	1.725	#NAME?
P62258	14-3-3 protein epsilon OS=Homo sapiens GN=YWHAE PE=1 SV=1	1	0.842	1.185	2.879	1.843	1.72	78262.8	65918.4	92747.9	225323	144208	134631	1.009	2.14733	#NAME?
A0A140T913	HLA class I histocompatibility antigen, A-3 alpha chain OS=Homo sapiens GN=HLA-A PE=1 SV=1	1	0.725	0.769	0.59	0.486	0.664	92654.1	67180.5	71281.5	54677.6	45072.8	61546.1	0.831333	0.58	#NAME?
O75165	DnaJ homolog subfamily C member 13 OS=Homo sapiens GN=DNAJC13 PE=1 SV=5	1	1.184	0.959	1.269	1.533	1.344	32019.9	37926.7	30706.4	40624.6	49072.6	43046.2	1.04767	1.382	#NAME?
P14923	Junction plakoglobin OS=Homo sapiens GN=JUP PE=1 SV=3	1	0.69	1.047	0.44	0.571	0.462	46820.2	32306	49026.2	20612.3	26715.5	21633.6	0.912333	0.491	#NAME?
P50395	Rab GDP dissociation inhibitor beta OS=Homo sapiens GN=GDI2 PE=1 SV=2	1	0.842	0.935	2.119	1.48	1.327	45515.2	38328.9	42535.6	96446.8	67351	60404.8	0.925667	1.642	#NAME?
A0A0A0MT26	Sodium/potassium-transporting ATPase subunit alpha-3 OS=Homo sapiens GN=ATP1A3 PE=1 SV=1	1	1.177	0.841	1.254	1.862	1.381	97.1	114.3	81.7	121.8	180.9	134.2	1.006	1.499	#NAME?
O15439	Multidrug resistance-associated protein 4 OS=Homo sapiens GN=ABCC4 PE=1 SV=3	1	0.905	1.022	1.215	1.157	1.095	32597	29490	33326	39620.5	37727.6	35702.2	0.975667	1.15567	#NAME?
P04406	Glyceraldehyde-3-phosphate dehydrogenase OS=Homo sapiens GN=GAPDH PE=1 SV=3	1	0.826	0.778	0.592	0.607	0.52	166749	137790	129689	98787.4	101236	86708.9	0.868	0.573	#NAME?
Q13885	Tubulin beta-2A chain OS=Homo sapiens GN=TUBB2A PE=1 SV=1	1	1.521	1.016	0.85	1.466	1.293	440	669	447.1	373.8	645.1	568.8	1.179	1.203	#NAME?
P02786	Transferrin receptor protein 1 OS=Homo sapiens GN=TFRC PE=1 SV=2	1	1.056	1.537	0.728	0.827	1.118	71535.8	75518.3	109967	52085.7	59175.6	80010.5	1.19767	0.891	#NAME?
P13010	X-ray repair cross-complementing protein 5 OS=Homo sapiens GN=XRCC5 PE=1 SV=3	1	0.66	0.527	0.89	0.847	1.059	65708.8	43400	34635.3	58503.5	55651	69583.7	0.729	0.932	#NAME?
P46531	Neurogenic locus notch homolog protein 1 OS=Homo sapiens GN=NOTCH1 PE=1 SV=4	1	0.98	1.312	2.494	1.775	3.52	15179.4	14873.5	19909.5	37854.1	26936.9	53427.4	1.09733	2.59633	#NAME?
Q9P2E9	Ribosome-binding protein 1 OS=Homo sapiens GN=RRBP1 PE=1 SV=4	1	1.344	1.019	0.279	0.589	0.396	67315.5	90471.2	68579	18777.9	39622.7	26690.2	1.121	0.421333	#NAME?
Q8WWI1-3	Isoform 3 of LIM domain only protein 7 OS=Homo sapiens GN=LMO7	1	1.171	1.207	1.443	1.273	0.979	29934.9	35051.6	36126.6	43208.4	38099.3	29308.3	1.126	1.23167	#NAME?
O43490-6	Isoform 6 of Prominin-1 OS=Homo sapiens GN=PROM1	1	1.062	1.721	1.67	1.373	3.549	155.9	165.5	268.3	260.4	214.1	553.4	1.261	2.19733	#NAME?
Q6UVK1	Chondroitin sulfate proteoglycan 4 OS=Homo sapiens GN=CSPG4 PE=1 SV=2	1	0.71	1.396	0.256	0.52	0.346	45545.4	32340.8	63599.6	11639.6	23701.3	15773.4	1.03533	0.374	#NAME?
Q12965	Unconventional myosin-Ie OS=Homo sapiens GN=MYO1E PE=1 SV=2	1	0.814	1.368	0.533	0.68	0.501	61097.7	49720.3	83590.3	32560.4	41545.7	30632.7	1.06067	0.571333	#NAME?
P09327	Villin-1 OS=Homo sapiens GN=VIL1 PE=1 SV=4	1	1.233	1.289	4.539	3.105	2.849	18758.5	23133.4	24177.6	85142.5	58241.4	53437	1.174	3.49767	#NAME?
O43490-3	Isoform 3 of Prominin-1 OS=Homo sapiens GN=PROM1	1	1.374	0.623	1.599	1.78	2.499	17.7	24.3	11	28.3	31.5	44.2	0.999	1.95933	#NAME?
A0A087WW66	26S proteasome non-ATPase regulatory subunit 1 OS=Homo sapiens GN=PSMD1 PE=1 SV=1	1	1.167	0.54	0.657	0.854	0.668	59631.3	69563	32174.8	39206.7	50911.2	39810.4	0.902333	0.726333	#NAME?
P13796	Plastin-2 OS=Homo sapiens GN=LCP1 PE=1 SV=6	1	1.083	0.991	3.941	2.722	2.814	17357.1	18801.2	17201.1	68398.8	47251.5	48850.4	1.02467	3.159	#NAME?
P00558	Phosphoglycerate kinase 1 OS=Homo sapiens GN=PGK1 PE=1 SV=3	1	0.578	0.796	1.095	0.871	0.733	69087.9	39963.2	54962.1	75628.5	60155.9	50649.4	0.791333	0.899667	#NAME?
Q14974	Importin subunit beta-1 OS=Homo sapiens GN=KPNB1 PE=1 SV=2	1	0.979	0.93	1.232	1.297	1.058	40622.2	39782.7	37779.5	50045.8	52694.5	42989.4	0.969667	1.19567	#NAME?
P55060	Exportin-2 OS=Homo sapiens GN=CSE1L PE=1 SV=3	1	0.81	0.801	1.445	1.185	1.104	42013	34035.1	33673.3	60692.5	49777.4	46398	0.870333	1.24467	#NAME?
Q14683	Structural maintenance of chromosomes protein 1A OS=Homo sapiens GN=SMC1A PE=1 SV=2	1	1.467	0.9	0.816	1.236	0.844	36998.9	54292.9	33313.5	30175	45722.5	31227.5	1.12233	0.965333	#NAME?
P06756	Integrin alpha-V OS=Homo sapiens GN=ITGAV PE=1 SV=2	1	0.676	0.727	0.418	0.472	0.471	96373.8	65111.8	70033.6	40242.7	45460.8	45394.7	0.801	0.453667	#NAME?
P11388-4	Isoform 4 of DNA topoisomerase 2-alpha OS=Homo sapiens GN=TOP2A	1	1.577	3.229	1.979	2.439	2.219	19414.5	30608.5	62698.2	38416.6	47343	43071.4	1.93533	2.21233	#NAME?
E7EX90	Dynactin subunit 1 OS=Homo sapiens GN=DCTN1 PE=1 SV=1	1	0.946	0.72	0.885	0.974	0.848	31456.6	29771.3	22662.1	27830	30652.4	26684.3	0.888667	0.902333	#NAME?
Q14651	Plastin-1 OS=Homo sapiens GN=PLS1 PE=1 SV=2	1	1.011	1.087	5.513	3.147	3.207	8463.8	8552.8	9199.7	46661.9	26635.1	27139.7	1.03267	3.95567	#NAME?
Q7Z2W4	Zinc finger CCCH-type antiviral protein 1 OS=Homo sapiens GN=ZC3HAV1 PE=1 SV=3	1	1.567	0.922	0.521	0.592	0.548	53433.8	83727.4	49285.9	27830.8	31614.4	29287.7	1.163	0.553667	#NAME?
P05534	HLA class I histocompatibility antigen, A-24 alpha chain OS=Homo sapiens GN=HLA-A PE=1 SV=2	1	0.801	0.799	1.46	1.391	1.659	15409.6	12344.6	12315.7	22495.6	21428.2	25557.3	0.866667	1.50333	#NAME?
P10586	Receptor-type tyrosine-protein phosphatase F OS=Homo sapiens GN=PTPRF PE=1 SV=2	1	0.841	0.914	0.579	0.677	0.628	39744.8	33426.8	36341.8	23013.5	26908.8	24946.8	0.918333	0.628	#NAME?
O14672	Disintegrin and metalloproteinase domain-containing protein 10 OS=Homo sapiens GN=ADAM10 PE=1 SV=1	1	0.96	1.402	2.051	1.56	2.913	32843.1	31535.6	46031.6	67369.5	51222.4	95659.6	1.12067	2.17467	#NAME?
Q92598	Heat shock protein 105 kDa OS=Homo sapiens GN=HSPH1 PE=1 SV=1	1	1.003	1.13	2.036	1.845	1.578	28681.4	28775.5	32402.6	58391.7	52911.7	45262.5	1.04433	1.81967	#NAME?
E7ESP4	Integrin alpha-2 OS=Homo sapiens GN=ITGA2 PE=1 SV=1	1	1.207	0.593	0.299	0.94	0.398	2744.1	3311.6	1626.1	820.1	2579.8	1092.9	0.933333	0.545667	#NAME?
P01891	HLA class I histocompatibility antigen, A-68 alpha chain OS=Homo sapiens GN=HLA-A PE=1 SV=4	1	0.709	0.616	0.172	0.296	0.216	25925.1	18383.1	15957.4	4470.2	7674.1	5603.7	0.775	0.228	#NAME?
P10809	60 kDa heat shock protein, mitochondrial OS=Homo sapiens GN=HSPD1 PE=1 SV=2	1	0.901	1.247	0.643	1.381	0.911	33906.9	30553.6	42277.1	21810.2	46841.1	30904.2	1.04933	0.978333	#NAME?
O95819-6	Isoform 6 of Mitogen-activated protein kinase kinase kinase kinase 4 OS=Homo sapiens GN=MAP4K4	1	0.93	1.167	1.632	1.146	1.985	15571.3	14479.5	18167.5	25407.1	17839.2	30911.4	1.03233	1.58767	#NAME?
P26641-2	Isoform 2 of Elongation factor 1-gamma OS=Homo sapiens GN=EEF1G	1	0.736	0.535	0.842	0.733	0.72	71952.2	52984.8	38528	60561.1	52728.6	51825.2	0.757	0.765	#NAME?
P62191	26S proteasome regulatory subunit 4 OS=Homo sapiens GN=PSMC1 PE=1 SV=1	1	1.221	0.866	0.673	1.031	0.681	57530.5	70237.4	49799.8	38738.1	59293.6	39185.3	1.029	0.795	#NAME?
Q9Y230	RuvB-like 2 OS=Homo sapiens GN=RUVBL2 PE=1 SV=3	1	1.213	0.649	0.716	0.789	0.651	59970.8	72744.1	38893.5	42939.6	47321.2	39017.4	0.954	0.718667	#NAME?
O95819	Mitogen-activated protein kinase kinase kinase kinase 4 OS=Homo sapiens GN=MAP4K4 PE=1 SV=2	1												1	#DIV/0!	#NAME?
Q6YHK3	CD109 antigen OS=Homo sapiens GN=CD109 PE=1 SV=2	1	0.759	0.662	1.216	0.952	1.893	30660.9	23285.5	20309	37297.3	29199.7	58046.7	0.807	1.35367	#NAME?
Q9Y446-2	Isoform PKP3b of Plakophilin-3 OS=Homo sapiens GN=PKP3	1	0.972	1.315	2.402	1.673	2.496	27745.4	26971.1	36487.6	66635.3	46429	69257.2	1.09567	2.19033	#NAME?
O95819-3	Isoform 3 of Mitogen-activated protein kinase kinase kinase kinase 4 OS=Homo sapiens GN=MAP4K4	1	1.162	1.141	1.505	1.991	2.566	522	606.5	595.6	785.4	1039.4	1339.5	1.101	2.02067	#NAME?
O00410-3	Isoform 3 of Importin-5 OS=Homo sapiens GN=IPO5	1	1.019	1.169	1.931	1.903	1.562	20547.1	20944.4	24017.8	39678.2	39091.2	32096.5	1.06267	1.79867	#NAME?
P43121	Cell surface glycoprotein MUC18 OS=Homo sapiens GN=MCAM PE=1 SV=2	1	0.645	0.649	0.288	0.429	0.324	88374.6	56980.5	57387.4	25455.5	37918.3	28603.7	0.764667	0.347	#NAME?
Q96RT1-8	Isoform 8 of Erbin OS=Homo sapiens GN=ERBIN	1	0.95	1.339	1.841	1.508	1.471	24643.5	23401.6	33002	45380.5	37160.4	36261.2	1.09633	1.60667	#NAME?
P06733-2	Isoform MBP-1 of Alpha-enolase OS=Homo sapiens GN=ENO1	1	0.167	0.686	0.378	2.363	0.2	2568.1	429.9	1762.6	969.8	6067.9	514.4	0.617667	0.980333	#NAME?
P35555	Fibrillin-1 OS=Homo sapiens GN=FBN1 PE=1 SV=3	1	1.156	1.143	0.261	0.494	0.515	27789.5	32131.9	31775.1	7255.1	13729	14322.8	1.09967	0.423333	#NAME?
P53675	Clathrin heavy chain 2 OS=Homo sapiens GN=CLTCL1 PE=1 SV=2	1	0.936	0.807	0.374	1.115	0.669	758.6	710.4	612.6	283.5	845.8	507.6	0.914333	0.719333	#NAME?
Q04637-8	Isoform 8 of Eukaryotic translation initiation factor 4 gamma 1 OS=Homo sapiens GN=EIF4G1	1	1.738	0.976	0.848	1.158	0.76	49993.9	86909.8	48787.5	42413.5	57885.4	37972.4	1.238	0.922	#NAME?
P01024	Complement C3 OS=Homo sapiens GN=C3 PE=1 SV=2	1	0.868	1.457	0.258	0.438	0.638	65766.8	57064.4	95812.6	16978.3	28822.8	41955	1.10833	0.444667	#NAME?
A0A087WUT6	Eukaryotic translation initiation factor 5B OS=Homo sapiens GN=EIF5B PE=1 SV=1	1	1.256	1.102	1.041	1.691	1.196	20201.5	25377.3	22263.3	21033.1	34155.6	24171	1.11933	1.30933	#NAME?
Q9Y4K0	Lysyl oxidase homolog 2 OS=Homo sapiens GN=LOXL2 PE=1 SV=1	1	1.091	1.014	0.166	0.365	0.241	87047	94987.9	88256.6	14466.3	31739.4	21008.5	1.035	0.257333	#NAME?
O94832	Unconventional myosin-Id OS=Homo sapiens GN=MYO1D PE=1 SV=2	1	1.326	1.25	3.54	2.537	2.379	18795.5	24921.8	23498.3	66536.7	47680.5	44712.4	1.192	2.81867	#NAME?
Q9Y678	Coatomer subunit gamma-1 OS=Homo sapiens GN=COPG1 PE=1 SV=1	1	1.041	0.786	0.756	1.023	0.716	37084.2	38589.6	29166.5	28033.7	37931.6	26542.8	0.942333	0.831667	#NAME?
Q8WUJ3	Cell migration-inducing and hyaluronan-binding protein OS=Homo sapiens GN=CEMIP PE=1 SV=2	1	1.112	0.99	2.055	1.999	4.192	21884.1	24345.6	21660.5	44976.7	43750.7	91729.1	1.034	2.74867	#NAME?
E9PN89	Heat shock cognate 71 kDa protein (Fragment) OS=Homo sapiens GN=HSPA8 PE=1 SV=1	1	0.815	1.467	0.953	0.972	0.935	711.3	579.8	1043.6	677.9	691.5	664.7	1.094	0.953333	#NAME?
Q9UHN6	Cell surface hyaluronidase OS=Homo sapiens GN=TMEM2 PE=1 SV=1	1	0.752	0.717	0.636	0.616	0.901	75635.5	56872.2	54252.7	48117.2	46629	68128.8	0.823	0.717667	#NAME?
Q13509	Tubulin beta-3 chain OS=Homo sapiens GN=TUBB3 PE=1 SV=2	1	1.041	0.8	0.61	0.89	1.91	21430.9	22313.4	17144.7	13077.8	19079.9	40925.3	0.947	1.13667	#NAME?
O95373	Importin-7 OS=Homo sapiens GN=IPO7 PE=1 SV=1	1	1.075	0.996	1.316	1.419	1.112	25184.1	27084.6	25091.6	33151.1	35729.6	28002.9	1.02367	1.28233	#NAME?
Q92614	Unconventional myosin-XVIIIa OS=Homo sapiens GN=MYO18A PE=1 SV=3	1	1.13	0.904	0.738	0.78	0.618	25410.8	28714.3	22980.8	18746.7	19814	15708.9	1.01133	0.712	#NAME?
O60488	Long-chain-fatty-acid--CoA ligase 4 OS=Homo sapiens GN=ACSL4 PE=1 SV=2	1	0.971	0.918	1.384	1.121	0.86	28361.2	27549	26044.6	39244.6	31798.3	24399.3	0.963	1.12167	#NAME?
Q12959-4	Isoform 4 of Disks large homolog 1 OS=Homo sapiens GN=DLG1	1	0.763	1.505	2.665	0.678	2.186	2158.9	1648.2	3248.9	5754.3	1462.7	4720.4	1.08933	1.843	#NAME?
Q00839	Heterogeneous nuclear ribonucleoprotein U OS=Homo sapiens GN=HNRNPU PE=1 SV=6	1	2.249	1.831	0.998	1.952	1.085	35815.7	80539.3	65562.3	35731.7	69926.5	38862.3	1.69333	1.345	#NAME?
P55884-2	Isoform 2 of Eukaryotic translation initiation factor 3 subunit B OS=Homo sapiens GN=EIF3B	1	1.163	0.674	0.744	0.731	0.7	40545.1	47170.7	27323.1	30163.1	29646.8	28364.3	0.945667	0.725	#NAME?
P62191-2	Isoform 2 of 26S proteasome regulatory subunit 4 OS=Homo sapiens GN=PSMC1	1	0.904	1.044	0.879	4.548	1.099	1357.9	1228.2	1417.7	1193.3	6176.2	1492.6	0.982667	2.17533	#NAME?
P42345	Serine/threonine-protein kinase mTOR OS=Homo sapiens GN=MTOR PE=1 SV=1	1	1.147	1.106	1.735	1.899	1.271	16891.7	19381.3	18680.2	29310.4	32074.2	21470.9	1.08433	1.635	#NAME?
Q12959-5	Isoform 5 of Disks large homolog 1 OS=Homo sapiens GN=DLG1	1	1.041	1.192	2.954	1.858	1.936	24823.1	25831.5	29581.4	73315.9	46118.1	48052	1.07767	2.24933	#NAME?
Q1KMD3	Heterogeneous nuclear ribonucleoprotein U-like protein 2 OS=Homo sapiens GN=HNRNPUL2 PE=1 SV=1	1	1.766	1.35	1.014	1.529	1.038	32485.3	57374.8	43866.9	32927	49673.4	33717.5	1.372	1.19367	#NAME?
A0A0G2JH68	Protein diaphanous homolog 1 OS=Homo sapiens GN=DIAPH1 PE=1 SV=1	1	0.951	1.179	0.886	0.999	0.839	36953.3	35126.5	43563.7	32726.4	36899.6	31014.9	1.04333	0.908	#NAME?
P49792	E3 SUMO-protein ligase RanBP2 OS=Homo sapiens GN=RANBP2 PE=1 SV=2	1	1.337	1.083	0.95	1.341	1.037	22596.7	30221.9	24467.4	21463.4	30293.9	23432.2	1.14	1.10933	#NAME?
P14868	Aspartate--tRNA ligase, cytoplasmic OS=Homo sapiens GN=DARS PE=1 SV=2	1	1.369	0.731	0.794	0.963	0.766	69392.5	94975.1	50760.2	55114.4	66858.3	53151.8	1.03333	0.841	#NAME?
Q9H4G0	Band 4.1-like protein 1 OS=Homo sapiens GN=EPB41L1 PE=1 SV=2	1	0.944	1.13	3.096	2.289	1.799	16526.2	15597.1	18677.8	51158.1	37828	29724.6	1.02467	2.39467	#NAME?
P04075-2	Isoform 2 of Fructose-bisphosphate aldolase A OS=Homo sapiens GN=ALDOA	1	0.604	0.876	0.815	0.724	0.62	80023.8	48339.6	70139.8	65237.2	57913.9	49591.5	0.826667	0.719667	#NAME?
P05783	Keratin, type I cytoskeletal 18 OS=Homo sapiens GN=KRT18 PE=1 SV=2	1	0.863	0.824	1.241	0.984	0.777	56898.6	49104.6	46886.5	70603	55960	44197.1	0.895667	1.00067	#NAME?
P32004-2	Isoform 2 of Neural cell adhesion molecule L1 OS=Homo sapiens GN=L1CAM	1	0.65	0.961	0.238	0.337	0.296	102238	66432.4	98226.3	24312.5	34496	30249	0.870333	0.290333	#NAME?
B5ME19	Eukaryotic translation initiation factor 3 subunit C-like protein OS=Homo sapiens GN=EIF3CL PE=3 SV=1	1	1.215	0.821	0.679	0.767	0.715	67851.8	82442.7	55732.1	46070.2	52046.6	48520.3	1.012	0.720333	#NAME?
Q16643-3	Isoform 3 of Drebrin OS=Homo sapiens GN=DBN1	1	1.057	1.245	2.359	1.962	1.398	17190.7	18168.7	21410.1	40558.7	33720.9	24032.6	1.10067	1.90633	#NAME?
Q9Y265	RuvB-like 1 OS=Homo sapiens GN=RUVBL1 PE=1 SV=1	1	1.313	0.713	0.785	0.848	0.648	44001.8	57792.9	31369.4	34540.9	37327.1	28516.8	1.00867	0.760333	#NAME?
P39023	60S ribosomal protein L3 OS=Homo sapiens GN=RPL3 PE=1 SV=2	1	2.444	1.451	1.692	1.544	1.822	31080.8	75969.7	45106.9	52600.5	47990.9	56638.3	1.63167	1.686	#NAME?
Q00839-2	Isoform Short of Heterogeneous nuclear ribonucleoprotein U OS=Homo sapiens GN=HNRNPU	1	3.128	4.387	1.331	2.389	2.553	627.4	1962.7	2752.3	835.2	1499.1	1601.6	2.83833	2.091	#NAME?
P41250	Glycine--tRNA ligase OS=Homo sapiens GN=GARS PE=1 SV=3	1	0.87	0.593	0.77	0.899	0.674	60001.8	52203.1	35609.1	46195.5	53958.2	40444	0.821	0.781	#NAME?
I3L4N8	Actin, cytoplasmic 2 (Fragment) OS=Homo sapiens GN=ACTG1 PE=1 SV=8	1	0.913	0.868	0.681	0.903	0.925	296.9	271.1	257.8	202.1	268.2	274.8	0.927	0.836333	#NAME?
P43686	26S proteasome regulatory subunit 6B OS=Homo sapiens GN=PSMC4 PE=1 SV=2	1	1.2	0.742	0.792	1.085	0.757	34327	41182.2	25463	27178.9	37244.7	25981.5	0.980667	0.878	#NAME?
P61978-2	Isoform 2 of Heterogeneous nuclear ribonucleoprotein K OS=Homo sapiens GN=HNRNPK	1	1.485	0.892	1.001	1.186	1.037	49558.9	73598.9	44189.1	49611	58768	51392.7	1.12567	1.07467	#NAME?
O43491	Band 4.1-like protein 2 OS=Homo sapiens GN=EPB41L2 PE=1 SV=1	1	0.825	1.122	1.627	1.356	1.324	28190.9	23260.1	31641.8	45867.7	38238.8	37333.5	0.982333	1.43567	#NAME?
P60842	Eukaryotic initiation factor 4A-I OS=Homo sapiens GN=EIF4A1 PE=1 SV=1	1	1.166	0.846	1.583	1.613	1.113	41970.2	48929.3	35496.5	66437.3	67681.7	46692.2	1.004	1.43633	#NAME?
Q8NE71	ATP-binding cassette sub-family F member 1 OS=Homo sapiens GN=ABCF1 PE=1 SV=2	1	2.348	1.196	0.672	1.145	0.825	24301.1	57069.9	29057.4	16328.2	27817.9	20038	1.51467	0.880667	#NAME?
P07948-2	Isoform 2 of Tyrosine-protein kinase Lyn OS=Homo sapiens GN=LYN	1	1.043	1.189	1.993	1.7	2.281	361.1	376.5	429.3	719.8	613.9	823.8	1.07733	1.99133	#NAME?
P54136	Arginine--tRNA ligase, cytoplasmic OS=Homo sapiens GN=RARS PE=1 SV=2	1	1.315	0.839	0.962	1.121	0.886	47080.6	61921.2	39498	45299	52783.2	41708.9	1.05133	0.989667	#NAME?
P36578	60S ribosomal protein L4 OS=Homo sapiens GN=RPL4 PE=1 SV=5	1	2.357	1.387	1.566	1.887	1.585	34146.7	80468.9	47347.4	53481.3	64441.5	54120.2	1.58133	1.67933	#NAME?
A0A1C7CYX9	Dihydropyrimidinase-related protein 2 OS=Homo sapiens GN=DPYSL2 PE=1 SV=1	1	1.032	0.842	1.509	1.642	1.271	19008	19624.3	16008.4	28678.5	31220.3	24155.4	0.958	1.474	#NAME?
P54753	Ephrin type-B receptor 3 OS=Homo sapiens GN=EPHB3 PE=1 SV=2	1	1.153	1.158	2.87	1.967	3.482	12159.2	14022.1	14078.6	34902.2	23922.4	42342.5	1.10367	2.773	#NAME?
Q10567-3	Isoform C of AP-1 complex subunit beta-1 OS=Homo sapiens GN=AP1B1	1	0.812	0.721	0.707	1.005	0.656	9979.7	8105.7	7198.9	7060.5	10026.4	6544.9	0.844333	0.789333	#NAME?
P22102	Trifunctional purine biosynthetic protein adenosine-3 OS=Homo sapiens GN=GART PE=1 SV=1	1	1.224	0.885	1.451	1.854	1.066	21363.1	26151.5	18903.8	30988.8	39608.3	22769.6	1.03633	1.457	#NAME?
O14936	Peripheral plasma membrane protein CASK OS=Homo sapiens GN=CASK PE=1 SV=3	1	0.986	1.203	2.726	1.915	2.079	15046.7	14837.7	18103.4	41018.8	28817.1	31278.7	1.063	2.24	#NAME?
P04899	Guanine nucleotide-binding protein G(i) subunit alpha-2 OS=Homo sapiens GN=GNAI2 PE=1 SV=3	1	0.807	1.003	1.31	0.926	1.212	51209.7	41332.6	51352.8	67077.9	47395.4	62085.8	0.936667	1.14933	#NAME?
P08473	Neprilysin OS=Homo sapiens GN=MME PE=1 SV=2	1	1.258	1.261	4.037	3.018	3.721	17676.4	22238.1	22286.5	71364.6	53343.5	65782	1.173	3.592	#NAME?
Q8N4C8-4	Isoform 4 of Misshapen-like kinase 1 OS=Homo sapiens GN=MINK1	1	0.958	1.257	0.965	0.942	1.154	19585.3	18754.1	24618.5	18895.6	18443.4	22608.9	1.07167	1.02033	#NAME?
Q9H4G0-2	Isoform 2 of Band 4.1-like protein 1 OS=Homo sapiens GN=EPB41L1	1	1.417	1.477	2.649	1.649	1.66	1950.8	2763.3	2881.1	5168.2	3217.3	3238.2	1.298	1.986	#NAME?
O75955	Flotillin-1 OS=Homo sapiens GN=FLOT1 PE=1 SV=3	1	0.836	0.756	0.638	0.741	0.807	67365.1	56315.1	50957.6	42976	49937.2	54352.9	0.864	0.728667	#NAME?
H0Y7A7	Calmodulin-2 (Fragment) OS=Homo sapiens GN=CALM2 PE=1 SV=1	1	0.826	1.206	2.66	2.17	1.637	64276.6	53111.9	77535.4	170978	139460	105233	1.01067	2.15567	#NAME?
Q9NTJ3	Structural maintenance of chromosomes protein 4 OS=Homo sapiens GN=SMC4 PE=1 SV=2	1	1.432	1.182	1.51	1.807	1.472	18256.2	26151.9	21571.4	27562.9	32996.1	26874.6	1.20467	1.59633	#NAME?
Q05639	Elongation factor 1-alpha 2 OS=Homo sapiens GN=EEF1A2 PE=1 SV=1	1	1.093	0.843	1.133	0.92	0.933	10910.3	11922.2	9194.9	12357.7	10040	10178.5	0.978667	0.995333	#NAME?
Q8N4C8-2	Isoform 1 of Misshapen-like kinase 1 OS=Homo sapiens GN=MINK1	1	0.649	1.253	1.072	0.408	0.953	2135.3	1386.7	2675.1	2289.3	871.2	2034.5	0.967333	0.811	#NAME?
P26639	Threonine--tRNA ligase, cytoplasmic OS=Homo sapiens GN=TARS PE=1 SV=3	1	0.863	0.753	1.536	1.229	1.116	44501.5	38419.1	33506.1	68348.7	54692.2	49671.9	0.872	1.29367	#NAME?
P07948	Tyrosine-protein kinase Lyn OS=Homo sapiens GN=LYN PE=1 SV=3	1	0.95	1.235	2.551	1.535	2.538	23647.3	22468.5	29197.5	60325.2	36297.1	60009.8	1.06167	2.208	#NAME?
P63104	14-3-3 protein zeta/delta OS=Homo sapiens GN=YWHAZ PE=1 SV=1	1	0.794	1.046	2.798	1.832	1.568	39811.2	31599.8	41633	111398	72919.4	62426.4	0.946667	2.066	#NAME?
Q8N4C8-5	Isoform 5 of Misshapen-like kinase 1 OS=Homo sapiens GN=MINK1	1												1	#DIV/0!	#NAME?
Q86VI3	Ras GTPase-activating-like protein IQGAP3 OS=Homo sapiens GN=IQGAP3 PE=1 SV=2	1	1.16	1.286	1.946	1.857	1.693	13389.7	15538.7	17214.8	26062.4	24858.6	22666.7	1.14867	1.832	#NAME?
P08670	Vimentin OS=Homo sapiens GN=VIM PE=1 SV=4	1	0.872	0.632	0.524	0.626	0.53	70244.8	61279	44426.7	36802.8	43946	37205.1	0.834667	0.56	#NAME?
Q15393	Splicing factor 3B subunit 3 OS=Homo sapiens GN=SF3B3 PE=1 SV=4	1	1.043	0.901	1.063	1.167	1.019	28101	29312.9	25330.9	29864.9	32797.5	28632.1	0.981333	1.083	#NAME?
O15020	Spectrin beta chain, non-erythrocytic 2 OS=Homo sapiens GN=SPTBN2 PE=1 SV=3	1	1.47	1.084	1.33	1.733	1.17	11212	16485.3	12148.4	14916.4	19434.8	13117.2	1.18467	1.411	#NAME?
Q14008-3	Isoform 3 of Cytoskeleton-associated protein 5 OS=Homo sapiens GN=CKAP5	1	1.25	1.072	1.77	2.054	1.842	22074.7	27600.2	23664	39065	45346.2	40658.5	1.10733	1.88867	#NAME?
O14980	Exportin-1 OS=Homo sapiens GN=XPO1 PE=1 SV=1	1	0.809	0.816	1.109	1.157	0.968	43526.6	35200.5	35508.4	48256.8	50355	42130.8	0.875	1.078	#NAME?
P12268	Inosine-5'-monophosphate dehydrogenase 2 OS=Homo sapiens GN=IMPDH2 PE=1 SV=2	1	1.332	1.172	2.168	2.099	1.437	17760.4	23659.1	20823.8	38497.7	37286.8	25529.4	1.168	1.90133	#NAME?
Q86VP6	Cullin-associated NEDD8-dissociated protein 1 OS=Homo sapiens GN=CAND1 PE=1 SV=2	1	0.825	0.9	1.308	1.178	1.066	33426.6	27565.7	30067.9	43733.2	39366.3	35640.5	0.908333	1.184	#NAME?
O75083	WD repeat-containing protein 1 OS=Homo sapiens GN=WDR1 PE=1 SV=4	1	0.847	1.276	2.275	1.886	1.599	19339.6	16380.1	24675.1	43998.6	36467.8	30921.4	1.041	1.92	#NAME?
Q15758	Neutral amino acid transporter B(0) OS=Homo sapiens GN=SLC1A5 PE=1 SV=2	1	0.958	1.016	3.594	2.667	3.25	45377.9	43461.5	46115.4	163068	121016	147460	0.991333	3.17033	#NAME?
P27348	14-3-3 protein theta OS=Homo sapiens GN=YWHAQ PE=1 SV=1	1	0.74	1.194	2.971	1.794	1.883	32800.8	24280.7	39169.8	97452.7	58842.1	61771.6	0.978	2.216	#NAME?
Q15029	116 kDa U5 small nuclear ribonucleoprotein component OS=Homo sapiens GN=EFTUD2 PE=1 SV=1	1	1.118	1.125	1.142	1.373	1.154	20306	22711.7	22838.3	23189.1	27873.5	23429.4	1.081	1.223	#NAME?
P09874	Poly [ADP-ribose] polymerase 1 OS=Homo sapiens GN=PARP1 PE=1 SV=4	1	1.662	1.807	0.963	1.348	1.124	25681.4	42693.7	46412.6	24737.1	34606.4	28858.1	1.48967	1.145	#NAME?
P49736	DNA replication licensing factor MCM2 OS=Homo sapiens GN=MCM2 PE=1 SV=4	1	0.74	0.521	0.587	0.618	0.609	38858.1	28768.5	20255	22801.2	23997.4	23645.2	0.753667	0.604667	#NAME?
Q02241-3	Isoform 3 of Kinesin-like protein KIF23 OS=Homo sapiens GN=KIF23	1	0.968	1.088	2.129	1.668	2.367	22770.9	22052.2	24771.1	48481.9	37972.3	53889.5	1.01867	2.05467	#NAME?
Q16658	Fascin OS=Homo sapiens GN=FSCN1 PE=1 SV=3	1	0.788	1.049	1.017	0.997	0.747	44515.5	35074	46692.8	45256.5	44373	33272.9	0.945667	0.920333	#NAME?
P30153	Serine/threonine-protein phosphatase 2A 65 kDa regulatory subunit A alpha isoform OS=Homo sapiens GN=PPP2R1A PE=1 SV=4	1	0.822	0.74	1.298	0.972	1.048	42514.9	34963.1	31466.3	55196.9	41325.9	44534.4	0.854	1.106	#NAME?
P35613	Basigin OS=Homo sapiens GN=BSG PE=1 SV=2	1	0.828	0.761	0.584	0.61	0.657	84936.2	70290.7	64629.8	49582.5	51827.8	55774.9	0.863	0.617	#NAME?
E9PK54	Heat shock cognate 71 kDa protein (Fragment) OS=Homo sapiens GN=HSPA8 PE=1 SV=8	1	0.991	1.116	0.806	1.254	0.93	348.9	345.6	389.3	281.1	437.5	324.5	1.03567	0.996667	#NAME?
P62136	Serine/threonine-protein phosphatase PP1-alpha catalytic subunit OS=Homo sapiens GN=PPP1CA PE=1 SV=1	1	0.97	0.726	1.395	1.139	0.885	34597.8	33546.3	25119.6	48260.1	39404.4	30627.9	0.898667	1.13967	#NAME?
P23526	Adenosylhomocysteinase OS=Homo sapiens GN=AHCY PE=1 SV=4	1	0.671	0.64	1.214	1.12	1.025	42826.8	28721.1	27392.5	51972.5	47972.3	43898.9	0.770333	1.11967	#NAME?
P35606	Coatomer subunit beta' OS=Homo sapiens GN=COPB2 PE=1 SV=2	1	0.987	0.839	0.704	0.771	0.667	36339.5	35849.1	30476	25570.1	28026	24248.8	0.942	0.714	#NAME?
E9PM69	26S proteasome regulatory subunit 6A OS=Homo sapiens GN=PSMC3 PE=1 SV=1	1	1.326	0.846	0.79	1.185	0.758	35772.2	47425.3	30249.1	28247.6	42391.1	27118.3	1.05733	0.911	#NAME?
P18084	Integrin beta-5 OS=Homo sapiens GN=ITGB5 PE=1 SV=1	1	0.623	0.666	0.328	0.361	0.422	71818	44735.3	47810.9	23573.6	25901	30321.8	0.763	0.370333	#NAME?
O60506-3	Isoform 3 of Heterogeneous nuclear ribonucleoprotein Q OS=Homo sapiens GN=SYNCRIP	1	1.364	0.907	1.486	1.657	1.423	32731.2	44644	29680.4	48629.4	54230	46572.1	1.09033	1.522	#NAME?
O00232	26S proteasome non-ATPase regulatory subunit 12 OS=Homo sapiens GN=PSMD12 PE=1 SV=3	1	1.231	0.747	0.774	0.802	0.738	40133.7	49412.5	29991	31064.9	32203.8	29631.7	0.992667	0.771333	#NAME?
G3V1L9	Tight junction protein 1 (Zona occludens 1), isoform CRA_a OS=Homo sapiens GN=TJP1 PE=1 SV=1	1	1.263	1.247	2.6	2.217	1.709	13521.7	17076	16861	35154.3	29982	23112.8	1.17	2.17533	#NAME?
Q53EZ4	Centrosomal protein of 55 kDa OS=Homo sapiens GN=CEP55 PE=1 SV=3	1	1.075	1.256	3.281	2.129	4.268	19075.7	20507.3	23954.6	62581.3	40618.8	81423.5	1.11033	3.226	#NAME?
P18669	Phosphoglycerate mutase 1 OS=Homo sapiens GN=PGAM1 PE=1 SV=2	1	0.822	0.97	1.667	1.368	1.271	22599.1	18586	21910.3	37677.3	30919.9	28730.6	0.930667	1.43533	#NAME?
P13489	Ribonuclease inhibitor OS=Homo sapiens GN=RNH1 PE=1 SV=2	1	1.042	1.003	1.26	1.403	0.967	30304.6	31574.5	30407.7	38184.2	42525.7	29304.7	1.015	1.21	#NAME?
P35998	26S proteasome regulatory subunit 7 OS=Homo sapiens GN=PSMC2 PE=1 SV=3	1	1.26	0.766	0.748	0.831	0.7	49377.8	62226	37838.9	36938	41039.1	34583	1.00867	0.759667	#NAME?
Q9BUF5	Tubulin beta-6 chain OS=Homo sapiens GN=TUBB6 PE=1 SV=1	1	1.414	0.773	0.59	0.69	0.51	14248.6	20145.7	11009.4	8403.8	9825	7272.9	1.06233	0.596667	#NAME?
P00338-3	Isoform 3 of L-lactate dehydrogenase A chain OS=Homo sapiens GN=LDHA	1	0.6	0.992	0.987	0.656	0.63	82800.1	49689.8	82166.3	81764.3	54301.1	52150.8	0.864	0.757667	#NAME?
P04083	Annexin A1 OS=Homo sapiens GN=ANXA1 PE=1 SV=2	1	0.806	0.627	0.271	0.369	0.31	120089	96814.9	75280.1	32552	44299.3	37208.4	0.811	0.316667	#NAME?
P48960	CD97 antigen OS=Homo sapiens GN=CD97 PE=1 SV=4	1	0.874	0.834	0.666	0.692	0.802	37752.5	33006.6	31484.7	25130.7	26132.3	30282.5	0.902667	0.72	#NAME?
Q92743	Serine protease HTRA1 OS=Homo sapiens GN=HTRA1 PE=1 SV=1	1	0.702	1.064	0.327	0.389	1.104	43097.2	30256.5	45864.4	14093.5	16767.7	47585	0.922	0.606667	#NAME?
P68032	Actin, alpha cardiac muscle 1 OS=Homo sapiens GN=ACTC1 PE=1 SV=1	1	1.38	1.302	2.046	3.269	1.224	20734.4	28621	26995.5	42418.3	67778.9	25369.9	1.22733	2.17967	#NAME?
P29692-3	Isoform 3 of Elongation factor 1-delta OS=Homo sapiens GN=EEF1D	1	1.568	1.335	0.693	2.346	1.292	332	520.5	443.3	230.2	778.8	429.1	1.301	1.44367	#NAME?
E9PRY8	Elongation factor 1-delta OS=Homo sapiens GN=EEF1D PE=1 SV=1	1	0.91	0.711	0.897	0.917	0.805	29027	26411.1	20627.6	26046.5	26626.8	23353.2	0.873667	0.873	#NAME?
Q14566	DNA replication licensing factor MCM6 OS=Homo sapiens GN=MCM6 PE=1 SV=1	1	1.185	0.894	0.919	1.135	0.942	32901.5	38987.6	29416	30224.4	37353.8	30986.7	1.02633	0.998667	#NAME?
P62195	26S proteasome regulatory subunit 8 OS=Homo sapiens GN=PSMC5 PE=1 SV=1	1	1.192	0.682	0.725	0.889	0.746	45110.3	53756.4	30753.5	32716.9	40116.2	33643.7	0.958	0.786667	#NAME?
P47897	Glutamine--tRNA ligase OS=Homo sapiens GN=QARS PE=1 SV=1	1	1.318	0.921	1.052	1.274	1.088	24744.7	32602.5	22784.6	26023.5	31531.8	26910.5	1.07967	1.138	#NAME?
O95347	Structural maintenance of chromosomes protein 2 OS=Homo sapiens GN=SMC2 PE=1 SV=2	1	1.366	1.144	1.552	2.188	1.429	23304.7	31838.8	26661	36175	50996.8	33300.3	1.17	1.723	#NAME?
P31948-2	Isoform 2 of Stress-induced-phosphoprotein 1 OS=Homo sapiens GN=STIP1	1	0.91	1.019	2.17	1.305	1.595	48641.2	44281.8	49567.3	105551	63483.8	77574.3	0.976333	1.69	#NAME?
A0A0G2JR96	Cytoplasmic FMR1-interacting protein 1 (Fragment) OS=Homo sapiens GN=CYFIP1 PE=1 SV=4	1	1.01	0.899	0.561	0.799	0.431	698.2	705.5	627.5	391.6	557.9	300.8	0.969667	0.597	#NAME?
P12956	X-ray repair cross-complementing protein 6 OS=Homo sapiens GN=XRCC6 PE=1 SV=2	1	0.828	1.048	1.349	1.36	1.672	32023	26512.7	33563	43184.2	43564.3	53538.8	0.958667	1.46033	#NAME?
P31946	14-3-3 protein beta/alpha OS=Homo sapiens GN=YWHAB PE=1 SV=3	1	0.82	1.115	3.487	1.902	2.015	15247.2	12505.3	16995.4	53162.8	28995.8	30716	0.978333	2.468	#NAME?
P06748	Nucleophosmin OS=Homo sapiens GN=NPM1 PE=1 SV=2	1	1.461	1.127	0.795	0.924	0.72	48101.5	70294.8	54213.9	38220.2	44441.3	34627.4	1.196	0.813	#NAME?
P09525	Annexin A4 OS=Homo sapiens GN=ANXA4 PE=1 SV=4	1	0.642	0.962	0.656	0.569	0.883	105820	67966.2	101842	69417.6	60226.9	93401.9	0.868	0.702667	#NAME?
E9PK25	Cofilin-1 OS=Homo sapiens GN=CFL1 PE=1 SV=1	1	0.711	2.202	2.441	1.51	1.642	55956.2	39764.2	123223	136612	84510.8	91881.3	1.30433	1.86433	#NAME?
A0A024R4E5	High density lipoprotein binding protein (Vigilin), isoform CRA_a OS=Homo sapiens GN=HDLBP PE=1 SV=1	1	1.811	1.046	0.714	1.308	0.814	16522.5	29922	17282.5	11804.6	21607.2	13453.8	1.28567	0.945333	#NAME?
Q9UBP0	Spastin OS=Homo sapiens GN=SPAST PE=1 SV=1	1	1.105	1.302	3.516	1.775	4.194	15097.9	16684.5	19656.8	53080.1	26793.8	63327.4	1.13567	3.16167	#NAME?
Q14839-2	Isoform 2 of Chromodomain-helicase-DNA-binding protein 4 OS=Homo sapiens GN=CHD4	1	1.342	1.218	1.036	2.102	1.246	14035.4	18833	17089.6	14547.1	29498.7	17481.9	1.18667	1.46133	#NAME?
Q6ZNL6	FYVE, RhoGEF and PH domain-containing protein 5 OS=Homo sapiens GN=FGD5 PE=1 SV=3	1	1.095	1.091	2.679	2.666	1.854	10872.9	11908.8	11867	29124.5	28984.8	20160.1	1.062	2.39967	#NAME?
P50995	Annexin A11 OS=Homo sapiens GN=ANXA11 PE=1 SV=1	1	0.839	0.812	1.143	0.907	1.968	66394.6	55721.9	53923.9	75880.2	60188.4	130667	0.883667	1.33933	#NAME?
P53990	IST1 homolog OS=Homo sapiens GN=IST1 PE=1 SV=1	1	1.008	1.288	4.069	1.756	4.355	21994.7	22173.2	28323.8	89494.7	38614.9	95793.9	1.09867	3.39333	#NAME?
Q06210	Glutamine--fructose-6-phosphate aminotransferase [isomerizing] 1 OS=Homo sapiens GN=GFPT1 PE=1 SV=3	1	1.393	0.896	0.617	0.832	0.675	38042.3	52973.9	34102.6	23456	31639	25691.5	1.09633	0.708	#NAME?
P61981	14-3-3 protein gamma OS=Homo sapiens GN=YWHAG PE=1 SV=2	1	0.759	1.202	2.546	1.532	1.536	27656.7	20986.6	33239.9	70418.1	42357.6	42493	0.987	1.87133	#NAME?
P02545	Prelamin-A/C OS=Homo sapiens GN=LMNA PE=1 SV=1	1	1.046	1.22	0.912	1.352	1.183	29537.5	30898.8	36043.5	26932.9	39939.6	34934.4	1.08867	1.149	#NAME?
P22234	Multifunctional protein ADE2 OS=Homo sapiens GN=PAICS PE=1 SV=3	1	0.914	0.776	1.651	1.535	1.159	34793.9	31805.5	26988.9	57458.4	53392.4	40321.9	0.896667	1.44833	#NAME?
P50570	Dynamin-2 OS=Homo sapiens GN=DNM2 PE=1 SV=2	1	0.94	0.519	0.68	0.744	0.589	41923.6	39406.2	21742.2	28516.3	31178.7	24698.2	0.819667	0.671	#NAME?
P09543	2',3'-cyclic-nucleotide 3'-phosphodiesterase OS=Homo sapiens GN=CNP PE=1 SV=2	1	0.923	1.073	1.288	0.89	1.106	40355.8	37231.7	43309.4	51975	35906.6	44620.1	0.998667	1.09467	#NAME?
A0A0D9SF53	ATP-dependent RNA helicase DDX3X OS=Homo sapiens GN=DDX3X PE=1 SV=1	1	1.512	1.358	1.303	1.137	1.097	19798.4	29930.7	26895.9	25788.4	22511.8	21721.6	1.29	1.179	#NAME?
Q9P206-2	Isoform 2 of Uncharacterized protein KIAA1522 OS=Homo sapiens GN=KIAA1522	1	0.916	1.234	1.161	1.45	1.159	15646.5	14329.3	19306.5	18173.2	22682.7	18126.8	1.05	1.25667	#NAME?
P07996	Thrombospondin-1 OS=Homo sapiens GN=THBS1 PE=1 SV=2	1	1.443	1.314	0.409	0.668	1.44	20637.4	29789.5	27124.8	8437.7	13793.6	29709.2	1.25233	0.839	#NAME?
P52209	6-phosphogluconate dehydrogenase, decarboxylating OS=Homo sapiens GN=PGD PE=1 SV=3	1	0.792	1.033	1.693	1.348	1.357	26942.9	21348.9	27839.1	45614.8	36323.9	36572.5	0.941667	1.466	#NAME?
P46777	60S ribosomal protein L5 OS=Homo sapiens GN=RPL5 PE=1 SV=3	1	1.55	0.955	1.448	1.448	1.507	39413.2	61077	37629	57080.1	57064.8	59393.8	1.16833	1.46767	#NAME?
O43390	Heterogeneous nuclear ribonucleoprotein R OS=Homo sapiens GN=HNRNPR PE=1 SV=1	1	1.69	1.088	1.452	1.667	1.308	18494.7	31254.9	20129.8	26850.7	30837.7	24199.3	1.25933	1.47567	#NAME?
O00186	Syntaxin-binding protein 3 OS=Homo sapiens GN=STXBP3 PE=1 SV=2	1	0.907	1.026	1.483	1.018	1.265	31926.8	28966.2	32749.8	47336.5	32488.9	40387.4	0.977667	1.25533	#NAME?
O60437	Periplakin OS=Homo sapiens GN=PPL PE=1 SV=4	1	0.755	0.65	0.31	0.538	0.396	55015.1	41546	35742.7	17056.6	29600.2	21785.2	0.801667	0.414667	#NAME?
Q86X29	Lipolysis-stimulated lipoprotein receptor OS=Homo sapiens GN=LSR PE=1 SV=4	1	0.85	1.08	1.847	1.328	2.208	22908.7	19473.4	24736.5	42306.9	30423.9	50589.7	0.976667	1.79433	#NAME?
Q01518	Adenylyl cyclase-associated protein 1 OS=Homo sapiens GN=CAP1 PE=1 SV=5	1	0.946	0.968	2.045	1.263	1.196	28940	27365.6	28015.8	59182.2	36552.7	34615.4	0.971333	1.50133	#NAME?
O00232-2	Isoform 2 of 26S proteasome non-ATPase regulatory subunit 12 OS=Homo sapiens GN=PSMD12	1												1	#DIV/0!	#NAME?
A0A1B0GVU9	Glutamine--tRNA ligase (Fragment) OS=Homo sapiens GN=QARS PE=1 SV=1	1	0.933	14.865	3.443	6.009	14.139	82.8	77.2	1230.2	284.9	497.3	1170.2	5.59933	7.86367	#NAME?
Q15181	Inorganic pyrophosphatase OS=Homo sapiens GN=PPA1 PE=1 SV=2	1	1.04	0.924	2.343	2.055	1.668	24112	25066	22289.8	56485.7	49552	40211.7	0.988	2.022	#NAME?
Q13464	Rho-associated protein kinase 1 OS=Homo sapiens GN=ROCK1 PE=1 SV=1	1	0.833	0.998	1.436	1.578	1.158	15258.9	12709.7	15235.2	21911.2	24083.3	17674.1	0.943667	1.39067	#NAME?
P49915	GMP synthase [glutamine-hydrolyzing] OS=Homo sapiens GN=GMPS PE=1 SV=1	1	0.833	0.65	0.946	1.037	0.924	39689.7	33075.5	25796	37540.1	41168.6	36674.1	0.827667	0.969	#NAME?
Q969P0	Immunoglobulin superfamily member 8 OS=Homo sapiens GN=IGSF8 PE=1 SV=1	1	0.69	0.735	0.73	0.598	0.946	58469	40334.8	42997.9	42688.7	34935.5	55334.3	0.808333	0.758	#NAME?
P60174	Triosephosphate isomerase OS=Homo sapiens GN=TPI1 PE=1 SV=3	1	0.63	0.773	1.038	0.633	0.742	48151.3	30343.1	37226	50003.6	30473.7	35711	0.801	0.804333	#NAME?
Q9H6S3	Epidermal growth factor receptor kinase substrate 8-like protein 2 OS=Homo sapiens GN=EPS8L2 PE=1 SV=2	1	1.05	1.587	1.785	1.531	1.07	13116.4	13766.7	20820.5	23407	20083.1	14033.7	1.21233	1.462	#NAME?
Q9NZW5	MAGUK p55 subfamily member 6 OS=Homo sapiens GN=MPP6 PE=1 SV=2	1	1.086	1.112	3.944	2.472	2.239	17651.1	19171.1	19627.5	69609.5	43630.7	39524.5	1.066	2.885	#NAME?
P62873	Guanine nucleotide-binding protein G(I)/G(S)/G(T) subunit beta-1 OS=Homo sapiens GN=GNB1 PE=1 SV=3	1	0.756	0.957	1.191	0.871	1.253	21428.9	16199.8	20508.4	25529.1	18655.6	26859.3	0.904333	1.105	#NAME?
Q5XXA6	Anoctamin-1 OS=Homo sapiens GN=ANO1 PE=1 SV=1	1	1.215	1.185	4.67	3.916	2.911	9472.2	11512.6	11223.7	44234.5	37092.7	27572.8	1.13333	3.83233	#NAME?
P11387	DNA topoisomerase 1 OS=Homo sapiens GN=TOP1 PE=1 SV=2	1	1.145	2.342	1.075	1.386	2.434	24280.2	27796.1	56860.1	26101.3	33660.5	59095.6	1.49567	1.63167	#NAME?
Q9UQB8-5	Isoform 5 of Brain-specific angiogenesis inhibitor 1-associated protein 2 OS=Homo sapiens GN=BAIAP2	1	1.097	1.224	1.879	1.423	1.619	24667.7	27060.7	30198.5	46338.8	35095.7	39942.7	1.107	1.64033	#NAME?
Q92973	Transportin-1 OS=Homo sapiens GN=TNPO1 PE=1 SV=2	1	0.972	1.186	1.518	1.48	1.227	14577.4	14171.9	17283.1	22133	21581.3	17890.5	1.05267	1.40833	#NAME?
B5MCA4	Epithelial cell adhesion molecule OS=Homo sapiens GN=EPCAM PE=1 SV=1	1	1.429	1.502	6.247	3.535	7.802	15530	22197.1	23325.7	97019.5	54891.5	121164	1.31033	5.86133	#NAME?
P14866	Heterogeneous nuclear ribonucleoprotein L OS=Homo sapiens GN=HNRNPL PE=1 SV=2	1	1.358	0.976	1.088	1.215	1.074	19976.8	27126.6	19504.1	21737.3	24279.1	21463.1	1.11133	1.12567	#NAME?
Q14247	Src substrate cortactin OS=Homo sapiens GN=CTTN PE=1 SV=2	1	0.963	1.355	2.328	1.537	1.557	24083.2	23189.5	32628.8	56076.1	37020.1	37494.1	1.106	1.80733	#NAME?
P11021	78 kDa glucose-regulated protein OS=Homo sapiens GN=HSPA5 PE=1 SV=2	1	1.371	1.741	0.863	1.61	0.916	22770.7	31218.8	39642.9	19647.7	36664.5	20865.5	1.37067	1.12967	#NAME?
Q9UKK3	Poly [ADP-ribose] polymerase 4 OS=Homo sapiens GN=PARP4 PE=1 SV=3	1	0.886	0.662	0.415	0.635	0.444	37259.7	33025.6	24663.2	15454.6	23665.6	16540	0.849333	0.498	#NAME?
Q04695	Keratin, type I cytoskeletal 17 OS=Homo sapiens GN=KRT17 PE=1 SV=2	1	0.78	0.9	0.252	0.35	0.328	80504.1	62766.6	72458	20264.7	28163.6	26391.6	0.893333	0.31	#NAME?
Q14980	Nuclear mitotic apparatus protein 1 OS=Homo sapiens GN=NUMA1 PE=1 SV=2	1	1.112	1.407	1.135	1.67	1.238	13995	15567.5	19697.6	15879.3	23364.8	17324.3	1.173	1.34767	#NAME?
O43242	26S proteasome non-ATPase regulatory subunit 3 OS=Homo sapiens GN=PSMD3 PE=1 SV=2	1	1.193	0.618	0.788	0.866	0.764	34730.6	41441.2	21464.1	27379.8	30069.8	26520.5	0.937	0.806	#NAME?
P06737	Glycogen phosphorylase, liver form OS=Homo sapiens GN=PYGL PE=1 SV=4	1	0.727	0.596	0.968	0.934	0.796	42716.2	31043	25445.4	41344.3	39909.7	33997.9	0.774333	0.899333	#NAME?
Q14697	Neutral alpha-glucosidase AB OS=Homo sapiens GN=GANAB PE=1 SV=3	1	0.931	1.467	0.822	2.045	1.976	324.6	302.1	476.1	266.8	663.8	641.5	1.13267	1.61433	#NAME?
Q14697-2	Isoform 2 of Neutral alpha-glucosidase AB OS=Homo sapiens GN=GANAB	1	0.878	0.853	0.614	1.05	0.853	27896.5	24500.3	23805	17117.9	29278.8	23782.3	0.910333	0.839	#NAME?
P38606	V-type proton ATPase catalytic subunit A OS=Homo sapiens GN=ATP6V1A PE=1 SV=2	1	1.107	0.997	1.179	1.16	1.06	25630	28374.6	25559	30208.8	29721.8	27160.3	1.03467	1.133	#NAME?
O15371	Eukaryotic translation initiation factor 3 subunit D OS=Homo sapiens GN=EIF3D PE=1 SV=1	1	1.165	0.696	0.756	0.849	0.688	30074.1	35034.3	20927.8	22723.6	25524.7	20688.8	0.953667	0.764333	#NAME?
Q9UIW2	Plexin-A1 OS=Homo sapiens GN=PLXNA1 PE=1 SV=3	1	0.818	0.982	0.972	0.91	0.983	35570.6	29101	34913.7	34562.1	32357.1	34954.3	0.933333	0.955	#NAME?
P62879	Guanine nucleotide-binding protein G(I)/G(S)/G(T) subunit beta-2 OS=Homo sapiens GN=GNB2 PE=1 SV=3	1	0.76	0.904	1.171	0.755	0.997	56152.5	42670.7	50737.3	65755.4	42373.9	55964.8	0.888	0.974333	#NAME?
P08133	Annexin A6 OS=Homo sapiens GN=ANXA6 PE=1 SV=3	1	0.675	0.782	0.187	0.324	0.409	92982.3	62801.6	72740	17372.6	30118.2	38012.2	0.819	0.306667	#NAME?
Q9Y696	Chloride intracellular channel protein 4 OS=Homo sapiens GN=CLIC4 PE=1 SV=4	1	0.731	1.569	1.447	1.323	1.094	19732.8	14419.3	30959.2	28557.6	26098.3	21589.8	1.1	1.288	#NAME?
P31689	DnaJ homolog subfamily A member 1 OS=Homo sapiens GN=DNAJA1 PE=1 SV=2	1	1.36	1.167	1.162	1.14	1.468	27161.7	36929.8	31700.3	31557.6	30977.3	39866.3	1.17567	1.25667	#NAME?
O75533	Splicing factor 3B subunit 1 OS=Homo sapiens GN=SF3B1 PE=1 SV=3	1	0.971	0.962	0.705	0.977	0.754	27051.6	26266.7	26010.6	19067.3	26425.8	20401.8	0.977667	0.812	#NAME?
Q9UKS6	Protein kinase C and casein kinase substrate in neurons protein 3 OS=Homo sapiens GN=PACSIN3 PE=1 SV=2	1	0.796	0.997	0.957	0.917	0.919	31425.5	25023.6	31332.1	30084.7	28812	28876.8	0.931	0.931	#NAME?
P51149	Ras-related protein Rab-7a OS=Homo sapiens GN=RAB7A PE=1 SV=1	1	0.908	0.998	1.294	1.051	1.324	41789.8	37940.4	41718.5	54066.4	43941	55311.3	0.968667	1.223	#NAME?
Q01813	ATP-dependent 6-phosphofructokinase, platelet type OS=Homo sapiens GN=PFKP PE=1 SV=2	1	1.408	0.813	0.75	0.999	0.706	32380.1	45591.9	26314.3	24272.6	32333.6	22844.9	1.07367	0.818333	#NAME?
A0A0G2JNW7	Solute carrier family 12 member 7 OS=Homo sapiens GN=SLC12A7 PE=1 SV=1	1	1.094	1.351	2.013	1.531	2.001	24573.5	26885.8	33209.5	49474.2	37612.6	49165	1.14833	1.84833	#NAME?
Q14126	Desmoglein-2 OS=Homo sapiens GN=DSG2 PE=1 SV=2	1	0.71	1.111	0.332	0.444	0.484	49272.7	34981	54724.6	16370.6	21867.5	23831.1	0.940333	0.42	#NAME?
Q13263	Transcription intermediary factor 1-beta OS=Homo sapiens GN=TRIM28 PE=1 SV=5	1	1.217	0.932	1.317	1.494	1.181	18798.8	22870.6	17519.1	24754.6	28092.4	22201.6	1.04967	1.33067	#NAME?
P07195	L-lactate dehydrogenase B chain OS=Homo sapiens GN=LDHB PE=1 SV=2	1	0.671	1.068	1.375	1.059	0.844	41464.8	27837.2	44303	57021.6	43929.1	34995.8	0.913	1.09267	#NAME?
D6REX3	Protein transport protein Sec31A OS=Homo sapiens GN=SEC31A PE=1 SV=1	1	0.897	0.517	0.295	0.388	0.367	57370.7	51433.2	29687.8	16934.7	22259.2	21061.7	0.804667	0.35	#NAME?
O75153	Clustered mitochondria protein homolog OS=Homo sapiens GN=CLUH PE=1 SV=2	1	0.785	0.645	0.815	0.785	0.809	30137.7	23672.5	19453.5	24550.2	23654.9	24378.3	0.81	0.803	#NAME?
P07910-2	Isoform C1 of Heterogeneous nuclear ribonucleoproteins C1/C2 OS=Homo sapiens GN=HNRNPC	1	1.756	2.161	1.2	1.538	1.362	25540.4	44852.2	55197.9	30649.6	39274.1	34793.9	1.639	1.36667	#NAME?
P61158	Actin-related protein 3 OS=Homo sapiens GN=ACTR3 PE=1 SV=3	1	0.842	1.004	2.898	2.045	1.613	21554.6	18149.9	21648.6	62472.6	44083.5	34769.6	0.948667	2.18533	#NAME?
K7EIG1	Clustered mitochondria protein homolog (Fragment) OS=Homo sapiens GN=CLUH PE=1 SV=2	1	0.795	0.711	0.839	1.813	1.167	319.1	253.7	226.8	267.6	578.5	372.4	0.835333	1.273	#NAME?
P19338	Nucleolin OS=Homo sapiens GN=NCL PE=1 SV=3	1	1.469	1.362	1.305	1.021	1.15	39684.5	58277.6	54054.4	51784.9	40503.2	45646.9	1.277	1.15867	#NAME?
K7EJH8	Alpha-actinin-4 (Fragment) OS=Homo sapiens GN=ACTN4 PE=1 SV=1	1	1.411	1.104	5.602	3.073	1.926	512.4	723.2	565.8	2870.5	1574.7	986.8	1.17167	3.53367	#NAME?
Q14166	Tubulin--tyrosine ligase-like protein 12 OS=Homo sapiens GN=TTLL12 PE=1 SV=2	1	0.943	0.913	0.838	0.765	0.746	23478.3	22151	21439.6	19684.2	17952.2	17526.5	0.952	0.783	#NAME?
O95466-2	Isoform 2 of Formin-like protein 1 OS=Homo sapiens GN=FMNL1	1	1.016	1.167	1.86	1.601	1.212	19887.6	20208.4	23211.2	36994.3	31844.6	24113.1	1.061	1.55767	#NAME?
J3KN16	KIAA0368 OS=Homo sapiens GN=KIAA0368 PE=1 SV=1	1	1.035	0.792	0.746	0.919	0.713	25788.7	26691.2	20421.1	19242.4	23696.1	18378.3	0.942333	0.792667	#NAME?
P36873-2	Isoform Gamma-2 of Serine/threonine-protein phosphatase PP1-gamma catalytic subunit OS=Homo sapiens GN=PPP1CC	1	0.842	0.699	1.117	1.064	0.737	4260.3	3588.3	2977.9	4757.2	4530.9	3138.5	0.847	0.972667	#NAME?
H7C4C8	T-complex protein 1 subunit theta (Fragment) OS=Homo sapiens GN=CCT8 PE=1 SV=1	1	0.531	0.417	0.399	0.191	0.448	1552.5	823.9	647.2	618.7	297.3	696	0.649333	0.346	#NAME?
P62140	Serine/threonine-protein phosphatase PP1-beta catalytic subunit OS=Homo sapiens GN=PPP1CB PE=1 SV=3	1	0.97	0.793	1.15	1.139	0.861	7665.9	7437.3	6078.4	8812.1	8733.3	6602.1	0.921	1.05	#NAME?
Q96PY5-3	Isoform 2 of Formin-like protein 2 OS=Homo sapiens GN=FMNL2	1	0.924	1.095	1.442	1.256	1.437	28528.9	26366.7	31245.4	41145.2	35845	40983.1	1.00633	1.37833	#NAME?
P11717	Cation-independent mannose-6-phosphate receptor OS=Homo sapiens GN=IGF2R PE=1 SV=3	1	0.957	1.035	0.597	0.804	0.8	32019.2	30628.1	33136.8	19117.2	25755.4	25610.2	0.997333	0.733667	#NAME?
Q9UM54-6	Isoform 6 of Unconventional myosin-VI OS=Homo sapiens GN=MYO6	1	1.082	1.185	2.03	2.297	1.63	9508.4	10287.7	11271.1	19300	21845.1	15496.8	1.089	1.98567	#NAME?
H0Y7Z9	Receptor-type tyrosine-protein phosphatase F (Fragment) OS=Homo sapiens GN=PTPRF PE=1 SV=1	1	1.157	1.391	0.174	0.381	0.285	554.8	641.9	771.5	96.5	211.2	158.3	1.18267	0.28	#NAME?
O94973	AP-2 complex subunit alpha-2 OS=Homo sapiens GN=AP2A2 PE=1 SV=2	1	0.914	0.71	0.497	0.744	0.572	19218.9	17558.8	13649.6	9549.7	14298.8	10999.7	0.874667	0.604333	#NAME?
O60832	H/ACA ribonucleoprotein complex subunit 4 OS=Homo sapiens GN=DKC1 PE=1 SV=3	1	1.627	1.527	1.19	2.048	1.228	16301.2	26515.2	24888	19395.9	33386	20016.6	1.38467	1.48867	#NAME?
Q8N3D4	EH domain-binding protein 1-like protein 1 OS=Homo sapiens GN=EHBP1L1 PE=1 SV=2	1	1.108	1.237	1.144	1.348	1.161	8921.1	9881.5	11031.2	10202.9	12024.6	10357.1	1.115	1.21767	#NAME?
P08729	Keratin, type II cytoskeletal 7 OS=Homo sapiens GN=KRT7 PE=1 SV=5	1	0.617	0.619	0.142	0.254	0.211	81129.7	50044.2	50230.8	11522.3	20620.6	17146.9	0.745333	0.202333	#NAME?
P31150	Rab GDP dissociation inhibitor alpha OS=Homo sapiens GN=GDI1 PE=1 SV=2	1	0.711	0.874	1.504	1.395	1.172	6435.4	4578	5624.7	9678.8	8980	7543.8	0.861667	1.357	#NAME?
Q9Y6M7-7	Isoform 7 of Sodium bicarbonate cotransporter 3 OS=Homo sapiens GN=SLC4A7	1	0.817	0.853	0.987	1.129	1.099	20534.6	16775	17525.7	20267.2	23183.2	22558.6	0.89	1.07167	#NAME?
Q10471	Polypeptide N-acetylgalactosaminyltransferase 2 OS=Homo sapiens GN=GALNT2 PE=1 SV=1	1	1.125	0.814	0.226	0.363	0.312	59773.4	67229.2	48626.5	13538.3	21696.7	18660.7	0.979667	0.300333	#NAME?
Q9H5V8	CUB domain-containing protein 1 OS=Homo sapiens GN=CDCP1 PE=1 SV=3	1	0.89	0.838	1.694	1.178	1.714	28274.4	25150.1	23701.6	47907.5	33304.8	48469.3	0.909333	1.52867	#NAME?
P52732	Kinesin-like protein KIF11 OS=Homo sapiens GN=KIF11 PE=1 SV=2	1	1.534	1.03	1.481	2.108	1.424	15860.8	24334.3	16329.8	23494.8	33440.5	22579	1.188	1.671	#NAME?
P08758	Annexin A5 OS=Homo sapiens GN=ANXA5 PE=1 SV=2	1	0.763	1.435	0.384	0.46	0.771	92297	70431.7	132451	35428.6	42469.4	71189.6	1.066	0.538333	#NAME?
O94973-2	Isoform 2 of AP-2 complex subunit alpha-2 OS=Homo sapiens GN=AP2A2	1	0.908	0.783	0.55	0.748	0.61	100.1	90.9	78.4	55	74.9	61.1	0.897	0.636	#NAME?
P53990-2	Isoform 2 of IST1 homolog OS=Homo sapiens GN=IST1	1	0.788	1.32	3.235	1.822	5.402	371.6	292.9	490.7	1201.9	677	2007.2	1.036	3.48633	#NAME?
O75534-4	Isoform 4 of Cold shock domain-containing protein E1 OS=Homo sapiens GN=CSDE1	1	1.617	1.172	1.346	1.65	1.336	18401.6	29748.1	21566.6	24772.4	30363.7	24587	1.263	1.444	#NAME?
P08754	Guanine nucleotide-binding protein G(k) subunit alpha OS=Homo sapiens GN=GNAI3 PE=1 SV=3	1	0.762	0.944	1.066	0.996	0.971	27445.3	20925.2	25895.5	29254	27323.5	26637.5	0.902	1.011	#NAME?
P05106	Integrin beta-3 OS=Homo sapiens GN=ITGB3 PE=1 SV=2	1	1.18	1.492	0.886	1.301	5.205	15651.3	18462.7	23357.9	13866.9	20361.7	81472.3	1.224	2.464	#NAME?
P54652	Heat shock-related 70 kDa protein 2 OS=Homo sapiens GN=HSPA2 PE=1 SV=1	1	1.164	1.236	2.387	2.078	2.271	5690	6623.8	7030.8	13579.4	11821.1	12920.3	1.13333	2.24533	#NAME?
P55011	Solute carrier family 12 member 2 OS=Homo sapiens GN=SLC12A2 PE=1 SV=1	1	1.057	1.167	2.507	1.935	2.304	9981.3	10551.1	11645.5	25019.3	19312.1	22999.2	1.07467	2.24867	#NAME?
O95782	AP-2 complex subunit alpha-1 OS=Homo sapiens GN=AP2A1 PE=1 SV=3	1	0.875	0.909	0.745	0.852	0.886	29599.4	25907.8	26917.1	22056.3	25228.1	26225.5	0.928	0.827667	#NAME?
P15170-3	Isoform 3 of Eukaryotic peptide chain release factor GTP-binding subunit ERF3A OS=Homo sapiens GN=GSPT1	1	1.249	0.909	1.216	1.329	0.958	36077.6	45044.4	32811.2	43878.4	47954.8	34551.1	1.05267	1.16767	#NAME?
A0A0A0MTS2	Glucose-6-phosphate isomerase (Fragment) OS=Homo sapiens GN=GPI PE=1 SV=1	1	0.608	0.914	0.966	0.868	0.681	49465.1	30050.4	45233.3	47798.3	42921.2	33706.9	0.840667	0.838333	#NAME?
Q9Y6N7-2	Isoform 2 of Roundabout homolog 1 OS=Homo sapiens GN=ROBO1	1	0.837	1.291	1.525	1.198	2.095	20820.1	17416.9	26880.4	31740.7	24945	43621.5	1.04267	1.606	#NAME?
P37802-2	Isoform 2 of Transgelin-2 OS=Homo sapiens GN=TAGLN2	1	0.685	1.084	1.409	1.084	0.908	36250	24825	39284.6	51060.4	39296.8	32909.9	0.923	1.13367	#NAME?
P08174-7	Isoform 7 of Complement decay-accelerating factor OS=Homo sapiens GN=CD55	1	0.65	0.566	0.077	0.162	0.147	225024	146316	127475	17231.5	36468.5	33161.4	0.738667	0.128667	#NAME?
O00299	Chloride intracellular channel protein 1 OS=Homo sapiens GN=CLIC1 PE=1 SV=4	1	0.647	1.14	1.744	1.105	0.941	23733.2	15353.1	27062.5	41381.3	26213.4	22329.7	0.929	1.26333	#NAME?
O95084	Serine protease 23 OS=Homo sapiens GN=PRSS23 PE=1 SV=1	1	0.887	0.82	0.141	0.288	0.178	86421.9	76672.7	70862.3	12154.7	24888.1	15380	0.902333	0.202333	#NAME?
Q96N67	Dedicator of cytokinesis protein 7 OS=Homo sapiens GN=DOCK7 PE=1 SV=4	1	1.069	1.266	2.151	1.617	1.506	14319.9	15307.4	18132	30799	23153.7	21572.4	1.11167	1.758	#NAME?
P61221	ATP-binding cassette sub-family E member 1 OS=Homo sapiens GN=ABCE1 PE=1 SV=1	1	1.424	0.89	0.992	1.127	0.928	25148.6	35806.2	22384	24939.7	28338.6	23346.3	1.10467	1.01567	#NAME?
Q15046-2	Isoform Mitochondrial of Lysine--tRNA ligase OS=Homo sapiens GN=KARS	1	0.981	0.598	0.861	0.849	0.723	36927.2	36208.3	22066.8	31790.4	31364.7	26698.4	0.859667	0.811	#NAME?
P53618	Coatomer subunit beta OS=Homo sapiens GN=COPB1 PE=1 SV=3	1	0.979	0.657	0.658	0.857	0.609	41970.1	41090.9	27588.1	27620	35988.8	25539.5	0.878667	0.708	#NAME?
Q04917	14-3-3 protein eta OS=Homo sapiens GN=YWHAH PE=1 SV=4	1	0.839	1.18	3.162	1.627	1.715	23320.7	19557.1	27520.1	73738.4	37944.7	39985.5	1.00633	2.168	#NAME?
J3KNL6	Protein transport protein Sec16A OS=Homo sapiens GN=SEC16A PE=1 SV=1	1	0.872	0.66	0.54	0.722	0.666	28885	25177.8	19063.3	15608.7	20859.8	19243	0.844	0.642667	#NAME?
O14745	Na(+)/H(+) exchange regulatory cofactor NHE-RF1 OS=Homo sapiens GN=SLC9A3R1 PE=1 SV=4	1	0.745	1.25	0.915	0.756	0.817	38645.4	28792.6	48313.5	35368.3	29224.8	31589.4	0.998333	0.829333	#NAME?
O14879	Interferon-induced protein with tetratricopeptide repeats 3 OS=Homo sapiens GN=IFIT3 PE=1 SV=1	1	1.747	0.68	0.202	0.364	0.278	50141.4	87586	34116.3	10134.3	18273.8	13929.6	1.14233	0.281333	#NAME?
P55786	Puromycin-sensitive aminopeptidase OS=Homo sapiens GN=NPEPPS PE=1 SV=2	1	0.771	0.852	1.159	1.304	0.918	33391.2	25733.8	28434.1	38716	43536.6	30641.2	0.874333	1.127	#NAME?
O43143	Pre-mRNA-splicing factor ATP-dependent RNA helicase DHX15 OS=Homo sapiens GN=DHX15 PE=1 SV=2	1	1.294	0.913	1.034	1.563	1.048	25034.3	32406	22865.1	25896.3	39130.2	26231.3	1.069	1.215	#NAME?
A0A1B0GTW1	Tight junction protein ZO-2 OS=Homo sapiens GN=TJP2 PE=1 SV=1	1	1.427	1.353	2.912	2.75	2.357	8898.6	12695.4	12036	25909.3	24474.4	20973.3	1.26	2.673	#NAME?
P50552	Vasodilator-stimulated phosphoprotein OS=Homo sapiens GN=VASP PE=1 SV=3	1	1.03	1.16	1.96	1.769	1.453	15530.7	15993.1	18013.4	30436.3	27467	22567.4	1.06333	1.72733	#NAME?
P27816	Microtubule-associated protein 4 OS=Homo sapiens GN=MAP4 PE=1 SV=3	1	1.457	1.07	0.494	0.926	0.591	20994.2	30590.8	22459.7	10369.2	19450.3	12397.6	1.17567	0.670333	#NAME?
Q687X5	Metalloreductase STEAP4 OS=Homo sapiens GN=STEAP4 PE=1 SV=1	1	0.651	0.643	0.14	0.287	0.173	79975.8	52043.3	51441.1	11174.6	22913.3	13859.4	0.764667	0.2	#NAME?
P23246	Splicing factor, proline- and glutamine-rich OS=Homo sapiens GN=SFPQ PE=1 SV=2	1	1.604	1.04	1.191	1.273	1.173	27322.8	43835	28413.2	32540.8	34787.4	32058.4	1.21467	1.21233	#NAME?
K7EM38	Actin, cytoplasmic 2 (Fragment) OS=Homo sapiens GN=ACTG1 PE=1 SV=1	1	1.253	0.998	0.838	1.336	1.015	1758.9	2203.5	1755.2	1474.5	2350.4	1785.8	1.08367	1.063	#NAME?
P63244	Receptor of activated protein C kinase 1 OS=Homo sapiens GN=RACK1 PE=1 SV=3	1	0.773	0.389	0.467	0.539	0.456	70837.4	54749.7	27532.3	33059.8	38192	32317.2	0.720667	0.487333	#NAME?
Q14254	Flotillin-2 OS=Homo sapiens GN=FLOT2 PE=1 SV=2	1	0.853	0.813	0.679	0.729	0.855	55752	47533	45315.3	37869.7	40647.1	47691.6	0.888667	0.754333	#NAME?
Q9ULV4-3	Isoform 3 of Coronin-1C OS=Homo sapiens GN=CORO1C	1	0.946	1.255	3.295	2.308	1.776	17346.6	16410.2	21778.3	57150.1	40038.7	30815.1	1.067	2.45967	#NAME?
P08582	Melanotransferrin OS=Homo sapiens GN=MELTF PE=1 SV=2	1	0.742	0.836	0.851	0.792	1.058	21247.1	15759.9	17768	18071.3	16818.6	22471.3	0.859333	0.900333	#NAME?
Q08431	Lactadherin OS=Homo sapiens GN=MFGE8 PE=1 SV=2	1	0.942	1.12	1.207	1.117	2.504	24728.5	23285.5	27707	29853.6	27633.9	61931.4	1.02067	1.60933	#NAME?
Q9ULE6	Paladin OS=Homo sapiens GN=PALD1 PE=1 SV=3	1	1.168	1.07	2.492	2.753	2.662	8165.4	9541.2	8740.6	20352.1	22478.3	21734	1.07933	2.63567	#NAME?
Q8IVT2	Mitotic interactor and substrate of PLK1 OS=Homo sapiens GN=MISP PE=1 SV=1	1	0.993	1.212	1.467	1.227	1.279	20058.5	19915.9	24306.7	29417.8	24614.7	25649.3	1.06833	1.32433	#NAME?
G5EA09	Syndecan binding protein (Syntenin), isoform CRA_a OS=Homo sapiens GN=SDCBP PE=1 SV=1	1	1.059	1.171	3.033	1.76	3.343	19733.9	20898.1	23107.5	59860.5	34731.3	65960.9	1.07667	2.712	#NAME?
P25205-2	Isoform 2 of DNA replication licensing factor MCM3 OS=Homo sapiens GN=MCM3	1	1.128	0.868	0.777	0.831	0.844	17782.2	20062.2	15442.6	13811.7	14777.2	15008.9	0.998667	0.817333	#NAME?
P20908	Collagen alpha-1(V) chain OS=Homo sapiens GN=COL5A1 PE=1 SV=3	1	1.388	2.932	0.196	0.385	0.277	51222	71112.9	150163	10041.8	19745.7	14210.2	1.77333	0.286	#NAME?
Q12906-7	Isoform 7 of Interleukin enhancer-binding factor 3 OS=Homo sapiens GN=ILF3	1	1.149	1.014	1.207	1.63	1.096	20980.4	24115	21283.1	25319.3	34202.7	22984.7	1.05433	1.311	#NAME?
B0QY89	Eukaryotic translation initiation factor 3 subunit L OS=Homo sapiens GN=EIF3L PE=1 SV=1	1	1.036	0.551	0.637	0.606	0.561	56164.5	58193.3	30928.2	35762.6	34028.3	31535.6	0.862333	0.601333	#NAME?
O95248-4	Isoform 4 of Myotubularin-related protein 5 OS=Homo sapiens GN=SBF1	1	1.48	1.343	1.127	1.456	1.183	16047	23750.2	21554.1	18089.2	23369.2	18977.9	1.27433	1.25533	#NAME?
P01116-2	Isoform 2B of GTPase KRas OS=Homo sapiens GN=KRAS	1	1.068	0.822	2.028	1.383	1.601	1172.3	1252.1	964	2377	1620.8	1876.7	0.963333	1.67067	#NAME?
Q15019-2	Isoform 2 of Septin-2 OS=Homo sapiens GN=SEPT2	1	1.304	1.03	0.886	0.992	0.879	19080.7	24871.7	19660.3	16903.2	18919.5	16775.5	1.11133	0.919	#NAME?
A5YKK6	CCR4-NOT transcription complex subunit 1 OS=Homo sapiens GN=CNOT1 PE=1 SV=2	1	1.181	0.956	1.219	1.184	0.998	17198.8	20315.3	16450.5	20965.8	20363.4	17166.4	1.04567	1.13367	#NAME?
Q04721	Neurogenic locus notch homolog protein 2 OS=Homo sapiens GN=NOTCH2 PE=1 SV=3	1	0.775	1.249	0.566	0.634	0.719	11232.5	8707.1	14034.5	6357	7118.1	8075.3	1.008	0.639667	#NAME?
P62834	Ras-related protein Rap-1A OS=Homo sapiens GN=RAP1A PE=1 SV=1	1	0.921	1.185	1.649	1.24	2.033	32030	29497.4	37949.2	52812.9	39701.5	65130.3	1.03533	1.64067	#NAME?
P61160	Actin-related protein 2 OS=Homo sapiens GN=ACTR2 PE=1 SV=1	1	0.873	0.938	2.156	1.265	1.325	19150	16725.9	17971	41284.7	24229.9	25371.6	0.937	1.582	#NAME?
Q9UHB6	LIM domain and actin-binding protein 1 OS=Homo sapiens GN=LIMA1 PE=1 SV=1	1	1.28	1.709	0.677	0.803	0.708	21451.4	27456.4	36657.5	14522.4	17234.7	15193.6	1.32967	0.729333	#NAME?
E9PQB7	Cofilin-1 (Fragment) OS=Homo sapiens GN=CFL1 PE=1 SV=1	1	1.37	1.904	1.032	2.968	3.44	202	276.7	384.5	208.4	599.5	694.8	1.42467	2.48	#NAME?
Q9UHB6-4	Isoform 4 of LIM domain and actin-binding protein 1 OS=Homo sapiens GN=LIMA1	1	1.08	1.558	0.57	0.52	0.503	85.2	91.9	132.7	48.5	44.2	42.9	1.21267	0.531	#NAME?
O00231	26S proteasome non-ATPase regulatory subunit 11 OS=Homo sapiens GN=PSMD11 PE=1 SV=3	1	1.244	0.668	0.85	0.959	0.738	26078.6	32432.9	17417.2	22167.7	25006.5	19241.1	0.970667	0.849	#NAME?
Q07866-4	Isoform J of Kinesin light chain 1 OS=Homo sapiens GN=KLC1	1	1.407	0.96	1.142	1.067	1.011	25369	35696.1	24349.3	28971.8	27064.7	25648.3	1.12233	1.07333	#NAME?
P63096	Guanine nucleotide-binding protein G(i) subunit alpha-1 OS=Homo sapiens GN=GNAI1 PE=1 SV=2	1	0.815	0.929	1.436	1.194	1.228	15454.2	12593.2	14355.5	22188.6	18452.4	18970.6	0.914667	1.286	#NAME?
P33992	DNA replication licensing factor MCM5 OS=Homo sapiens GN=MCM5 PE=1 SV=5	1	0.953	0.83	0.531	0.678	0.611	34853.4	33224.6	28924.4	18507.9	23624.7	21287.6	0.927667	0.606667	#NAME?
E7EX29	14-3-3 protein zeta/delta (Fragment) OS=Homo sapiens GN=YWHAZ PE=1 SV=1	1	0.806	0.847	1.189	1.413	1.214	131.2	105.8	111.2	156	185.4	159.3	0.884333	1.272	#NAME?
P29323	Ephrin type-B receptor 2 OS=Homo sapiens GN=EPHB2 PE=1 SV=5	1	0.92	0.915	2.827	1.7	3.197	8548.2	7866.3	7825.2	24163.3	14534.4	27324.9	0.945	2.57467	#NAME?
P11166	Solute carrier family 2, facilitated glucose transporter member 1 OS=Homo sapiens GN=SLC2A1 PE=1 SV=2	1	0.981	1.095	4.794	2.844	4.678	22840.2	22412.6	25011.1	109492	64950.8	106847	1.02533	4.10533	#NAME?
J3KTA4	Probable ATP-dependent RNA helicase DDX5 OS=Homo sapiens GN=DDX5 PE=1 SV=1	1	1.814	1.067	1.136	1.239	1.067	16606.6	30125.1	17717.7	18866	20571.6	17725.9	1.29367	1.14733	#NAME?
A2RUF3	SLIT-ROBO Rho GTPase-activating protein 2 OS=Homo sapiens GN=SRGAP2 PE=1 SV=1	1	0.831	1.195	1.255	1.161	1.279	18418.8	15310	22011.7	23121.2	21390.1	23560.5	1.00867	1.23167	#NAME?
P31947	14-3-3 protein sigma OS=Homo sapiens GN=SFN PE=1 SV=1	1	0.592	1.037	1.918	1.436	1.031	21968.7	13011.5	22784.3	42143.4	31552.5	22649	0.876333	1.46167	#NAME?
O14744	Protein arginine N-methyltransferase 5 OS=Homo sapiens GN=PRMT5 PE=1 SV=4	1	0.958	0.788	1.263	1.234	1.016	22087.4	21155	17412.4	27885.4	27261.5	22440.9	0.915333	1.171	#NAME?
P18465	HLA class I histocompatibility antigen, B-57 alpha chain OS=Homo sapiens GN=HLA-B PE=1 SV=1	1	0.696	0.645	0.198	0.412	0.257	74025.5	51496.1	47714.9	14621.7	30490.5	19055.4	0.780333	0.289	#NAME?
Q96A65	Exocyst complex component 4 OS=Homo sapiens GN=EXOC4 PE=1 SV=1	1	1.212	1.03	1.265	1.549	1.183	14953.6	18129.6	15395.5	18913.6	23157.6	17683.1	1.08067	1.33233	#NAME?
Q9UNM6	26S proteasome non-ATPase regulatory subunit 13 OS=Homo sapiens GN=PSMD13 PE=1 SV=2	1	1.119	0.718	0.828	0.89	0.805	37681.7	42165.3	27050.3	31217.7	33531.2	30341.2	0.945667	0.841	#NAME?
P12429	Annexin A3 OS=Homo sapiens GN=ANXA3 PE=1 SV=3	1	0.894	1.185	2.331	1.528	2.631	32798.3	29328.2	38875.3	76460.1	50120.2	86286.3	1.02633	2.16333	#NAME?
P01116	GTPase KRas OS=Homo sapiens GN=KRAS PE=1 SV=1	1	0.925	1.037	2.376	1.789	1.981	17890.2	16554	18544.6	42505.8	32014	35441.3	0.987333	2.04867	#NAME?
P23396	40S ribosomal protein S3 OS=Homo sapiens GN=RPS3 PE=1 SV=2	1	1.327	0.726	0.788	0.801	0.756	71148.5	94430.5	51685.8	56031.6	56990.6	53765.3	1.01767	0.781667	#NAME?
P54578	Ubiquitin carboxyl-terminal hydrolase 14 OS=Homo sapiens GN=USP14 PE=1 SV=3	1	0.968	0.95	1.32	1.619	1.181	18601.1	18013.6	17673.9	24562.3	30123.2	21969.2	0.972667	1.37333	#NAME?
P08648	Integrin alpha-5 OS=Homo sapiens GN=ITGA5 PE=1 SV=2	1	0.693	0.519	0.227	0.306	0.271	64924.7	44972.1	33696	14739.7	19878.7	17607.1	0.737333	0.268	#NAME?
P20042	Eukaryotic translation initiation factor 2 subunit 2 OS=Homo sapiens GN=EIF2S2 PE=1 SV=2	1	1.404	0.751	0.976	1.149	0.775	20416.4	28665	15333.8	19934.1	23463.1	15813	1.05167	0.966667	#NAME?
A0A087X2I1	26S proteasome regulatory subunit 10B OS=Homo sapiens GN=PSMC6 PE=1 SV=1	1	1.23	0.837	0.803	0.913	1.108	34184	42058.2	28595.9	27446.5	31195	37892.7	1.02233	0.941333	#NAME?
P11413-2	Isoform Long of Glucose-6-phosphate 1-dehydrogenase OS=Homo sapiens GN=G6PD	1	0.8	0.885	1.176	1.225	1.055	29778.4	23829.3	26347.4	35022.6	36477.2	31418.8	0.895	1.152	#NAME?
D6RF62	Multifunctional protein ADE2 OS=Homo sapiens GN=PAICS PE=1 SV=1	1	0.865	0.623	1.005	0.816	0.804	689.7	596.3	429.6	693.4	562.9	554.6	0.829333	0.875	#NAME?
Q96QK1	Vacuolar protein sorting-associated protein 35 OS=Homo sapiens GN=VPS35 PE=1 SV=2	1	0.927	0.867	0.952	1.251	0.926	20494.9	18991.5	17772.2	19513.1	25629.9	18985.5	0.931333	1.043	#NAME?
P27105	Erythrocyte band 7 integral membrane protein OS=Homo sapiens GN=STOM PE=1 SV=3	1	0.87	1.183	0.218	0.38	0.426	75198.2	65433.7	88982.1	16418.9	28575.3	32069.6	1.01767	0.341333	#NAME?
P29966	Myristoylated alanine-rich C-kinase substrate OS=Homo sapiens GN=MARCKS PE=1 SV=4	1	0.541	1.164	0.301	0.375	0.41	38605.5	20899.8	44938.5	11607.6	14470.2	15832.4	0.901667	0.362	#NAME?
P60228	Eukaryotic translation initiation factor 3 subunit E OS=Homo sapiens GN=EIF3E PE=1 SV=1	1	1.136	0.648	0.748	0.749	0.775	32748.9	37205	21214.3	24512.3	24522.8	25392.4	0.928	0.757333	#NAME?
Q9UN37	Vacuolar protein sorting-associated protein 4A OS=Homo sapiens GN=VPS4A PE=1 SV=1	1	1.124	1.508	2.398	1.579	3.275	22851.4	25694.5	34466.5	54805.3	36071.1	74828.3	1.21067	2.41733	#NAME?
Q01970	1-phosphatidylinositol 4,5-bisphosphate phosphodiesterase beta-3 OS=Homo sapiens GN=PLCB3 PE=1 SV=2	1	1.239	1.8	0.81	1.114	0.723	21485.5	26617.8	38674.7	17404.8	23925.9	15523.7	1.34633	0.882333	#NAME?
Q12929	Epidermal growth factor receptor kinase substrate 8 OS=Homo sapiens GN=EPS8 PE=1 SV=1	1	1.081	1.127	1.735	1.91	1.852	10310.7	11143.3	11624.4	17889.4	19688.6	19091.5	1.06933	1.83233	#NAME?
P21359	Neurofibromin OS=Homo sapiens GN=NF1 PE=1 SV=2	1	1.23	1.16	1.971	1.741	1.803	10151.4	12484.6	11771.6	20005.4	17678.7	18307.4	1.13	1.83833	#NAME?
Q99959-2	Isoform 1 of Plakophilin-2 OS=Homo sapiens GN=PKP2	1	0.789	0.923	1.147	0.913	1.226	22899.7	18058.8	21143.3	26272.3	20911.9	28085	0.904	1.09533	#NAME?
P02533	Keratin, type I cytoskeletal 14 OS=Homo sapiens GN=KRT14 PE=1 SV=4	1	0.86	1.451	0.447	0.733	0.654	8158.6	7017	11840.5	3649	5983.2	5334.1	1.10367	0.611333	#NAME?
P61586	Transforming protein RhoA OS=Homo sapiens GN=RHOA PE=1 SV=1	1	0.961	1.214	1.5	1.029	1.38	35742.7	34353.1	43383.1	53623.5	36781.9	49330.1	1.05833	1.303	#NAME?
O75487	Glypican-4 OS=Homo sapiens GN=GPC4 PE=1 SV=4	1	1.249	1.191	3.682	2.874	4.288	8447.1	10551.8	10063.9	31105.3	24280.9	36221.4	1.14667	3.61467	#NAME?
P55209	Nucleosome assembly protein 1-like 1 OS=Homo sapiens GN=NAP1L1 PE=1 SV=1	1	1.197	0.864	2.248	1.664	1.837	14681.8	17576	12679.6	33011.8	24436.7	26969.3	1.02033	1.91633	#NAME?
P23381	Tryptophan--tRNA ligase, cytoplasmic OS=Homo sapiens GN=WARS PE=1 SV=2	1	0.75	0.587	0.547	0.671	0.403	32592.6	24444.6	19115.7	17824.6	21853.8	13130.3	0.779	0.540333	#NAME?
P26006	Integrin alpha-3 OS=Homo sapiens GN=ITGA3 PE=1 SV=5	1	0.568	0.647	0.205	0.275	0.271	87556.1	49773.6	56667.5	17965.4	24047.1	23768.2	0.738333	0.250333	#NAME?
O00567	Nucleolar protein 56 OS=Homo sapiens GN=NOP56 PE=1 SV=4	1	1.217	2.083	1.223	1.953	1.368	11103.2	13510.3	23133.4	13578.6	21683	15190.7	1.43333	1.51467	#NAME?
P33991	DNA replication licensing factor MCM4 OS=Homo sapiens GN=MCM4 PE=1 SV=5	1	1.26	0.815	0.855	0.944	0.873	19918	25086.9	16229.6	17039.4	18804.8	17394.5	1.025	0.890667	#NAME?
Q99816	Tumor susceptibility gene 101 protein OS=Homo sapiens GN=TSG101 PE=1 SV=2	1	1.058	1.225	3.776	2.319	4.578	17809.4	18837.9	21817.9	67242.1	41308.8	81523	1.09433	3.55767	#NAME?
P01112	GTPase HRas OS=Homo sapiens GN=HRAS PE=1 SV=1	1	0.802	1.004	1.455	1.072	1.392	10451.5	8377.2	10497.6	15202.5	11207.7	14550.1	0.935333	1.30633	#NAME?
P08727	Keratin, type I cytoskeletal 19 OS=Homo sapiens GN=KRT19 PE=1 SV=4	1	0.826	0.906	1.581	1.768	1.419	12553.5	10366.4	11377.9	19845	22191.9	17810.8	0.910667	1.58933	#NAME?
Q9Y4L1	Hypoxia up-regulated protein 1 OS=Homo sapiens GN=HYOU1 PE=1 SV=1	1	1.121	1.344	0.659	1.139	0.946	15609.4	17494.8	20974.6	10279.6	17779	14771.2	1.155	0.914667	#NAME?
P11171	Protein 4.1 OS=Homo sapiens GN=EPB41 PE=1 SV=4	1	0.994	1.418	1.813	1.577	2.003	13559.8	13479.2	19231.7	24589.5	21383.8	27159.9	1.13733	1.79767	#NAME?
Q5T4F7	Secreted frizzled-related protein 5 OS=Homo sapiens GN=SFRP5 PE=2 SV=3	1	1.1	1.25	5.055	2.596	4.486	7997.9	8794.7	9998.6	40425.4	20759.7	35877.8	1.11667	4.04567	#NAME?
Q16531	DNA damage-binding protein 1 OS=Homo sapiens GN=DDB1 PE=1 SV=1	1	1.032	1.081	1.285	1.62	1.04	14127.3	14581.5	15271.8	18159.7	22892.8	14688.4	1.03767	1.315	#NAME?
Q9BZ29-4	Isoform 4 of Dedicator of cytokinesis protein 9 OS=Homo sapiens GN=DOCK9	1	0.967	1.243	1.74	1.202	1.575	13735.8	13277.3	17069.3	23897.4	16509.4	21635	1.07	1.50567	#NAME?
A0A0A0MQT0	Retinol binding protein 1, cellular OS=Homo sapiens GN=RBP1 PE=1 SV=1	1	1.158	1.097	4.237	3.146	2.907	21509	24904.3	23585.6	91141.2	67664.9	62519.5	1.085	3.43	#NAME?
P05026	Sodium/potassium-transporting ATPase subunit beta-1 OS=Homo sapiens GN=ATP1B1 PE=1 SV=1	1	0.89	0.84	0.694	0.529	0.712	51281.2	45655	43074.5	35578.3	27151.4	36526.6	0.91	0.645	#NAME?
O00443	Phosphatidylinositol 4-phosphate 3-kinase C2 domain-containing subunit alpha OS=Homo sapiens GN=PIK3C2A PE=1 SV=2	1	0.906	0.708	0.628	1.144	0.658	20987.1	19010.9	14864.3	13186	23999.1	13806.5	0.871333	0.81	#NAME?
Q9UBT2	SUMO-activating enzyme subunit 2 OS=Homo sapiens GN=UBA2 PE=1 SV=2	1	1.345	0.66	0.59	0.785	0.609	24683	33203.1	16288.6	14571.1	19383.3	15030.5	1.00167	0.661333	#NAME?
P35052	Glypican-1 OS=Homo sapiens GN=GPC1 PE=1 SV=2	1	1.755	3.877	1.058	1.201	1.699	14937.4	26212.9	57919.5	15801.5	17934.3	25379.3	2.21067	1.31933	#NAME?
B4DY08	Heterogeneous nuclear ribonucleoproteins C1/C2 OS=Homo sapiens GN=HNRNPC PE=1 SV=1	1	1.395	1.8	0.85	1.833	1.215	292.3	407.7	526.1	248.6	536	355.1	1.39833	1.29933	#NAME?
Q92900	Regulator of nonsense transcripts 1 OS=Homo sapiens GN=UPF1 PE=1 SV=2	1	1.461	0.936	1.039	1.426	1.104	15391.8	22482.1	14399.6	15992.4	21951.2	16994.5	1.13233	1.18967	#NAME?
O14617-5	Isoform 5 of AP-3 complex subunit delta-1 OS=Homo sapiens GN=AP3D1	1	1.575	1.363	0.954	1.595	1.227	11565.3	18211.8	15767.9	11034.4	18446.1	14190.8	1.31267	1.25867	#NAME?
P43405	Tyrosine-protein kinase SYK OS=Homo sapiens GN=SYK PE=1 SV=1	1	1.296	1.199	4.189	3.483	3.259	6765.9	8771.1	8109.3	28340.7	23568.5	22047	1.165	3.64367	#NAME?
A0A140T9H5	HLA class I histocompatibility antigen, Cw-6 alpha chain OS=Homo sapiens GN=HLA-C PE=1 SV=1	1	0.613	0.599	0.166	0.216	0.331	57118.9	34985.5	34233.1	9470.6	12314.3	18903.2	0.737333	0.237667	#NAME?
Q9NZN4	EH domain-containing protein 2 OS=Homo sapiens GN=EHD2 PE=1 SV=2	1	0.749	1.18	0.274	0.474	0.421	19803.2	14839.6	23362.6	5434.1	9395.3	8330.7	0.976333	0.389667	#NAME?
Q9BXJ9	N-alpha-acetyltransferase 15, NatA auxiliary subunit OS=Homo sapiens GN=NAA15 PE=1 SV=1	1	0.708	0.464	0.436	0.556	0.517	52876.6	37441.4	24529.7	23041.9	29384.6	27320.8	0.724	0.503	#NAME?
Q96F07-2	Isoform 2 of Cytoplasmic FMR1-interacting protein 2 OS=Homo sapiens GN=CYFIP2	1	1.048	0.936	1.119	1.7	1.971	318.1	333.4	297.8	356.1	540.7	627	0.994667	1.59667	#NAME?
Q15366-3	Isoform 3 of Poly(rC)-binding protein 2 OS=Homo sapiens GN=PCBP2	1	1.24	0.941	0.987	1.422	0.932	24882	30863.6	23426.1	24551.6	35394.1	23188.1	1.06033	1.11367	#NAME?
P21980	Protein-glutamine gamma-glutamyltransferase 2 OS=Homo sapiens GN=TGM2 PE=1 SV=2	1	1.489	0.63	0.307	0.464	0.397	36767	54756.7	23157.5	11271.9	17046.2	14603.2	1.03967	0.389333	#NAME?
O00461	Golgi integral membrane protein 4 OS=Homo sapiens GN=GOLIM4 PE=1 SV=1	1	1.227	1.162	0.625	0.798	0.846	25970.1	31869.5	30188.3	16231.1	20732.3	21962.5	1.12967	0.756333	#NAME?
Q15366-2	Isoform 2 of Poly(rC)-binding protein 2 OS=Homo sapiens GN=PCBP2	1	1.506	0.847	0.92	1.769	0.901	369	555.7	312.4	339.4	652.8	332.6	1.11767	1.19667	#NAME?
P20810-6	Isoform 6 of Calpastatin OS=Homo sapiens GN=CAST	1	0.783	0.905	0.443	0.504	0.424	29388	22998.4	26608.6	13005.1	14821.5	12469.5	0.896	0.457	#NAME?
Q02790	Peptidyl-prolyl cis-trans isomerase FKBP4 OS=Homo sapiens GN=FKBP4 PE=1 SV=3	1	0.908	0.888	1.258	1.369	1.1	18975.8	17224.5	16854.1	23877	25968.6	20877.7	0.932	1.24233	#NAME?
P54709	Sodium/potassium-transporting ATPase subunit beta-3 OS=Homo sapiens GN=ATP1B3 PE=1 SV=1	1	0.991	0.874	2.583	1.544	1.845	24289.3	24067	21228.3	62732.2	37509.4	44803.9	0.955	1.99067	#NAME?
P18433	Receptor-type tyrosine-protein phosphatase alpha OS=Homo sapiens GN=PTPRA PE=1 SV=2	1	0.873	0.995	1.543	1.373	1.493	11293.8	9864.4	11235.7	17422.3	15508.6	16858.8	0.956	1.46967	#NAME?
P25786-2	Isoform Long of Proteasome subunit alpha type-1 OS=Homo sapiens GN=PSMA1	1	0.492	0.502	0.488	0.47	0.489	43982.8	21632.2	22061.8	21468.9	20683.9	21496.6	0.664667	0.482333	#NAME?
Q9UQ35	Serine/arginine repetitive matrix protein 2 OS=Homo sapiens GN=SRRM2 PE=1 SV=2	1	1.517	2.219	0.704	1.176	1.038	13544.3	20542.9	30057.2	9533.8	15930.8	14057.8	1.57867	0.972667	#NAME?
H0YL33	Annexin (Fragment) OS=Homo sapiens GN=ANXA2 PE=1 SV=1	1	1.026	0.62	0.865	2.98	1.967	69.7	71.5	43.2	60.3	207.6	137.1	0.882	1.93733	#NAME?
Q13085-4	Isoform 4 of Acetyl-CoA carboxylase 1 OS=Homo sapiens GN=ACACA	1	0.805	0.603	0.632	0.958	0.67	18493.6	14888.4	11154.3	11683.8	17725.5	12383.3	0.802667	0.753333	#NAME?
A0A1W2PQ51	Probable ATP-dependent RNA helicase DDX17 OS=Homo sapiens GN=DDX17 PE=1 SV=1	1	1.42	0.923	1.021	1.186	1.017	18467.4	26231.3	17051.7	18852.9	21896.9	18780.6	1.11433	1.07467	#NAME?
Q13045	Protein flightless-1 homolog OS=Homo sapiens GN=FLII PE=1 SV=2	1	1.168	0.937	0.729	0.953	0.772	22155.6	25888.4	20752.8	16141.2	21123.1	17108.5	1.035	0.818	#NAME?
P23469	Receptor-type tyrosine-protein phosphatase epsilon OS=Homo sapiens GN=PTPRE PE=1 SV=1	1	1.085	1.145	2.373	2.134	2.601	11023.1	11959.1	12619.1	26153.8	23522	28674.5	1.07667	2.36933	#NAME?
O60701	UDP-glucose 6-dehydrogenase OS=Homo sapiens GN=UGDH PE=1 SV=1	1	0.867	0.837	0.435	0.743	0.545	34475	29891.5	28857.4	14979.8	25619.3	18788.9	0.901333	0.574333	#NAME?
Q9H0H5	Rac GTPase-activating protein 1 OS=Homo sapiens GN=RACGAP1 PE=1 SV=1	1	0.846	0.933	1.878	1.186	2.308	15641.7	13228.7	14592.2	29378	18557.2	36096.5	0.926333	1.79067	#NAME?
P14735	Insulin-degrading enzyme OS=Homo sapiens GN=IDE PE=1 SV=4	1	0.918	0.924	2.084	1.907	1.564	14113	12953.3	13038.8	29410.7	26910.5	22076.5	0.947333	1.85167	#NAME?
P08243	Asparagine synthetase [glutamine-hydrolyzing] OS=Homo sapiens GN=ASNS PE=1 SV=4	1	1.031	0.795	2.015	1.853	1.471	12668.8	13064.9	10077.6	25525.4	23473.6	18637.1	0.942	1.77967	#NAME?
Q14689	Disco-interacting protein 2 homolog A OS=Homo sapiens GN=DIP2A PE=1 SV=2	1	0.931	1.511	1.193	1.216	1.455	9627.2	8966	14545.7	11486.3	11705.3	14012.3	1.14733	1.288	#NAME?
Q32Q12	Nucleoside diphosphate kinase OS=Homo sapiens GN=NME1-NME2 PE=1 SV=1	1	0.922	0.943	1.568	1.175	0.923	35803.2	32997.8	33749.6	56141.1	42066.8	33030.4	0.955	1.222	#NAME?
Q95604	HLA class I histocompatibility antigen, Cw-17 alpha chain OS=Homo sapiens GN=HLA-C PE=1 SV=1	1	0.62	0.775	0.122	0.169	0.167	6173.3	3830.4	4783.5	754.1	1046.3	1030.7	0.798333	0.152667	#NAME?
Q9Y4D7	Plexin-D1 OS=Homo sapiens GN=PLXND1 PE=1 SV=3	1	0.876	1.12	0.663	1.05	0.763	14257.8	12494	15975	9452.5	14975.4	10879.7	0.998667	0.825333	#NAME?
Q93009	Ubiquitin carboxyl-terminal hydrolase 7 OS=Homo sapiens GN=USP7 PE=1 SV=2	1	1.031	0.842	1.175	1.537	1.128	14370.8	14812.9	12105.5	16892.5	22091.9	16212.4	0.957667	1.28	#NAME?
Q9UNF0-2	Isoform 2 of Protein kinase C and casein kinase substrate in neurons protein 2 OS=Homo sapiens GN=PACSIN2	1												1	#DIV/0!	#NAME?
K7ER00	Phenylalanine--tRNA ligase alpha subunit OS=Homo sapiens GN=FARSA PE=1 SV=1	1	0.673	0.47	0.433	0.557	0.429	34161.7	22980.7	16070.4	14775.3	19012.4	14651	0.714333	0.473	#NAME?
Q8IX04	Ubiquitin-conjugating enzyme E2 variant 3 OS=Homo sapiens GN=UEVLD PE=1 SV=2	1	1.057	1.128	3.109	1.829	3.787	12758.2	13488.3	14394.5	39661.8	23334.4	48309.9	1.06167	2.90833	#NAME?
Q68CZ2	Tensin-3 OS=Homo sapiens GN=TNS3 PE=1 SV=2	1	1.04	1.304	1.844	1.417	2.183	9578.6	9961.5	12487.7	17663	13571.4	20912.6	1.11467	1.81467	#NAME?
P84077	ADP-ribosylation factor 1 OS=Homo sapiens GN=ARF1 PE=1 SV=2	1	0.823	2.852	1.337	1.268	0.626	285.5	234.9	814.4	381.6	362	178.7	1.55833	1.077	#NAME?
G8JLA2	Myosin light polypeptide 6 OS=Homo sapiens GN=MYL6 PE=1 SV=1	1	1.026	1.368	1.82	2.074	2.092	526.6	540.4	720.2	958.6	1092.3	1101.8	1.13133	1.99533	#NAME?
O00161	Synaptosomal-associated protein 23 OS=Homo sapiens GN=SNAP23 PE=1 SV=1	1	0.751	1.041	1.129	1.103	1.297	16627.4	12495.3	17307.8	18778.4	18344.1	21569.4	0.930667	1.17633	#NAME?
P11216	Glycogen phosphorylase, brain form OS=Homo sapiens GN=PYGB PE=1 SV=5	1	0.94	0.726	1.437	1.366	1.372	14603.2	13724.1	10601.6	20988.4	19947.8	20034.1	0.888667	1.39167	#NAME?
Q92499	ATP-dependent RNA helicase DDX1 OS=Homo sapiens GN=DDX1 PE=1 SV=2	1	1.264	1.074	1.339	1.624	1.222	12376.3	15647.7	13286.2	16568.7	20097	15123.1	1.11267	1.395	#NAME?
P14625	Endoplasmin OS=Homo sapiens GN=HSP90B1 PE=1 SV=1	1	1.524	1.613	0.769	1.362	0.791	27332.4	41643.4	44090.1	21017.8	37219.7	21608.8	1.379	0.974	#NAME?
Q03405	Urokinase plasminogen activator surface receptor OS=Homo sapiens GN=PLAUR PE=1 SV=1	1	0.624	0.574	0.285	0.309	0.362	57149.7	35648.9	32810.1	16314.3	17685.3	20663.8	0.732667	0.318667	#NAME?
P09914	Interferon-induced protein with tetratricopeptide repeats 1 OS=Homo sapiens GN=IFIT1 PE=1 SV=2	1	1.732	0.567	0.282	0.451	0.369	32796.6	56816.1	18599.1	9242	14788.2	12113.4	1.09967	0.367333	#NAME?
Q92945	Far upstream element-binding protein 2 OS=Homo sapiens GN=KHSRP PE=1 SV=4	1	1.257	0.874	0.915	1.04	1.039	16792.6	21114	14672.4	15358.8	17459.6	17454.4	1.04367	0.998	#NAME?
O00429	Dynamin-1-like protein OS=Homo sapiens GN=DNM1L PE=1 SV=2	1	0.843	0.69	0.671	0.93	0.743	21293.6	17958.1	14696.5	14291.6	19792.5	15811.4	0.844333	0.781333	#NAME?
P61204	ADP-ribosylation factor 3 OS=Homo sapiens GN=ARF3 PE=1 SV=2	1	0.785	1.009	1.393	1.032	1.223	23545.7	18475	23765.7	32802.1	24294.2	28792.8	0.931333	1.216	#NAME?
A0AVT1	Ubiquitin-like modifier-activating enzyme 6 OS=Homo sapiens GN=UBA6 PE=1 SV=1	1	1.212	0.737	0.879	1.054	0.782	15190.5	18404.8	11200.5	13354.5	16005.5	11876.4	0.983	0.905	#NAME?
P52907	F-actin-capping protein subunit alpha-1 OS=Homo sapiens GN=CAPZA1 PE=1 SV=3	1	0.914	1.103	2.2	1.994	1.482	12125.7	11077.2	13375.4	26680.7	24172.7	17973.5	1.00567	1.892	#NAME?
O43776	Asparagine--tRNA ligase, cytoplasmic OS=Homo sapiens GN=NARS PE=1 SV=1	1	0.687	0.599	0.615	0.8	0.542	27499.2	18904.7	16468.1	16906.5	22001.9	14905.6	0.762	0.652333	#NAME?
Q9Y266	Nuclear migration protein nudC OS=Homo sapiens GN=NUDC PE=1 SV=1	1	0.983	0.907	1.531	1.128	1.13	29182.3	28679.7	26476.2	44682.1	32910.9	32974.5	0.963333	1.263	#NAME?
P23142	Fibulin-1 OS=Homo sapiens GN=FBLN1 PE=1 SV=4	1	1.035	1.701	0.434	0.591	1.441	22893.1	23699.6	38951.9	9935.7	13535.7	32980.6	1.24533	0.822	#NAME?
P61247	40S ribosomal protein S3a OS=Homo sapiens GN=RPS3A PE=1 SV=2	1	2.004	1.426	2.001	1.589	1.772	34487.3	69112.3	49174.4	69014.3	54789.6	61123.6	1.47667	1.78733	#NAME?
P22059	Oxysterol-binding protein 1 OS=Homo sapiens GN=OSBP PE=1 SV=1	1	0.968	1.076	1.978	1.653	1.502	9501.9	9193.7	10224.2	18798.6	15709.1	14268.4	1.01467	1.711	#NAME?
P06241	Tyrosine-protein kinase Fyn OS=Homo sapiens GN=FYN PE=1 SV=3	1	1.101	1.028	4.189	2.787	4.052	6471.2	7126.7	6655.2	27108	18036.7	26222.4	1.043	3.676	#NAME?
P06241-2	Isoform 2 of Tyrosine-protein kinase Fyn OS=Homo sapiens GN=FYN	1	1.173	1.034	2.254	1.449	2.156	2480.2	2909	2563.3	5590.2	3594.4	5346.7	1.069	1.953	#NAME?
Q6R327-3	Isoform 3 of Rapamycin-insensitive companion of mTOR OS=Homo sapiens GN=RICTOR	1	1.168	1.275	2.012	2.006	1.396	9361.8	10936.2	11937.4	18839.5	18783.9	13069.3	1.14767	1.80467	#NAME?
P27635	60S ribosomal protein L10 OS=Homo sapiens GN=RPL10 PE=1 SV=4	1	2.49	1.365	1.436	1.567	1.714	22563.9	56192.7	30804.8	32399.6	35349.9	38680.2	1.61833	1.57233	#NAME?
Q14344	Guanine nucleotide-binding protein subunit alpha-13 OS=Homo sapiens GN=GNA13 PE=1 SV=2	1	0.905	1.065	1.413	1.124	1.268	24622.5	22284.6	26222.5	34785.1	27685.5	31231.4	0.99	1.26833	#NAME?
Q15365	Poly(rC)-binding protein 1 OS=Homo sapiens GN=PCBP1 PE=1 SV=2	1	1.259	0.954	0.961	1.186	0.903	17526.5	22069.1	16715.2	16844.4	20777.7	15828.8	1.071	1.01667	#NAME?
Q15021	Condensin complex subunit 1 OS=Homo sapiens GN=NCAPD2 PE=1 SV=3	1	1.399	1.155	1.512	2.144	1.498	10031.3	14030.4	11585.3	15170.1	21503.7	15022.4	1.18467	1.718	#NAME?
Q8N3E9	1-phosphatidylinositol 4,5-bisphosphate phosphodiesterase delta-3 OS=Homo sapiens GN=PLCD3 PE=1 SV=3	1	1.081	1.272	1.345	1.718	1.225	9138.2	9880.6	11619.6	12289.1	15698.8	11198.3	1.11767	1.42933	#NAME?
P13647	Keratin, type II cytoskeletal 5 OS=Homo sapiens GN=KRT5 PE=1 SV=3	1	0.62	1.61	0.358	0.562	0.592	30273.7	18757.1	48727.2	10848.5	17015.9	17923.2	1.07667	0.504	#NAME?
P09211	Glutathione S-transferase P OS=Homo sapiens GN=GSTP1 PE=1 SV=2	1	1.092	1.229	6.027	4.105	3.931	7824.1	8544.5	9617.6	47153.7	32120.6	30757.5	1.107	4.68767	#NAME?
Q06124-2	Isoform 2 of Tyrosine-protein phosphatase non-receptor type 11 OS=Homo sapiens GN=PTPN11	1	0.961	1.339	1.299	1.153	1.564	14896.7	14313.3	19949.8	19356.7	17170.8	23304.1	1.1	1.33867	#NAME?
P54577	Tyrosine--tRNA ligase, cytoplasmic OS=Homo sapiens GN=YARS PE=1 SV=4	1	1.139	0.968	1.12	1.335	1.043	28867	32871.5	27945.2	32333.4	38549.4	30119.8	1.03567	1.166	#NAME?
P01111	GTPase NRas OS=Homo sapiens GN=NRAS PE=1 SV=1	1	0.92	1.098	1.445	0.699	1.303	1857.2	1708	2038.4	2684.3	1298	2419.9	1.006	1.149	#NAME?
Q9C0B5	Palmitoyltransferase ZDHHC5 OS=Homo sapiens GN=ZDHHC5 PE=1 SV=2	1	0.775	1.003	1.176	1.142	1.32	18824.7	14593.4	18883.2	22145.2	21502.3	24844.8	0.926	1.21267	#NAME?
Q13136	Liprin-alpha-1 OS=Homo sapiens GN=PPFIA1 PE=1 SV=1	1	1.157	1.218	2.058	2.06	1.574	7414.3	8581.2	9027.7	15260.1	15276.8	11671.6	1.125	1.89733	#NAME?
P15880	40S ribosomal protein S2 OS=Homo sapiens GN=RPS2 PE=1 SV=2	1	1.825	1.216	1.442	1.301	1.355	25381.7	46311.9	30863.8	36594.6	33029.3	34394.1	1.347	1.366	#NAME?
Q96AC1-3	Isoform 3 of Fermitin family homolog 2 OS=Homo sapiens GN=FERMT2	1	0.697	1.089	0.58	0.67	0.545	25479	17763.6	27744.3	14774.2	17076	13889.5	0.928667	0.598333	#NAME?
Q7L2H7	Eukaryotic translation initiation factor 3 subunit M OS=Homo sapiens GN=EIF3M PE=1 SV=1	1	1.445	0.642	0.896	1.432	0.817	17988.6	25986.6	11551.3	16116.9	25752.9	14692.3	1.029	1.04833	#NAME?
P30041	Peroxiredoxin-6 OS=Homo sapiens GN=PRDX6 PE=1 SV=3	1	0.866	1.008	0.925	0.856	0.698	32508.5	28141.3	32766.8	30085.1	27840.3	22686.1	0.958	0.826333	#NAME?
Q14240-2	Isoform 2 of Eukaryotic initiation factor 4A-II OS=Homo sapiens GN=EIF4A2	1	1.037	0.94	1.524	1.748	1.258	3479.5	3607.7	3271.6	5302.3	6082.5	4375.9	0.992333	1.51	#NAME?
P05387	60S acidic ribosomal protein P2 OS=Homo sapiens GN=RPLP2 PE=1 SV=1	1	1.159	0.85	1.572	1.562	1.418	20459.7	23718	17381.1	32157.2	31954.5	29020.9	1.003	1.51733	#NAME?
Q9UNF0	Protein kinase C and casein kinase substrate in neurons protein 2 OS=Homo sapiens GN=PACSIN2 PE=1 SV=2	1	0.874	1.135	1.866	1.262	1.711	21426.8	18722.9	24325.8	39981.4	27049.1	36671.2	1.003	1.613	#NAME?
O43175	D-3-phosphoglycerate dehydrogenase OS=Homo sapiens GN=PHGDH PE=1 SV=4	1	1.072	0.816	1.19	1.339	1.065	16273	17449.7	13283.9	19366.1	21783.3	17337	0.962667	1.198	#NAME?
P05388	60S acidic ribosomal protein P0 OS=Homo sapiens GN=RPLP0 PE=1 SV=1	1	1.145	0.893	1.34	1.448	1.178	24578.1	28149.8	21936.3	32940.7	35598.2	28950.3	1.01267	1.322	#NAME?
Q13428-4	Isoform 4 of Treacle protein OS=Homo sapiens GN=TCOF1	1	1.603	2.29	1.211	1.537	1.338	10049.5	16112.8	23010.6	12165.9	15446.4	13441.5	1.631	1.362	#NAME?
P02794	Ferritin heavy chain OS=Homo sapiens GN=FTH1 PE=1 SV=2	1	0.748	0.483	0.22	0.373	0.536	44724.3	33453.5	21595.2	9820.7	16689.7	23958	0.743667	0.376333	#NAME?
Q9UK41	Vacuolar protein sorting-associated protein 28 homolog OS=Homo sapiens GN=VPS28 PE=1 SV=1	1	1.019	1.237	2.198	1.594	2.667	23378.8	23811.4	28908.6	51381	37272.4	62361.3	1.08533	2.153	#NAME?
O75131	Copine-3 OS=Homo sapiens GN=CPNE3 PE=1 SV=1	1	0.943	0.956	1.361	1.368	1.649	18230.6	17199.9	17428.5	24819.6	24937.2	30057.5	0.966333	1.45933	#NAME?
Q9Y3I0	tRNA-splicing ligase RtcB homolog OS=Homo sapiens GN=RTCB PE=1 SV=1	1	1.089	0.568	0.737	0.736	0.717	31873.2	34722.9	18096.5	23496.6	23458.6	22840.4	0.885667	0.73	#NAME?
Q9GZM7	Tubulointerstitial nephritis antigen-like OS=Homo sapiens GN=TINAGL1 PE=1 SV=1	1	1.264	0.933	0.785	0.678	1.561	17314.9	21879.2	16148.8	13596.5	11733.9	27025.6	1.06567	1.008	#NAME?
P50502	Hsc70-interacting protein OS=Homo sapiens GN=ST13 PE=1 SV=2	1	0.823	1.054	1.459	0.941	1.212	15880.6	13073	16740.8	23170.7	14944	19248.4	0.959	1.204	#NAME?
P34931	Heat shock 70 kDa protein 1-like OS=Homo sapiens GN=HSPA1L PE=1 SV=2	1												1	#DIV/0!	#NAME?
P34897	Serine hydroxymethyltransferase, mitochondrial OS=Homo sapiens GN=SHMT2 PE=1 SV=3	1	0.596	0.308	0.197	0.275	0.256	39956	23818.7	12301	7881.1	10993.2	10245.5	0.634667	0.242667	#NAME?
P22626	Heterogeneous nuclear ribonucleoproteins A2/B1 OS=Homo sapiens GN=HNRNPA2B1 PE=1 SV=2	1	1.652	0.858	1.159	1.018	1.019	36991.8	61118.8	31730.4	42880.6	37670.6	37678.6	1.17	1.06533	#NAME?
P38919	Eukaryotic initiation factor 4A-III OS=Homo sapiens GN=EIF4A3 PE=1 SV=4	1	1.082	0.739	0.843	1.092	0.873	17022	18409.5	12575.6	14349.8	18579.8	14856.4	0.940333	0.936	#NAME?
P09913	Interferon-induced protein with tetratricopeptide repeats 2 OS=Homo sapiens GN=IFIT2 PE=1 SV=1	1	1.622	0.595	0.286	0.611	0.381	39141.9	63499	23288.4	11179.6	23898.3	14907.6	1.07233	0.426	#NAME?
X6R3G6	Lactadherin OS=Homo sapiens GN=MFGE8 PE=1 SV=1	1	1.029	1.041	1.822	3.951	2.435	93.1	95.8	96.9	169.6	367.7	226.7	1.02333	2.736	#NAME?
O43719	HIV Tat-specific factor 1 OS=Homo sapiens GN=HTATSF1 PE=1 SV=1	1	1.205	1.277	1.207	1.365	1.234	12946.8	15605	16531.6	15632.3	17670.9	15982.7	1.16067	1.26867	#NAME?
P46063	ATP-dependent DNA helicase Q1 OS=Homo sapiens GN=RECQL PE=1 SV=3	1	0.876	0.756	0.972	1.189	0.919	14484	12684.7	10947.7	14084.6	17221.2	13316.4	0.877333	1.02667	#NAME?
Q9Y5B9	FACT complex subunit SPT16 OS=Homo sapiens GN=SUPT16H PE=1 SV=1	1	1.104	1.317	0.775	1.243	0.91	22158.8	24461.2	29174.2	17166.3	27540.1	20164.9	1.14033	0.976	#NAME?
P12277	Creatine kinase B-type OS=Homo sapiens GN=CKB PE=1 SV=1	1	0.832	0.969	0.789	0.904	0.645	17876	14874.8	17328.7	14112.8	16167.8	11533.2	0.933667	0.779333	#NAME?
Q12846	Syntaxin-4 OS=Homo sapiens GN=STX4 PE=1 SV=2	1	0.817	0.874	0.943	0.701	0.874	30657.2	25051.5	26799.6	28903	21492.5	26805.9	0.897	0.839333	#NAME?
O76021	Ribosomal L1 domain-containing protein 1 OS=Homo sapiens GN=RSL1D1 PE=1 SV=3	1	1.586	3.599	1.857	1.666	2	11253.3	17846.6	40500.5	20901.1	18751.1	22503.3	2.06167	1.841	#NAME?
O60264	SWI/SNF-related matrix-associated actin-dependent regulator of chromatin subfamily A member 5 OS=Homo sapiens GN=SMARCA5 PE=1 SV=1	1	1.284	1.877	1.104	1.781	1.327	9769.9	12544.5	18338.3	10787.7	17404.2	12965.7	1.387	1.404	#NAME?
P52597	Heterogeneous nuclear ribonucleoprotein F OS=Homo sapiens GN=HNRNPF PE=1 SV=3	1	1.355	1.411	1.287	1.895	1.353	14041.6	19024.2	19814.4	18077.4	26604.9	19004.6	1.25533	1.51167	#NAME?
P67775	Serine/threonine-protein phosphatase 2A catalytic subunit alpha isoform OS=Homo sapiens GN=PPP2CA PE=1 SV=1	1	0.751	0.371	0.833	0.383	0.526	10033.7	7535	3722	8355.3	3841.3	5281.6	0.707333	0.580667	#NAME?
A0A024QZP7	Cell division cycle 2, G1 to S and G2 to M, isoform CRA_a OS=Homo sapiens GN=CDC2 PE=1 SV=1	1	1.11	0.957	2.452	2.114	1.638	9197.2	10206	8802	22555.7	19440.9	15061.7	1.02233	2.068	#NAME?
E7EPK1	Septin-7 OS=Homo sapiens GN=SEPT7 PE=1 SV=2	1	1.198	0.9	0.748	0.698	0.666	26697.7	31985.6	24029.8	19980.9	18635.1	17773.2	1.03267	0.704	#NAME?
P63241-2	Isoform 2 of Eukaryotic translation initiation factor 5A-1 OS=Homo sapiens GN=EIF5A	1	0.96	1.058	1.952	2.314	1.487	16250.7	15608.5	17198.7	31728.2	37607.3	24164.8	1.006	1.91767	#NAME?
Q9Y6M5	Zinc transporter 1 OS=Homo sapiens GN=SLC30A1 PE=1 SV=3	1	0.864	0.687	0.441	0.554	0.431	42919.5	37093	29505.7	18944.6	23759	18507.3	0.850333	0.475333	#NAME?
P13497	Bone morphogenetic protein 1 OS=Homo sapiens GN=BMP1 PE=1 SV=2	1	1.241	1.173	0.287	0.504	0.508	40021.5	49660.6	46943.5	11490.8	20173.4	20333.6	1.138	0.433	#NAME?
P04920	Anion exchange protein 2 OS=Homo sapiens GN=SLC4A2 PE=1 SV=4	1	0.999	1.002	0.615	0.8	0.847	14488.2	14467.5	14511.4	8911.7	11585.3	12267.5	1.00033	0.754	#NAME?
Q9H9H4	Vacuolar protein sorting-associated protein 37B OS=Homo sapiens GN=VPS37B PE=1 SV=1	1	0.963	1.241	3.82	2.22	4.482	10656.5	10258.6	13219.5	40709.7	23652.4	47767.5	1.068	3.50733	#NAME?
B1AK88	Capping protein (Actin filament) muscle Z-line, beta, isoform CRA_d OS=Homo sapiens GN=CAPZB PE=1 SV=1	1	0.912	1.029	2.25	1.706	1.311	27581.7	25150.3	28380.1	62072.5	47058.5	36158.3	0.980333	1.75567	#NAME?
O75054	Immunoglobulin superfamily member 3 OS=Homo sapiens GN=IGSF3 PE=2 SV=3	1	0.889	0.942	0.855	1.073	1.021	20492.7	18208.2	19298.5	17517.8	21988	20930.3	0.943667	0.983	#NAME?
P61224	Ras-related protein Rap-1b OS=Homo sapiens GN=RAP1B PE=1 SV=1	1	0.966	1.123	1.284	1.657	2.021	9559.6	9235.5	10736.1	12271.8	15839.4	19320.4	1.02967	1.654	#NAME?
P20073	Annexin A7 OS=Homo sapiens GN=ANXA7 PE=1 SV=3	1	0.862	1.056	0.983	0.702	1.48	43398.1	37392.1	45820	42660.2	30474.9	64218.5	0.972667	1.055	#NAME?
P06753-2	Isoform 2 of Tropomyosin alpha-3 chain OS=Homo sapiens GN=TPM3	1	0.951	1.065	1.996	1.141	1.187	39240.9	37312.7	41792.1	78331	44757.2	46565.5	1.00533	1.44133	#NAME?
B3KS98	Eukaryotic translation initiation factor 3 subunit H OS=Homo sapiens GN=EIF3S3 PE=1 SV=1	1	1.177	0.623	0.676	0.792	0.731	34668	40815.1	21586.6	23429.9	27460.4	25325.6	0.933333	0.733	#NAME?
P12004	Proliferating cell nuclear antigen OS=Homo sapiens GN=PCNA PE=1 SV=1	1	0.864	0.874	1.63	1.34	1.275	28404.7	24538.4	24834.6	46298.6	38060.6	36217.5	0.912667	1.415	#NAME?
Q13443	Disintegrin and metalloproteinase domain-containing protein 9 OS=Homo sapiens GN=ADAM9 PE=1 SV=1	1	0.733	0.979	0.706	0.652	0.988	18495.3	13558.5	18099.2	13051.2	12063	18270.8	0.904	0.782	#NAME?
Q99497	Protein DJ-1 OS=Homo sapiens GN=PARK7 PE=1 SV=2	1	0.632	0.984	1.568	1.373	1.022	21695.2	13718.5	21343.7	34026.1	29778.4	22164.9	0.872	1.321	#NAME?
O14578-4	Isoform 4 of Citron Rho-interacting kinase OS=Homo sapiens GN=CIT	1	1.254	1.405	1.777	1.986	2.066	7381.3	9253.6	10370.6	13116	14660.5	15249.9	1.21967	1.943	#NAME?
Q6P1M3	Lethal(2) giant larvae protein homolog 2 OS=Homo sapiens GN=LLGL2 PE=1 SV=2	1	1.087	1.17	1.528	1.5	1.432	11501.7	12500.2	13455.3	17576.5	17254	16467.3	1.08567	1.48667	#NAME?
P52272	Heterogeneous nuclear ribonucleoprotein M OS=Homo sapiens GN=HNRNPM PE=1 SV=3	1	1.731	1.362	0.965	1.314	1.081	28118.5	48680.9	38299.4	27142	36952.9	30394.1	1.36433	1.12	#NAME?
Q13838-2	Isoform 2 of Spliceosome RNA helicase DDX39B OS=Homo sapiens GN=DDX39B	1	1.15	0.986	1.312	1.513	1.169	25811.7	29684.5	25445.1	33856.5	39065.4	30163.5	1.04533	1.33133	#NAME?
Q96HJ9-2	Isoform 2 of Protein FMC1 homolog OS=Homo sapiens GN=FMC1	1	1.883	1.249	1.561	1.811	1.685	15048.2	28328.6	18788.1	23490.1	27255	25355.3	1.37733	1.68567	#NAME?
Q8IVM0	Coiled-coil domain-containing protein 50 OS=Homo sapiens GN=CCDC50 PE=1 SV=1	1	1.477	1.433	6.351	2.028	6.167	723.1	1068	1036.5	4591.9	1466.3	4459.4	1.30333	4.84867	#NAME?
P18124	60S ribosomal protein L7 OS=Homo sapiens GN=RPL7 PE=1 SV=1	1	2.1	1.536	1.739	1.644	1.775	19392.3	40718.6	29783.8	33732.2	31879.2	34420.1	1.54533	1.71933	#NAME?
O15067	Phosphoribosylformylglycinamidine synthase OS=Homo sapiens GN=PFAS PE=1 SV=4	1	0.683	0.801	0.596	0.824	0.731	23819.6	16261	19071	14204.6	19622.7	17400.8	0.828	0.717	#NAME?
P27797	Calreticulin OS=Homo sapiens GN=CALR PE=1 SV=1	1	1.537	1.729	1.024	1.933	1.225	14557.2	22380.8	25166.4	14910.9	28146	17835.1	1.422	1.394	#NAME?
Q96PU5	E3 ubiquitin-protein ligase NEDD4-like OS=Homo sapiens GN=NEDD4L PE=1 SV=2	1	1.081	1.071	1.895	1.429	2.94	10814.4	11685	11585.6	20497.4	15448.6	31799.1	1.05067	2.088	#NAME?
P62917	60S ribosomal protein L8 OS=Homo sapiens GN=RPL8 PE=1 SV=2	1	2.574	1.998	1.584	2.056	1.686	12890.4	33181.9	25759.3	20415.1	26504.4	21727.3	1.85733	1.77533	#NAME?
P13807	Glycogen [starch] synthase, muscle OS=Homo sapiens GN=GYS1 PE=1 SV=2	1	0.699	0.491	0.235	0.377	0.309	32114.3	22432.6	15760.7	7540.3	12118.7	9917.7	0.73	0.307	#NAME?
P50851-2	Isoform 2 of Lipopolysaccharide-responsive and beige-like anchor protein OS=Homo sapiens GN=LRBA	1	0.987	0.938	0.832	1.121	0.996	10382.9	10244.8	9739	8640.2	11634.8	10343.5	0.975	0.983	#NAME?
P49748-3	Isoform 3 of Very long-chain specific acyl-CoA dehydrogenase, mitochondrial OS=Homo sapiens GN=ACADVL	1	0.951	0.498	0.261	0.667	0.509	25807.5	24554	12843	6737.4	17220.4	13143.6	0.816333	0.479	#NAME?
P17655	Calpain-2 catalytic subunit OS=Homo sapiens GN=CAPN2 PE=1 SV=6	1	0.929	0.891	1.093	1.378	0.916	9885.8	9180.9	8812.5	10808.6	13617.8	9057.3	0.94	1.129	#NAME?
O95163	Elongator complex protein 1 OS=Homo sapiens GN=IKBKAP PE=1 SV=3	1	1.167	0.968	0.946	1.343	1.03	7950.3	9279.9	7695.5	7524.6	10675.5	8190.7	1.045	1.10633	#NAME?
P53992	Protein transport protein Sec24C OS=Homo sapiens GN=SEC24C PE=1 SV=3	1	1.093	0.962	0.898	1.369	0.949	14183.7	15505	13640.7	12732.3	19415.4	13467.4	1.01833	1.072	#NAME?
P23258	Tubulin gamma-1 chain OS=Homo sapiens GN=TUBG1 PE=1 SV=2	1	1.07	0.751	1.127	1.348	1.093	9768.2	10451.3	7337.8	11005.3	13166.7	10671.8	0.940333	1.18933	#NAME?
P62714	Serine/threonine-protein phosphatase 2A catalytic subunit beta isoform OS=Homo sapiens GN=PPP2CB PE=1 SV=1	1	0.811	0.653	0.8	0.907	0.721	21250.4	17227	13879.7	17003.6	19279.3	15312	0.821333	0.809333	#NAME?
P30481	HLA class I histocompatibility antigen, B-44 alpha chain OS=Homo sapiens GN=HLA-B PE=1 SV=1	1	0.69	0.632	0.067	0.153	0.105	87461.3	60309.2	55277.8	5857.9	13398.3	9174.7	0.774	0.108333	#NAME?
Q14847	LIM and SH3 domain protein 1 OS=Homo sapiens GN=LASP1 PE=1 SV=2	1	0.944	1.377	2.608	1.971	1.753	17879.8	16870.8	24619.4	46631.5	35246.9	31340.8	1.107	2.11067	#NAME?
Q8NC51	Plasminogen activator inhibitor 1 RNA-binding protein OS=Homo sapiens GN=SERBP1 PE=1 SV=2	1	2.084	1.416	0.872	1.177	1.046	22536.4	46967.7	31901.2	19649.6	26528.2	23576.9	1.5	1.03167	#NAME?
P16152	Carbonyl reductase [NADPH] 1 OS=Homo sapiens GN=CBR1 PE=1 SV=3	1	0.923	0.954	1.013	1.248	0.87	14370.8	13261.1	13709.8	14561.5	17937.6	12497.4	0.959	1.04367	#NAME?
F8W785	Golgi integral membrane protein 4 OS=Homo sapiens GN=GOLIM4 PE=1 SV=1	1	1.114	1.439	1.121	0.899	1.338	1901.2	2118.4	2736.8	2132.2	1708.7	2544.2	1.18433	1.11933	#NAME?
O60884	DnaJ homolog subfamily A member 2 OS=Homo sapiens GN=DNAJA2 PE=1 SV=1	1	1.295	1.012	1.233	1.057	1.23	26800.2	34697.5	27112.9	33051.5	28340.4	32962.1	1.10233	1.17333	#NAME?
P08134	Rho-related GTP-binding protein RhoC OS=Homo sapiens GN=RHOC PE=1 SV=1	1	1.117	1.089	1.464	1.583	0.966	1461.6	1632.4	1592.1	2139.6	2313.3	1412	1.06867	1.33767	#NAME?
P38646	Stress-70 protein, mitochondrial OS=Homo sapiens GN=HSPA9 PE=1 SV=2	1	1.14	0.957	0.336	0.712	0.521	33044.3	37663	31635.3	11088.9	23536.6	17211.7	1.03233	0.523	#NAME?
P26599-3	Isoform 3 of Polypyrimidine tract-binding protein 1 OS=Homo sapiens GN=PTBP1	1	1.365	1.022	0.913	0.989	0.951	16536.9	22578.1	16906	15100.3	16356.1	15731.5	1.129	0.951	#NAME?
Q9H4F8-2	Isoform 2 of SPARC-related modular calcium-binding protein 1 OS=Homo sapiens GN=SMOC1	1	0.69	0.743	0.112	0.177	0.151	112910	77881.4	83913.1	12604.5	20040.5	17022.4	0.811	0.146667	#NAME?
E5RK69	Annexin OS=Homo sapiens GN=ANXA6 PE=1 SV=1	1	0.832	1.465	0.132	0.219	0.289	2238.3	1862.6	3279.9	294.5	490.4	646.2	1.099	0.213333	#NAME?
O14974	Protein phosphatase 1 regulatory subunit 12A OS=Homo sapiens GN=PPP1R12A PE=1 SV=1	1	0.88	1.566	1.28	1.43	1.088	11405.7	10039.6	17867	14603.2	16314.2	12414.1	1.14867	1.266	#NAME?
P11940	Polyadenylate-binding protein 1 OS=Homo sapiens GN=PABPC1 PE=1 SV=2	1	1.465	0.868	0.847	0.855	0.793	37752.3	55319.3	32784.7	31958.8	32268.9	29937.3	1.111	0.831667	#NAME?
Q9HAV4	Exportin-5 OS=Homo sapiens GN=XPO5 PE=1 SV=1	1	1.142	0.769	0.768	1.461	0.768	14252.3	16272.6	10954	10946	20827.1	10948	0.970333	0.999	#NAME?
Q15233	Non-POU domain-containing octamer-binding protein OS=Homo sapiens GN=NONO PE=1 SV=4	1	1.452	0.965	1.435	1.59	1.29	12789.4	18568.5	12342.8	18349.2	20336.8	16496.3	1.139	1.43833	#NAME?
O76094	Signal recognition particle subunit SRP72 OS=Homo sapiens GN=SRP72 PE=1 SV=3	1	1.241	1.217	1.005	1.234	0.929	18293.1	22701.2	22260	18383.5	22571.1	16987.5	1.15267	1.056	#NAME?
C9JME2	FERM, RhoGEF and pleckstrin domain-containing protein 1 OS=Homo sapiens GN=FARP1 PE=1 SV=2	1	1.016	1.347	1.472	1.279	1.698	9625.8	9777.8	12961.9	14170.2	12308.1	16347.8	1.121	1.483	#NAME?
Q13733	Sodium/potassium-transporting ATPase subunit alpha-4 OS=Homo sapiens GN=ATP1A4 PE=1 SV=3	1												1	#DIV/0!	#NAME?
Q9UHD8	Septin-9 OS=Homo sapiens GN=SEPT9 PE=1 SV=2	1	1.242	0.985	0.901	0.96	0.735	22610.7	28078.7	22275.2	20366	21709.7	16609.5	1.07567	0.865333	#NAME?
I3L4J1	Uncharacterized protein (Fragment) OS=Homo sapiens PE=1 SV=3	1	1.05	0.927	0.911	1.556	1.395	301.2	316.2	279.3	274.5	468.7	420.2	0.992333	1.28733	#NAME?
Q13177	Serine/threonine-protein kinase PAK 2 OS=Homo sapiens GN=PAK2 PE=1 SV=3	1	1.032	1.137	1.775	1.794	1.483	10142.6	10463	11532	18000.4	18192.9	15044.7	1.05633	1.684	#NAME?
P24534	Elongation factor 1-beta OS=Homo sapiens GN=EEF1B2 PE=1 SV=3	1	0.842	0.745	1.198	1.158	1.314	13579.9	11429.2	10116.9	16265.5	15727.2	17847.3	0.862333	1.22333	#NAME?
Q5XXA6-3	Isoform 3 of Anoctamin-1 OS=Homo sapiens GN=ANO1	1	0.984	1.08	1.79	2.657	2.35	138.1	135.9	149	247.1	366.9	324.5	1.02133	2.26567	#NAME?
Q9NZN3	EH domain-containing protein 3 OS=Homo sapiens GN=EHD3 PE=1 SV=2	1	0.865	1.035	0.494	1.186	2.156	2562	2216.3	2652.7	1266.4	3037.7	5522.7	0.966667	1.27867	#NAME?
P27824-2	Isoform 2 of Calnexin OS=Homo sapiens GN=CANX	1	1.885	4.152	1.088	2.164	1.358	16998.4	32037.4	70569.3	18495.2	36781.4	23086.8	2.34567	1.53667	#NAME?
O14976	Cyclin-G-associated kinase OS=Homo sapiens GN=GAK PE=1 SV=2	1	0.928	0.969	1.142	1.242	1.106	12476	11576	12090	14241.5	15491	13803.4	0.965667	1.16333	#NAME?
E7ESC6	Exportin-7 OS=Homo sapiens GN=XPO7 PE=1 SV=1	1	0.633	0.534	0.61	0.773	0.619	23865.7	15111.4	12739.2	14549.2	18445.7	14763.4	0.722333	0.667333	#NAME?
P46459	Vesicle-fusing ATPase OS=Homo sapiens GN=NSF PE=1 SV=3	1	1.242	1.086	1.152	1.166	1.286	21641.9	26884.9	23503.3	24933.9	25240	27832.2	1.10933	1.20133	#NAME?
Q8IVM0-2	Isoform 2 of Coiled-coil domain-containing protein 50 OS=Homo sapiens GN=CCDC50	1	1.082	1.346	3.787	1.747	4.28	12661.8	13698.5	17047	47944.2	22119.7	54195.6	1.14267	3.27133	#NAME?
Q8NC51-3	Isoform 3 of Plasminogen activator inhibitor 1 RNA-binding protein OS=Homo sapiens GN=SERBP1	1	1.711	1.217	0.562	1.416	1.176	20.8	35.6	25.3	11.7	29.5	24.5	1.30933	1.05133	#NAME?
P07737	Profilin-1 OS=Homo sapiens GN=PFN1 PE=1 SV=2	1	0.765	1.11	3.359	2.004	1.761	19317	14770	21437.9	64887.5	38719.2	34011.8	0.958333	2.37467	#NAME?
P51148-2	Isoform 2 of Ras-related protein Rab-5C OS=Homo sapiens GN=RAB5C	1	0.817	1.117	1.019	0.887	1.163	25316.5	20675.2	28268	25809.3	22451.5	29434.9	0.978	1.023	#NAME?
P39059	Collagen alpha-1(XV) chain OS=Homo sapiens GN=COL15A1 PE=1 SV=2	1	0.658	1.057	0.119	0.287	0.16	71362.3	46976.4	75423.7	8488.7	20495.3	11419.2	0.905	0.188667	#NAME?
P49006	MARCKS-related protein OS=Homo sapiens GN=MARCKSL1 PE=1 SV=2	1	0.801	1.124	3.101	2.012	3.165	12141.3	9729.4	13644.3	37646	24423.8	38428.3	0.975	2.75933	#NAME?
Q27J81	Inverted formin-2 OS=Homo sapiens GN=INF2 PE=1 SV=2	1	1.049	0.94	1.626	1.273	1.491	6889.8	7230.4	6479.3	11201.1	8768	10270	0.996333	1.46333	#NAME?
A0A0G2JPR0	Complement C4-A OS=Homo sapiens GN=C4A PE=1 SV=1	1	1.222	0.827	0.369	0.629	1.035	25358.1	30995.7	20960.6	9357.7	15946.7	26240.8	1.01633	0.677667	#NAME?
P62979	Ubiquitin-40S ribosomal protein S27a OS=Homo sapiens GN=RPS27A PE=1 SV=2	1	0.97	1.588	2.515	1.518	3.146	75284.8	72990.3	119544	189308	114286	236815	1.186	2.393	#NAME?
H7C2I1	Protein arginine N-methyltransferase 1 OS=Homo sapiens GN=PRMT1 PE=1 SV=1	1	0.798	0.507	0.597	0.659	0.56	37361	29802.1	18936.3	22320	24626.7	20906.1	0.768333	0.605333	#NAME?
Q15582	Transforming growth factor-beta-induced protein ig-h3 OS=Homo sapiens GN=TGFBI PE=1 SV=1	1	1.039	0.798	0.632	0.845	1.73	22132.2	23000.3	17667.9	13990.2	18697.5	38297.2	0.945667	1.069	#NAME?
Q13561-2	Isoform 2 of Dynactin subunit 2 OS=Homo sapiens GN=DCTN2	1	1.045	0.801	1.158	1.415	1.065	9818.4	10264	7860.7	11374.4	13890.1	10458.6	0.948667	1.21267	#NAME?
P01889	HLA class I histocompatibility antigen, B-7 alpha chain OS=Homo sapiens GN=HLA-B PE=1 SV=3	1	0.994	1.228	2.162	2.174	2.544	910	904.3	1117.2	1967.2	1978.5	2314.8	1.074	2.29333	#NAME?
P68400	Casein kinase II subunit alpha OS=Homo sapiens GN=CSNK2A1 PE=1 SV=1	1	1.435	1.138	1.689	1.505	2.139	14950.9	21461.1	17007	25245.2	22503.6	31974.9	1.191	1.77767	#NAME?
P23458	Tyrosine-protein kinase JAK1 OS=Homo sapiens GN=JAK1 PE=1 SV=2	1	0.886	1.376	1.231	1.276	1.205	11714.4	10380.2	16121.1	14420.8	14951.8	14110.2	1.08733	1.23733	#NAME?
Q9NZZ3	Charged multivesicular body protein 5 OS=Homo sapiens GN=CHMP5 PE=1 SV=1	1	0.934	1.394	3.634	1.91	4.367	7557	7055	10531.9	27459.6	14430.5	33003.6	1.10933	3.30367	#NAME?
Q9Y3F4-2	Isoform 2 of Serine-threonine kinase receptor-associated protein OS=Homo sapiens GN=STRAP	1	0.986	0.741	1.396	1.454	1.057	14857.8	14651.4	11015.1	20739.7	21598.3	15699.4	0.909	1.30233	#NAME?
A0A0C4DG89	Probable ATP-dependent RNA helicase DDX46 OS=Homo sapiens GN=DDX46 PE=1 SV=1	1	1.308	1.327	1.003	1.361	1.148	11158.5	14592.8	14805.9	11193.6	15185.5	12812.2	1.21167	1.17067	#NAME?
P62701	40S ribosomal protein S4, X isoform OS=Homo sapiens GN=RPS4X PE=1 SV=2	1	1.879	1.168	1.742	1.768	1.332	41061.7	77161.2	47977.3	71540	72602.8	54689.6	1.349	1.614	#NAME?
Q9Y6Y8	SEC23-interacting protein OS=Homo sapiens GN=SEC23IP PE=1 SV=1	1	0.935	0.633	0.498	0.629	0.601	33097.8	30934.4	20965.7	16490	20826.7	19881.2	0.856	0.576	#NAME?
Q14789	Golgin subfamily B member 1 OS=Homo sapiens GN=GOLGB1 PE=1 SV=2	1	1.301	0.914	0.579	0.991	0.795	8921.7	11611.4	8154	5168.5	8843.3	7089.5	1.07167	0.788333	#NAME?
Q9UJU6-2	Isoform 2 of Drebrin-like protein OS=Homo sapiens GN=DBNL	1	1.043	1.278	1.634	1.647	1.358	419.1	437.1	535.7	685	690.5	569.3	1.107	1.54633	#NAME?
O75367	Core histone macro-H2A.1 OS=Homo sapiens GN=H2AFY PE=1 SV=4	1	0.989	3.402	1.423	1.732	2.719	18705.4	18508.5	63642.3	26618.2	32389.8	50864.7	1.797	1.958	#NAME?
P62424	60S ribosomal protein L7a OS=Homo sapiens GN=RPL7A PE=1 SV=2	1	2.305	1.391	1.672	1.71	1.732	18666.7	43021	25960.5	31217.3	31919.8	32325	1.56533	1.70467	#NAME?
A0A087WVP1	Protocadherin Fat 1 OS=Homo sapiens GN=FAT1 PE=1 SV=1	1	0.961	0.922	0.71	1.023	1.167	10088.8	9691.6	9298.7	7166.1	10318.6	11771.8	0.961	0.966667	#NAME?
O95757	Heat shock 70 kDa protein 4L OS=Homo sapiens GN=HSPA4L PE=1 SV=3	1	1.2	1.019	0.68	1.054	0.73	10205.3	12245.9	10401.9	6943.8	10761.2	7451.2	1.073	0.821333	#NAME?
Q6IBS0	Twinfilin-2 OS=Homo sapiens GN=TWF2 PE=1 SV=2	1	1.078	1.102	1.886	1.897	1.382	9474.3	10214.1	10442.4	17868.7	17969.8	13089.5	1.06	1.72167	#NAME?
P43034	Platelet-activating factor acetylhydrolase IB subunit alpha OS=Homo sapiens GN=PAFAH1B1 PE=1 SV=2	1	0.847	1.228	1.497	1.172	1.096	15091.7	12775.4	18536.2	22587.1	17690.8	16542.5	1.025	1.255	#NAME?
Q9NRH3	Tubulin gamma-2 chain OS=Homo sapiens GN=TUBG2 PE=2 SV=1	1	1.078	0.674	0.67	1.076	0.736	45.5	49.1	30.7	30.5	49	33.5	0.917333	0.827333	#NAME?
B7Z9C2	Nucleosome assembly protein 1-like 1 OS=Homo sapiens GN=NAP1L1 PE=1 SV=1	1	1.114	0.765	2.919	2.812	2.166	44.1	49.1	33.7	128.6	123.9	95.4	0.959667	2.63233	#NAME?
Q86UP2	Kinectin OS=Homo sapiens GN=KTN1 PE=1 SV=1	1	1.151	0.826	0.564	0.793	0.673	17164.5	19756.8	14178.4	9675.9	13619.4	11543.7	0.992333	0.676667	#NAME?
Q31612	HLA class I histocompatibility antigen, B-73 alpha chain OS=Homo sapiens GN=HLA-B PE=1 SV=1	1	0.685	0.761	0.311	0.715	0.625	9614.9	6590.3	7313.1	2994	6870	6012.2	0.815333	0.550333	#NAME?
F5H6T1	ARP2 actin-related protein 2 homolog (Yeast), isoform CRA_d OS=Homo sapiens GN=ACTR2 PE=1 SV=2	1	0.785	1.048	0.675	10.888	1.3	308	241.7	322.8	208	3353.6	400.5	0.944333	4.28767	#NAME?
Q08AM6	Protein VAC14 homolog OS=Homo sapiens GN=VAC14 PE=1 SV=1	1	1.022	0.83	1.327	1.346	1.08	9862.6	10080.9	8187.4	13091.3	13275	10648.7	0.950667	1.251	#NAME?
P39060	Collagen alpha-1(XVIII) chain OS=Homo sapiens GN=COL18A1 PE=1 SV=5	1	1.111	1.295	2.15	1.874	4.106	7891.9	8766.8	10217.4	16971.2	14790	32407.2	1.13533	2.71	#NAME?
P46013	Proliferation marker protein Ki-67 OS=Homo sapiens GN=MKI67 PE=1 SV=2	1	1.525	2.986	1.208	2.254	1.561	7396.1	11278.6	22083.8	8934	16668.5	11543.2	1.837	1.67433	#NAME?
Q12905	Interleukin enhancer-binding factor 2 OS=Homo sapiens GN=ILF2 PE=1 SV=2	1	1.26	1.012	1.197	1.409	0.973	12608.4	15886	12757.4	15090.8	17761.9	12271.9	1.09067	1.193	#NAME?
Q9H0U4	Ras-related protein Rab-1B OS=Homo sapiens GN=RAB1B PE=1 SV=1	1	0.965	0.98	1.066	0.689	1.282	43124.1	41609.1	42269.1	45957.7	29700.9	55281.2	0.981667	1.01233	#NAME?
F6QDS0	HCG2043426, isoform CRA_b OS=Homo sapiens GN=hCG_2043426 PE=1 SV=1	1	1.26	0.938	1.609	1.873	1.37	13302.9	16755.6	12480.5	21400.8	24911.4	18226.6	1.066	1.61733	#NAME?
O15144	Actin-related protein 2/3 complex subunit 2 OS=Homo sapiens GN=ARPC2 PE=1 SV=1	1	0.966	0.926	2.717	1.981	1.274	20869.6	20168.3	19320.8	56693.8	41332.5	26596.7	0.964	1.99067	#NAME?
P47755	F-actin-capping protein subunit alpha-2 OS=Homo sapiens GN=CAPZA2 PE=1 SV=3	1	0.989	1.116	2.034	1.925	1.416	7652.8	7567.4	8543.6	15564.9	14729	10837.7	1.035	1.79167	#NAME?
A0A0C4DG17	40S ribosomal protein SA OS=Homo sapiens GN=RPSA PE=1 SV=1	1	1.077	0.533	0.618	0.698	0.56	28488.2	30684.8	15179.4	17593.3	19881.2	15945.4	0.87	0.625333	#NAME?
Q15599	Na(+)/H(+) exchange regulatory cofactor NHE-RF2 OS=Homo sapiens GN=SLC9A3R2 PE=1 SV=2	1	0.859	1.191	0.971	0.925	0.967	20511.3	17626.4	24425.6	19925.9	18970.6	19843.8	1.01667	0.954333	#NAME?
P05198	Eukaryotic translation initiation factor 2 subunit 1 OS=Homo sapiens GN=EIF2S1 PE=1 SV=3	1	1.242	0.778	0.995	1.008	0.797	20684	25683.2	16090.4	20577	20856.7	16482	1.00667	0.933333	#NAME?
Q8IZ83	Aldehyde dehydrogenase family 16 member A1 OS=Homo sapiens GN=ALDH16A1 PE=1 SV=2	1	0.637	0.474	0.363	0.624	0.472	27041.7	17231.7	12805.1	9824.3	16863.4	12755.4	0.703667	0.486333	#NAME?
H0YMT9	Annexin (Fragment) OS=Homo sapiens GN=ANXA2 PE=1 SV=1	1	0.752	0.767	0.552	0.669	0.666	138.4	104.1	106.1	76.4	92.6	92.2	0.839667	0.629	#NAME?
P46060	Ran GTPase-activating protein 1 OS=Homo sapiens GN=RANGAP1 PE=1 SV=1	1	1.077	0.958	1.668	1.743	1.431	10001.2	10769.6	9577.7	16686.9	17433.9	14315.6	1.01167	1.614	#NAME?
O60763-2	Isoform 2 of General vesicular transport factor p115 OS=Homo sapiens GN=USO1	1	1.113	0.81	0.857	1.453	0.974	15655.9	17430.5	12683.2	13415.7	22742.7	15252.5	0.974333	1.09467	#NAME?
P17812	CTP synthase 1 OS=Homo sapiens GN=CTPS1 PE=1 SV=2	1	1.13	0.814	0.959	0.828	0.93	18622.6	21049.8	15149.6	17861.1	15426.6	17325.6	0.981333	0.905667	#NAME?
Q9Y3L5	Ras-related protein Rap-2c OS=Homo sapiens GN=RAP2C PE=1 SV=1	1	0.912	1.075	2.017	1.275	2.069	19234.9	17544.9	20673.8	38800.3	24516.2	39791.9	0.995667	1.787	#NAME?
Q9H444	Charged multivesicular body protein 4b OS=Homo sapiens GN=CHMP4B PE=1 SV=1	1	0.952	1.493	2.942	1.682	3.832	17522.3	16672.6	26167.1	51557.1	29479.2	67140.2	1.14833	2.81867	#NAME?
P13667	Protein disulfide-isomerase A4 OS=Homo sapiens GN=PDIA4 PE=1 SV=2	1	1.747	1.446	0.937	1.662	1.098	9954.4	17388.3	14389.2	9323.5	16543.1	10933.6	1.39767	1.23233	#NAME?
Q8TEQ6	Gem-associated protein 5 OS=Homo sapiens GN=GEMIN5 PE=1 SV=3	1	1.726	1.189	1.002	1.632	1.089	9463.2	16336.4	11254.7	9481.6	15439.8	10309.6	1.305	1.241	#NAME?
P23142-4	Isoform C of Fibulin-1 OS=Homo sapiens GN=FBLN1	1	1.192	2.174	0.22	7.866	1.404	693.8	827.3	1508	152.4	5456.9	974.2	1.45533	3.16333	#NAME?
P09960	Leukotriene A-4 hydrolase OS=Homo sapiens GN=LTA4H PE=1 SV=2	1	0.824	1.07	2.098	1.401	1.33	12471.8	10282.1	13345.9	26160.7	17467.5	16582.3	0.964667	1.60967	#NAME?
P62820	Ras-related protein Rab-1A OS=Homo sapiens GN=RAB1A PE=1 SV=3	1	0.868	1.14	0.683	0.608	1.044	12538.5	10883.5	14289	8567	7627.7	13095.1	1.00267	0.778333	#NAME?
H3BQK0	ATP-dependent RNA helicase DDX19B OS=Homo sapiens GN=DDX19B PE=1 SV=1	1	1.495	0.821	0.875	2.346	0.882	306.5	458.2	251.6	268.1	719.1	270.2	1.10533	1.36767	#NAME?
P30501	HLA class I histocompatibility antigen, Cw-2 alpha chain OS=Homo sapiens GN=HLA-C PE=1 SV=1	1	0.809	0.789	0.475	0.42	1.176	2964.9	2397.7	2340	1407.7	1244.3	3485.3	0.866	0.690333	#NAME?
P11234-2	Isoform 2 of Ras-related protein Ral-B OS=Homo sapiens GN=RALB	1	0.87	1.017	1.817	1.602	1.495	14877.7	12950.7	15127.6	27026.2	23831.6	22241.9	0.962333	1.638	#NAME?
Q92597	Protein NDRG1 OS=Homo sapiens GN=NDRG1 PE=1 SV=1	1	0.747	0.503	0.182	0.308	0.2	25514.6	19048.3	12837.3	4650.2	7867.7	5097.4	0.75	0.23	#NAME?
F8WE65	Peptidyl-prolyl cis-trans isomerase OS=Homo sapiens GN=PPIA PE=1 SV=1	1	0.798	1.318	2.02	1.668	1.388	19044	15190.7	25104.7	38472.6	31757.9	26425.6	1.03867	1.692	#NAME?
Q5VZK9	F-actin-uncapping protein LRRC16A OS=Homo sapiens GN=CARMIL1 PE=1 SV=1	1	1.029	1.035	0.691	0.791	0.7	13709.7	14112.3	14189.8	9467	10838	9592.8	1.02133	0.727333	#NAME?
Q02878	60S ribosomal protein L6 OS=Homo sapiens GN=RPL6 PE=1 SV=3	1	2.326	1.858	1.761	2.061	1.774	23461.1	54575.8	43591.1	41310.4	48354.2	41624.5	1.728	1.86533	#NAME?
Q13308-6	Isoform 6 of Inactive tyrosine-protein kinase 7 OS=Homo sapiens GN=PTK7	1	0.968	1.024	1.907	1.64	1.892	12226.1	11840.7	12513.6	23315.9	20051.1	23131.5	0.997333	1.813	#NAME?
P62070-4	Isoform 4 of Ras-related protein R-Ras2 OS=Homo sapiens GN=RRAS2	1	0.764	1.042	1.634	1.091	1.6	24635.2	18833.2	25677.9	40252.2	26871.1	39419.4	0.935333	1.44167	#NAME?
Q8N4X5-4	Isoform 4 of Actin filament-associated protein 1-like 2 OS=Homo sapiens GN=AFAP1L2	1	1.367	1.136	2.649	2.498	1.957	6998.3	9568.9	7952.2	18539.9	17478.5	13698.2	1.16767	2.368	#NAME?
P27694	Replication protein A 70 kDa DNA-binding subunit OS=Homo sapiens GN=RPA1 PE=1 SV=2	1	0.694	0.555	0.681	0.635	0.869	29084.8	20181.3	16141.1	19812.5	18467.3	25273.9	0.749667	0.728333	#NAME?
Q15417	Calponin-3 OS=Homo sapiens GN=CNN3 PE=1 SV=1	1	0.983	1.105	3.25	3.878	2.604	5964.3	5862.7	6588.7	19381.1	23129.4	15530.7	1.02933	3.244	#NAME?
Q14315	Filamin-C OS=Homo sapiens GN=FLNC PE=1 SV=3	1	1.095	1.236	0.787	3.119	1.353	308.5	337.7	381.3	242.9	962.4	417.3	1.11033	1.753	#NAME?
O43149	Zinc finger ZZ-type and EF-hand domain-containing protein 1 OS=Homo sapiens GN=ZZEF1 PE=1 SV=6	1	0.779	0.735	0.657	0.985	0.89	12930.9	10069.4	9498.1	8498.1	12739.4	11503.1	0.838	0.844	#NAME?
P29401-2	Isoform 2 of Transketolase OS=Homo sapiens GN=TKT	1	0.695	1.129	0.597	0.619	0.731	28923.9	20090.6	32656.2	17274.2	17898.1	21129.4	0.941333	0.649	#NAME?
Q9UJU6	Drebrin-like protein OS=Homo sapiens GN=DBNL PE=1 SV=1	1	1.152	1.602	2.839	2.306	2.146	8191.8	9435.8	13125	23254.4	18890.3	17581	1.25133	2.43033	#NAME?
Q06830	Peroxiredoxin-1 OS=Homo sapiens GN=PRDX1 PE=1 SV=1	1	0.991	1.108	1.421	0.927	1.09	39578.5	39234	43855.8	56246.3	36687.3	43138	1.033	1.146	#NAME?
E5KLJ5	Dynamin-like 120 kDa protein, mitochondrial OS=Homo sapiens GN=OPA1 PE=1 SV=1	1	1.001	0.88	1.183	1.658	1.279	14089.4	14102.5	12395.2	16661.8	23366.5	18023.4	0.960333	1.37333	#NAME?
Q14258	E3 ubiquitin/ISG15 ligase TRIM25 OS=Homo sapiens GN=TRIM25 PE=1 SV=2	1	1.339	1.007	0.825	1.212	0.829	17576.8	23532.6	17701	14497.8	21296.3	14577.7	1.11533	0.955333	#NAME?
Q9UQ80	Proliferation-associated protein 2G4 OS=Homo sapiens GN=PA2G4 PE=1 SV=3	1	0.98	0.843	1.602	1.838	1.611	18475.2	18113.9	15572.9	29604.2	33964	29755.7	0.941	1.68367	#NAME?
Q6UXI9	Nephronectin OS=Homo sapiens GN=NPNT PE=2 SV=3	1	1.716	1.238	0.216	0.489	0.355	19131	32833.3	23689.3	4136.9	9357.8	6795.6	1.318	0.353333	#NAME?
Q9UGI8	Testin OS=Homo sapiens GN=TES PE=1 SV=1	1	1.038	1.254	1.135	1.333	1.226	16089	16696	20176	18254.4	21451.7	19717.6	1.09733	1.23133	#NAME?
P11233	Ras-related protein Ral-A OS=Homo sapiens GN=RALA PE=1 SV=1	1	0.792	1.311	1.693	1.129	1.576	12238.6	9690.3	16049.3	20725	13821	19285.3	1.03433	1.466	#NAME?
K7EM20	14-3-3 protein epsilon (Fragment) OS=Homo sapiens GN=YWHAE PE=1 SV=1	1	0.01	0.643	2.615	1.844	1.367	15.3	0.153	9.8	40	28.2	20.9	0.551	1.942	#NAME?
Q13616	Cullin-1 OS=Homo sapiens GN=CUL1 PE=1 SV=2	1	1.015	1.104	1.466	1.496	1.35	9175.5	9315.3	10133.9	13451.7	13722.2	12389.9	1.03967	1.43733	#NAME?
O14908	PDZ domain-containing protein GIPC1 OS=Homo sapiens GN=GIPC1 PE=1 SV=2	1	1.002	1.24	1.998	1.588	1.673	10211.3	10232.8	12658.5	20403.7	16210.9	17087.4	1.08067	1.753	#NAME?
Q99733-2	Isoform 2 of Nucleosome assembly protein 1-like 4 OS=Homo sapiens GN=NAP1L4	1	0.919	0.76	1.466	1.11	1.105	6053	5561.4	4602.8	8871.4	6718.3	6690.5	0.893	1.227	#NAME?
P04004	Vitronectin OS=Homo sapiens GN=VTN PE=1 SV=1	1	0.933	0.644	0.132	0.252	0.388	48378.2	45123.2	31133.6	6407.6	12199.9	18758.8	0.859	0.257333	#NAME?
P52788	Spermine synthase OS=Homo sapiens GN=SMS PE=1 SV=2	1	0.857	0.781	1.272	1.222	0.915	12105.6	10376.2	9448.6	15396.5	14791.1	11071	0.879333	1.13633	#NAME?
Q99615	DnaJ homolog subfamily C member 7 OS=Homo sapiens GN=DNAJC7 PE=1 SV=2	1	1.081	1.388	1.233	1.059	1.192	18124.8	19600.4	25150.3	22354.5	19193.1	21608	1.15633	1.16133	#NAME?
P54760	Ephrin type-B receptor 4 OS=Homo sapiens GN=EPHB4 PE=1 SV=2	1	0.765	1.143	0.615	0.774	0.764	9006.1	6893.1	10294.3	5539.4	6967.8	6883	0.969333	0.717667	#NAME?
G3V1V0	Myosin light polypeptide 6 OS=Homo sapiens GN=MYL6 PE=1 SV=1	1	1.046	1.197	2.496	1.412	1.541	29944.5	31328.7	35854.8	74737.2	42281.3	46133.1	1.081	1.81633	#NAME?
Q8WV92	MIT domain-containing protein 1 OS=Homo sapiens GN=MITD1 PE=1 SV=1	1	1.023	1.124	3.398	1.8	3.849	7181	7343	8071.4	24398.2	12925.4	27640.3	1.049	3.01567	#NAME?
O95340-2	Isoform B of Bifunctional 3'-phosphoadenosine 5'-phosphosulfate synthase 2 OS=Homo sapiens GN=PAPSS2	1	1.206	0.848	0.246	0.486	0.402	33739.4	40699.2	28598.3	8307.2	16391.9	13560.9	1.018	0.378	#NAME?
P11908-2	Isoform 2 of Ribose-phosphate pyrophosphokinase 2 OS=Homo sapiens GN=PRPS2	1	1.079	0.691	1.422	1.215	1.056	15199.5	16392.7	10503.3	21613.6	18474.6	16056.8	0.923333	1.231	#NAME?
F8VXC8	SWI/SNF complex subunit SMARCC2 OS=Homo sapiens GN=SMARCC2 PE=1 SV=1	1	1.143	0.898	0.744	0.871	0.779	10930.4	12498	9819.1	8137.2	9520.9	8517.4	1.01367	0.798	#NAME?
Q96SB4-3	Isoform 1 of SRSF protein kinase 1 OS=Homo sapiens GN=SRPK1	1	1.878	1.007	1.03	1.37	1.042	7392.8	13880.4	7447.8	7614.5	10130.5	7701.5	1.295	1.14733	#NAME?
Q9NSD9	Phenylalanine--tRNA ligase beta subunit OS=Homo sapiens GN=FARSB PE=1 SV=3	1	0.753	0.598	0.644	0.74	0.626	24682.6	18578.7	14770.1	15889	18257.7	15441.6	0.783667	0.67	#NAME?
P45974	Ubiquitin carboxyl-terminal hydrolase 5 OS=Homo sapiens GN=USP5 PE=1 SV=2	1	1.112	1.05	1.21	1.635	1.192	14681.6	16327.4	15413.1	17765.8	24010.3	17496.9	1.054	1.34567	#NAME?
P36871	Phosphoglucomutase-1 OS=Homo sapiens GN=PGM1 PE=1 SV=3	1	0.602	0.755	0.501	0.486	0.54	20675.2	12455.6	15604.5	10355.7	10053.1	11168.9	0.785667	0.509	#NAME?
P41091	Eukaryotic translation initiation factor 2 subunit 3 OS=Homo sapiens GN=EIF2S3 PE=1 SV=3	1	1.313	0.86	1.135	1.337	1.006	17893.9	23491.2	15388.4	20308.7	23930.8	18009.2	1.05767	1.15933	#NAME?
P48681	Nestin OS=Homo sapiens GN=NES PE=1 SV=2	1	1.236	1.412	1.497	2.554	1.775	4414.9	5458.4	6232.2	6610.3	11276.4	7835	1.216	1.942	#NAME?
Q9BXP5	Serrate RNA effector molecule homolog OS=Homo sapiens GN=SRRT PE=1 SV=1	1	1.197	1.005	1.088	1.172	1.114	16928.4	20262.6	17007.6	18423.3	19844.5	18866.2	1.06733	1.12467	#NAME?
P52292	Importin subunit alpha-1 OS=Homo sapiens GN=KPNA2 PE=1 SV=1	1	1.183	1.273	1.63	1.849	1.451	8399.5	9935.9	10691.7	13688.1	15534.8	12187	1.152	1.64333	#NAME?
Q15833	Syntaxin-binding protein 2 OS=Homo sapiens GN=STXBP2 PE=1 SV=2	1	0.87	0.958	1.269	1.207	1.384	14376.3	12508.5	13768.3	18245.3	17352.1	19899.6	0.942667	1.28667	#NAME?
Q9Y2W1	Thyroid hormone receptor-associated protein 3 OS=Homo sapiens GN=THRAP3 PE=1 SV=2	1	1.702	2.788	1.12	1.213	1.235	12925.8	22004.2	36040.2	14477.6	15674.3	15958.7	1.83	1.18933	#NAME?
A0A087X2D8	C-Jun-amino-terminal kinase-interacting protein 4 OS=Homo sapiens GN=SPAG9 PE=1 SV=1	1	1.003	0.8	0.529	0.82	0.604	13037.5	13081.7	10425.2	6894.6	10697.2	7878.5	0.934333	0.651	#NAME?
P16070	CD44 antigen OS=Homo sapiens GN=CD44 PE=1 SV=3	1	0.804	0.909	0.146	0.259	0.203	71474	57442.4	64956.3	10407.7	18508.8	14476.8	0.904333	0.202667	#NAME?
P60891	Ribose-phosphate pyrophosphokinase 1 OS=Homo sapiens GN=PRPS1 PE=1 SV=2	1	1.025	0.717	0.992	1.091	0.77	11009.1	11282.7	7894.7	10926.3	12014.4	8475.7	0.914	0.951	#NAME?
Q9UPU5	Ubiquitin carboxyl-terminal hydrolase 24 OS=Homo sapiens GN=USP24 PE=1 SV=3	1	0.844	0.865	0.919	1.076	1.007	9536	8049.1	8246.4	8759.6	10262.2	9604.2	0.903	1.00067	#NAME?
P06753-6	Isoform 6 of Tropomyosin alpha-3 chain OS=Homo sapiens GN=TPM3	1	0.793	0.601	0.867	0.613	0.67	193.3	153.4	116.3	167.6	118.6	129.6	0.798	0.716667	#NAME?
Q9NZB2-6	Isoform F of Constitutive coactivator of PPAR-gamma-like protein 1 OS=Homo sapiens GN=FAM120A	1	1.486	1.078	0.642	1.257	0.784	11727	17423.5	12640.9	7524.8	14738	9194.7	1.188	0.894333	#NAME?
Q9Y2X3	Nucleolar protein 58 OS=Homo sapiens GN=NOP58 PE=1 SV=1	1	1.546	2.248	1.171	1.73	1.102	8201.2	12677.9	18437.6	9605.3	14185.3	9041.4	1.598	1.33433	#NAME?
P56199	Integrin alpha-1 OS=Homo sapiens GN=ITGA1 PE=1 SV=2	1	0.646	0.704	0.229	0.331	0.358	38985.4	25170.8	27442.6	8942.5	12896.2	13973	0.783333	0.306	#NAME?
F5H867	4F2 cell-surface antigen heavy chain (Fragment) OS=Homo sapiens GN=SLC3A2 PE=1 SV=1	1	1.099	0.665	0.39	1.881	0.611	783.2	860.4	520.8	305.2	1473.5	478.9	0.921333	0.960667	#NAME?
P08708	40S ribosomal protein S17 OS=Homo sapiens GN=RPS17 PE=1 SV=2	1	1.917	1.086	1.883	2.474	1.582	6774.4	12989.8	7353.9	12757	16762	10717.9	1.33433	1.97967	#NAME?
Q13619	Cullin-4A OS=Homo sapiens GN=CUL4A PE=1 SV=3	1	1.048	0.899	0.917	1.129	0.883	24127.8	25294.3	21689.1	22133.3	27246.3	21299.7	0.982333	0.976333	#NAME?
Q5T5C7	Serine--tRNA ligase, cytoplasmic OS=Homo sapiens GN=SARS PE=1 SV=1	1	0.687	0.473	0.503	0.686	0.495	19529.5	13410	9227.7	9831	13404.7	9667.2	0.72	0.561333	#NAME?
Q14134	Tripartite motif-containing protein 29 OS=Homo sapiens GN=TRIM29 PE=1 SV=2	1	1.159	1.143	2.124	1.558	1.018	19248.6	22304.2	22004.2	40889.3	29996.5	19587.7	1.10067	1.56667	#NAME?
Q15008	26S proteasome non-ATPase regulatory subunit 6 OS=Homo sapiens GN=PSMD6 PE=1 SV=1	1	1.116	0.647	0.749	0.901	0.763	30172.3	33664.7	19524.4	22593	27188	23032.7	0.921	0.804333	#NAME?
P62241	40S ribosomal protein S8 OS=Homo sapiens GN=RPS8 PE=1 SV=2	1	2.311	1.567	1.872	1.503	2.4	28862.9	66714.8	45239.9	54020.6	43380.8	69267.3	1.626	1.925	#NAME?
Q5H9R7-5	Isoform 5 of Serine/threonine-protein phosphatase 6 regulatory subunit 3 OS=Homo sapiens GN=PPP6R3	1	1.042	0.944	1.484	1.441	1.415	6021.8	6276.1	5682.2	8939.1	8678.6	8521.3	0.995333	1.44667	#NAME?
O75128-2	Isoform 2 of Protein cordon-bleu OS=Homo sapiens GN=COBL	1	1.098	1.319	1.393	0.993	1.404	9718.1	10674	12816.7	13537.6	9645.6	13647	1.139	1.26333	#NAME?
P00966	Argininosuccinate synthase OS=Homo sapiens GN=ASS1 PE=1 SV=2	1	0.733	0.51	0.508	0.593	0.528	32289.6	23672.7	16465.4	16400	19137	17054.5	0.747667	0.543	#NAME?
P62753	40S ribosomal protein S6 OS=Homo sapiens GN=RPS6 PE=1 SV=1	1	2.218	1.928	2.004	2.329	2.488	23151.9	51348.9	44636.5	46390.6	53918	57593.3	1.71533	2.27367	#NAME?
Q15646	2'-5'-oligoadenylate synthase-like protein OS=Homo sapiens GN=OASL PE=1 SV=2	1	2.288	1.446	0.354	0.798	0.596	14785.9	33836.4	21387.5	5229.8	11793.5	8807.5	1.578	0.582667	#NAME?
Q9UIG0	Tyrosine-protein kinase BAZ1B OS=Homo sapiens GN=BAZ1B PE=1 SV=2	1	1.279	2.591	1.317	1.666	1.882	6721.7	8600	17416	8849.8	11198.5	12651.1	1.62333	1.62167	#NAME?
Q9Y6W3	Calpain-7 OS=Homo sapiens GN=CAPN7 PE=1 SV=1	1	1.013	1.436	2.497	2.1	3.149	8063.9	8165.8	11580.3	20137.6	16937.3	25390.9	1.14967	2.582	#NAME?
Q13618	Cullin-3 OS=Homo sapiens GN=CUL3 PE=1 SV=2	1	1.025	1.11	1.368	1.288	1.334	11299.5	11577.3	12547.6	15453.6	14558.7	15074.3	1.045	1.33	#NAME?
M0QZR4	Rho guanine nucleotide exchange factor 1 OS=Homo sapiens GN=ARHGEF1 PE=1 SV=1	1	1.098	0.967	0.917	1.112	1.02	12273.1	13472.3	11870.3	11258.2	13649.9	12518.5	1.02167	1.01633	#NAME?
Q96CW5	Gamma-tubulin complex component 3 OS=Homo sapiens GN=TUBGCP3 PE=1 SV=2	1	0.955	0.888	1.119	1.161	1.04	9729.4	9294.4	8637.8	10890.9	11296.5	10122.1	0.947667	1.10667	#NAME?
O43237	Cytoplasmic dynein 1 light intermediate chain 2 OS=Homo sapiens GN=DYNC1LI2 PE=1 SV=1	1	1.352	0.925	0.862	1.258	0.876	8289.1	11208	7665.7	7141.5	10426	7264.6	1.09233	0.998667	#NAME?
Q9UBB4	Ataxin-10 OS=Homo sapiens GN=ATXN10 PE=1 SV=1	1	0.988	1.14	1.05	1.141	0.924	11971.8	11828.4	13652	12565	13661.6	11060.8	1.04267	1.03833	#NAME?
Q9Y624	Junctional adhesion molecule A OS=Homo sapiens GN=F11R PE=1 SV=1	1	0.684	1.012	0.665	0.57	0.849	29556.7	20216.1	29924.5	19667.2	16857.1	25080.3	0.898667	0.694667	#NAME?
Q765P7	MTSS1-like protein OS=Homo sapiens GN=MTSS1L PE=1 SV=1	1	1.091	1.218	2.358	2.27	2.173	5060.6	5519.2	6163	11932.4	11488.8	10998.5	1.103	2.267	#NAME?
Q4KMQ2-2	Isoform 2 of Anoctamin-6 OS=Homo sapiens GN=ANO6	1	0.843	1.02	0.921	1.048	0.817	15293.3	12894.4	15606.6	14084	16024	12498.4	0.954333	0.928667	#NAME?
Q9Y6E0	Serine/threonine-protein kinase 24 OS=Homo sapiens GN=STK24 PE=1 SV=1	1	0.976	1.375	1.991	1.386	1.415	12574.7	12268.5	17294.1	25032.3	17434.7	17790.6	1.117	1.59733	#NAME?
O75351	Vacuolar protein sorting-associated protein 4B OS=Homo sapiens GN=VPS4B PE=1 SV=2	1	1.023	1.27	1.678	1.441	1.919	5408.4	5533.5	6867.7	9077.6	7791.8	10381.1	1.09767	1.67933	#NAME?
P30086	Phosphatidylethanolamine-binding protein 1 OS=Homo sapiens GN=PEBP1 PE=1 SV=3	1	0.79	1.003	1.402	1.035	1.022	13903.9	10989.5	13942.3	19490.7	14385.7	14205.3	0.931	1.153	#NAME?
Q13409	Cytoplasmic dynein 1 intermediate chain 2 OS=Homo sapiens GN=DYNC1I2 PE=1 SV=3	1	1.239	0.829	0.947	1.083	0.88	12754.9	15797.5	10567.9	12075.8	13813.5	11223.8	1.02267	0.97	#NAME?
P67936	Tropomyosin alpha-4 chain OS=Homo sapiens GN=TPM4 PE=1 SV=3	1	0.87	1.097	2	1.272	1.477	20682	18003.4	22685.4	41357.6	26312.8	30542.5	0.989	1.583	#NAME?
Q9UI12	V-type proton ATPase subunit H OS=Homo sapiens GN=ATP6V1H PE=1 SV=1	1	0.996	0.69	1.03	1.267	0.964	6880	6851.5	4748.9	7084.6	8719.6	6633.5	0.895333	1.087	#NAME?
P17936-2	Isoform 2 of Insulin-like growth factor-binding protein 3 OS=Homo sapiens GN=IGFBP3	1	1.502	0.651	0.134	0.264	0.195	48953.5	73549.6	31847.5	6576.5	12941.3	9533	1.051	0.197667	#NAME?
O00592	Podocalyxin OS=Homo sapiens GN=PODXL PE=1 SV=2	1	0.879	0.932	0.146	0.184	0.196	64430.7	56611.9	60040.7	9417.6	11854.1	12633.1	0.937	0.175333	#NAME?
O75340	Programmed cell death protein 6 OS=Homo sapiens GN=PDCD6 PE=1 SV=1	1	0.845	0.777	0.948	0.677	1.278	46280.1	39096	35972.8	43890.8	31350.8	59157.3	0.874	0.967667	#NAME?
O60502	Protein O-GlcNAcase OS=Homo sapiens GN=MGEA5 PE=1 SV=2	1	0.916	0.747	1.324	1.844	1.12	7670.9	7023	5726.9	10154.8	14143.4	8592.2	0.887667	1.42933	#NAME?
Q92922	SWI/SNF complex subunit SMARCC1 OS=Homo sapiens GN=SMARCC1 PE=1 SV=3	1	1.089	1.346	0.805	1.446	0.937	6965.9	7588.3	9376.8	5609.6	10072.9	6529.8	1.145	1.06267	#NAME?
J3KND3	Myosin light polypeptide 6 OS=Homo sapiens GN=MYL6 PE=1 SV=1	1	0.373	0.909	0.825	0.95	1.365	22.3	8.3	20.3	18.4	21.2	30.4	0.760667	1.04667	#NAME?
P84095	Rho-related GTP-binding protein RhoG OS=Homo sapiens GN=RHOG PE=1 SV=1	1	0.707	0.908	0.484	0.415	0.462	44076.3	31157.8	40020.6	21311	18294	20359.4	0.871667	0.453667	#NAME?
P49321	Nuclear autoantigenic sperm protein OS=Homo sapiens GN=NASP PE=1 SV=2	1	0.976	1.013	1.22	1.433	1.41	7393.1	7218	7490.7	9019.7	10591.4	10427.8	0.996333	1.35433	#NAME?
Q9Y6G9	Cytoplasmic dynein 1 light intermediate chain 1 OS=Homo sapiens GN=DYNC1LI1 PE=1 SV=3	1	1.132	0.785	0.951	0.99	0.979	16255.5	18396.7	12764.6	15451.5	16100.7	15912.8	0.972333	0.973333	#NAME?
P63092-4	Isoform 4 of Guanine nucleotide-binding protein G(s) subunit alpha isoforms short OS=Homo sapiens GN=GNAS	1	0.77	1.031	0.887	0.643	0.763	36162.4	27857.5	37272.5	32084.8	23266	27596.5	0.933667	0.764333	#NAME?
Q6UY14-3	Isoform 3 of ADAMTS-like protein 4 OS=Homo sapiens GN=ADAMTSL4	1	0.849	0.534	0.193	0.352	0.278	18574.2	15770.2	9919.3	3579.3	6541.2	5155.1	0.794333	0.274333	#NAME?
A0A1W2PRG7	FYVE, RhoGEF and PH domain-containing protein 5 (Fragment) OS=Homo sapiens GN=FGD5 PE=1 SV=1	1	1.019	1.58	4.591	5.049	3.297	194.5	198.2	307.3	892.7	981.7	641.1	1.19967	4.31233	#NAME?
O60547	GDP-mannose 4,6 dehydratase OS=Homo sapiens GN=GMDS PE=1 SV=1	1	0.924	0.709	1.473	1.473	1.183	19254.5	17789	13658.9	28356.8	28367.5	22783.7	0.877667	1.37633	#NAME?
J3KTL2	Serine/arginine-rich-splicing factor 1 OS=Homo sapiens GN=SRSF1 PE=1 SV=1	1	2.667	1.012	0.799	0.87	0.916	37913.4	101131	38376.9	30284.1	32992.8	34714.7	1.55967	0.861667	#NAME?
Q9NUQ9	Protein FAM49B OS=Homo sapiens GN=FAM49B PE=1 SV=1	1	0.737	1.289	1.438	1.397	1.277	14420.4	10626.4	18582.1	20730.4	20138.9	18419.1	1.00867	1.37067	#NAME?
H0YCR7	Ribonuclease inhibitor (Fragment) OS=Homo sapiens GN=RNH1 PE=1 SV=1	1	0.44	0.833	0.33	9.159	2.714	247.5	109	206.3	81.6	2267.3	671.9	0.757667	4.06767	#NAME?
Q7KZI7	Serine/threonine-protein kinase MARK2 OS=Homo sapiens GN=MARK2 PE=1 SV=2	1	1.078	1.089	2.125	1.865	1.743	11567.5	12466.5	12599.7	24575.6	21568.8	20161.1	1.05567	1.911	#NAME?
P28838	Cytosol aminopeptidase OS=Homo sapiens GN=LAP3 PE=1 SV=3	1	0.965	0.729	1.003	0.916	0.778	14576	14061.1	10628.2	14617.5	13351.2	11345.3	0.898	0.899	#NAME?
P00734	Prothrombin OS=Homo sapiens GN=F2 PE=1 SV=2	1	0.881	0.723	0.416	0.835	1.22	36343.1	32001.3	26287.5	15104.8	30346.8	44322.8	0.868	0.823667	#NAME?
P30154-2	Isoform 2 of Serine/threonine-protein phosphatase 2A 65 kDa regulatory subunit A beta isoform OS=Homo sapiens GN=PPP2R1B	1	1.137	1.021	1.461	1.222	1.239	3508.1	3989.6	3582.5	5124.3	4286.6	4346.5	1.05267	1.30733	#NAME?
B4E0Y9	Serine/threonine-protein kinase 26 OS=Homo sapiens GN=STK26 PE=1 SV=1	1	0.972	1.363	2.015	1.441	1.172	9377.1	9118.4	12782.2	18894.8	13511	10989	1.11167	1.54267	#NAME?
P33993	DNA replication licensing factor MCM7 OS=Homo sapiens GN=MCM7 PE=1 SV=4	1	1.083	0.842	0.549	0.604	0.656	38391	41565.4	32310.7	21092.6	23177	25180.2	0.975	0.603	#NAME?
Q7L7X3	Serine/threonine-protein kinase TAO1 OS=Homo sapiens GN=TAOK1 PE=1 SV=1	1	0.869	1.318	1.031	1.279	1.146	13092.8	11373.7	17252.9	13494	16747.7	15009.8	1.06233	1.152	#NAME?
Q9BRK5	45 kDa calcium-binding protein OS=Homo sapiens GN=SDF4 PE=1 SV=1	1	1.184	1.015	0.828	0.85	0.897	12615	14938.4	12809	10440.5	10716.5	11317.7	1.06633	0.858333	#NAME?
Q9UNZ2-5	Isoform 3 of NSFL1 cofactor p47 OS=Homo sapiens GN=NSFL1C	1	0.939	0.885	1.124	1.02	0.914	14382.6	13509.9	12722.3	16170	14666.2	13139.5	0.941333	1.01933	#NAME?
P56537	Eukaryotic translation initiation factor 6 OS=Homo sapiens GN=EIF6 PE=1 SV=1	1	0.877	0.865	1.893	2.06	1.474	6951.3	6098.2	6014	13160.8	14318.9	10243.6	0.914	1.809	#NAME?
P61225	Ras-related protein Rap-2b OS=Homo sapiens GN=RAP2B PE=1 SV=1	1	0.833	1.014	2.74	1.848	2.827	7851.5	6542.6	7960.8	21512.3	14512.7	22193.1	0.949	2.47167	#NAME?
Q06323	Proteasome activator complex subunit 1 OS=Homo sapiens GN=PSME1 PE=1 SV=1	1	0.781	0.761	0.743	0.793	0.701	25348.4	19802.6	19287.7	18840.7	20094.7	17772.2	0.847333	0.745667	#NAME?
Q12904-2	Isoform 2 of Aminoacyl tRNA synthase complex-interacting multifunctional protein 1 OS=Homo sapiens GN=AIMP1	1	1.425	0.882	0.856	1.558	0.822	11654.7	16612.4	10273.7	9978.4	18159.9	9583.8	1.10233	1.07867	#NAME?
P43007	Neutral amino acid transporter A OS=Homo sapiens GN=SLC1A4 PE=1 SV=1	1	0.752	0.911	1.44	1.094	1.737	16986.1	12768.3	15471	24466.1	18575	29498.9	0.887667	1.42367	#NAME?
Q12913	Receptor-type tyrosine-protein phosphatase eta OS=Homo sapiens GN=PTPRJ PE=1 SV=3	1	1.077	1.184	1.395	1.633	1.837	7388.3	7955.3	8746.3	10305.9	12062.6	13575.2	1.087	1.62167	#NAME?
P46379-3	Isoform 3 of Large proline-rich protein BAG6 OS=Homo sapiens GN=BAG6	1	1.235	1.057	0.773	1.042	1.09	14164	17489.4	14976.7	10951.8	14764.8	15439.7	1.09733	0.968333	#NAME?
Q562R1	Beta-actin-like protein 2 OS=Homo sapiens GN=ACTBL2 PE=1 SV=2	1	1.114	0.916	1.109	2.414	0.824	2175.5	2423.1	1992.1	2413	5252.2	1792.4	1.01	1.449	#NAME?
F6QMI7	Dystonin OS=Homo sapiens GN=DST PE=1 SV=2	1	1.011	1.142	1.004	1.45	1.103	6085	6152.2	6946.4	6106.4	8822.7	6711.2	1.051	1.18567	#NAME?
P05362	Intercellular adhesion molecule 1 OS=Homo sapiens GN=ICAM1 PE=1 SV=2	1	0.82	0.876	0.298	0.422	0.37	35016	28704	30681.4	10428.2	14790.1	12944.1	0.898667	0.363333	#NAME?
P54920	Alpha-soluble NSF attachment protein OS=Homo sapiens GN=NAPA PE=1 SV=3	1	0.894	0.987	1.136	1.328	1.198	12618.9	11282.7	12460.8	14334.7	16756.6	15113.4	0.960333	1.22067	#NAME?
Q8N441	Fibroblast growth factor receptor-like 1 OS=Homo sapiens GN=FGFRL1 PE=1 SV=1	1	0.992	0.901	2.967	1.336	4.966	9018.4	8947.5	8129	26757.5	12050	44784.5	0.964333	3.08967	#NAME?
E9PSI1	Transmembrane 9 superfamily member OS=Homo sapiens PE=3 SV=1	1	1.05	1.145	1.365	1.157	1.831	14912.2	15664.3	17069.6	20354	17259.9	27309.4	1.065	1.451	#NAME?
O94804	Serine/threonine-protein kinase 10 OS=Homo sapiens GN=STK10 PE=1 SV=1	1	0.934	1.192	1.149	1.112	1.187	13616.6	12713.5	16236.5	15641.5	15139.2	16160.6	1.042	1.14933	#NAME?
P15531-2	Isoform 2 of Nucleoside diphosphate kinase A OS=Homo sapiens GN=NME1	1	0.883	0.849	1.243	1.11	0.829	1657.7	1463.7	1406.7	2060.7	1839.9	1375.1	0.910667	1.06067	#NAME?
P84085	ADP-ribosylation factor 5 OS=Homo sapiens GN=ARF5 PE=1 SV=2	1	0.929	1.021	1.44	1.284	1.542	8974.9	8333.5	9167.8	12927.8	11527.6	13840.7	0.983333	1.422	#NAME?
A0A1B0GV68	FERM, RhoGEF and pleckstrin domain-containing protein 1 OS=Homo sapiens GN=FARP1 PE=1 SV=1	1	1.107	1.116	1.325	1.981	2.252	169	187.1	188.7	224	334.8	380.6	1.07433	1.85267	#NAME?
O43865	S-adenosylhomocysteine hydrolase-like protein 1 OS=Homo sapiens GN=AHCYL1 PE=1 SV=2	1	0.96	0.884	1.003	1.022	0.921	18141	17409	16040.3	18188.9	18536.9	16709.2	0.948	0.982	#NAME?
P55268	Laminin subunit beta-2 OS=Homo sapiens GN=LAMB2 PE=1 SV=2	1	1.196	1.269	0.272	1.144	0.362	14296.7	17103.1	18139.5	3884.4	16352.6	5175.3	1.155	0.592667	#NAME?
Q9ULH0	Kinase D-interacting substrate of 220 kDa OS=Homo sapiens GN=KIDINS220 PE=1 SV=3	1	1.079	1.278	1.23	1.4	1.663	6694.8	7224.8	8552.8	8233.9	9372.3	11136.3	1.119	1.431	#NAME?
J3QRS3	Myosin regulatory light chain 12A OS=Homo sapiens GN=MYL12A PE=1 SV=1	1	1.219	1.025	2.12	1.66	1.987	21516	26228.3	22048	45620.4	35724.6	42747.3	1.08133	1.92233	#NAME?
P04792	Heat shock protein beta-1 OS=Homo sapiens GN=HSPB1 PE=1 SV=2	1	1.293	1.13	0.279	0.424	0.394	48639.4	62882.5	54971.4	13550	20635.9	19175	1.141	0.365667	#NAME?
J3QRU1	Tyrosine-protein kinase OS=Homo sapiens GN=YES1 PE=1 SV=1	1	0.716	1.025	1.736	0.996	1.715	17051.7	12210.5	17474.4	29597.3	16991.8	29247.9	0.913667	1.48233	#NAME?
Q9P0M6	Core histone macro-H2A.2 OS=Homo sapiens GN=H2AFY2 PE=1 SV=3	1	1.231	0.907	2.032	1.977	3.355	5278.7	6498	4789.1	10725.4	10435.7	17708.8	1.046	2.45467	#NAME?
Q9Y295	Developmentally-regulated GTP-binding protein 1 OS=Homo sapiens GN=DRG1 PE=1 SV=1	1	1.558	1.044	1.156	1.407	1.058	7665.9	11941.4	8006.4	8858.8	10785.1	8110.5	1.20067	1.207	#NAME?
A0A0D9SFE4	Dynamin-1 OS=Homo sapiens GN=DNM1 PE=1 SV=1	1	0.983	0.904	2.05	2.249	1.574	3848	3782.2	3479.3	7887	8655.6	6056.9	0.962333	1.95767	#NAME?
P60953	Cell division control protein 42 homolog OS=Homo sapiens GN=CDC42 PE=1 SV=2	1	0.739	1.026	1.225	1.105	1.032	35171.9	25992.5	36074.5	43077.5	38880	36305	0.921667	1.12067	#NAME?
P04259	Keratin, type II cytoskeletal 6B OS=Homo sapiens GN=KRT6B PE=1 SV=5	1	0.861	1.565	0.452	0.663	0.677	4889	4209.5	7652.9	2211.5	3240.2	3311.2	1.142	0.597333	#NAME?
P05455	Lupus La protein OS=Homo sapiens GN=SSB PE=1 SV=2	1	1.094	0.838	1.942	2.176	1.619	12831.8	14037.2	10752.2	24916.2	27925.5	20768.2	0.977333	1.91233	#NAME?
P61764-2	Isoform 2 of Syntaxin-binding protein 1 OS=Homo sapiens GN=STXBP1	1	0.898	1.011	1.495	1.39	1.404	7312.4	6569.7	7389.7	10932.2	10165.7	10269.8	0.969667	1.42967	#NAME?
Q9BQ52	Zinc phosphodiesterase ELAC protein 2 OS=Homo sapiens GN=ELAC2 PE=1 SV=2	1	0.9	0.846	0.582	0.709	0.68	8613.3	7751.5	7286.8	5014.6	6110.8	5860.1	0.915333	0.657	#NAME?
E9PS23	Cofilin-1 (Fragment) OS=Homo sapiens GN=CFL1 PE=1 SV=8	1	0.483	1.236	0.949	0.888	0.98	424.1	204.8	524	402.4	376.5	415.6	0.906333	0.939	#NAME?
Q9H3U7	SPARC-related modular calcium-binding protein 2 OS=Homo sapiens GN=SMOC2 PE=2 SV=2	1	0.933	1.314	3.723	1.299	4.539	9434.6	8803.5	12395.8	35126.2	12252.4	42826.3	1.08233	3.187	#NAME?
Q9Y4D1	Disheveled-associated activator of morphogenesis 1 OS=Homo sapiens GN=DAAM1 PE=1 SV=2	1	1.035	1.254	1.913	1.678	1.899	7139.5	7390.8	8952	13655.6	11977.6	13557.4	1.09633	1.83	#NAME?
Q9NQW6	Anillin OS=Homo sapiens GN=ANLN PE=1 SV=2	1	1.148	1.631	1.188	1.296	1.156	9184	10542.8	14982.7	10914.3	11902.3	10616.1	1.25967	1.21333	#NAME?
Q9H3M7	Thioredoxin-interacting protein OS=Homo sapiens GN=TXNIP PE=1 SV=1	1	1.04	1.277	1.036	1.169	0.859	11948.2	12420.8	15255.4	12379.3	13967.2	10264.7	1.10567	1.02133	#NAME?
Q32MZ4	Leucine-rich repeat flightless-interacting protein 1 OS=Homo sapiens GN=LRRFIP1 PE=1 SV=2	1	1.243	1.105	0.564	1.074	0.681	9561.6	11885.3	10562	5397.2	10266.2	6515.2	1.116	0.773	#NAME?
O00622	Protein CYR61 OS=Homo sapiens GN=CYR61 PE=1 SV=1	1	1.925	1.036	0.144	0.223	0.279	57486.6	110673	59544.4	8300.2	12814.9	16034.6	1.32033	0.215333	#NAME?
P62081	40S ribosomal protein S7 OS=Homo sapiens GN=RPS7 PE=1 SV=1	1	2.715	1.438	1.608	1.489	1.265	15941.6	43278.4	22929.8	25635.5	23734.6	20166.4	1.71767	1.454	#NAME?
P62805	Histone H4 OS=Homo sapiens GN=HIST1H4A PE=1 SV=2	1	1.134	5.609	2.331	2.712	5.187	21052.7	23876.7	118076	49075.5	57091.5	109193	2.581	3.41	#NAME?
P62937-2	Isoform 2 of Peptidyl-prolyl cis-trans isomerase A OS=Homo sapiens GN=PPIA	1	0.769	0.979	1.705	1.405	1.148	36530.7	28076.6	35768.6	62269.1	51316.6	41936.1	0.916	1.41933	#NAME?
H0YAC6	Lipopolysaccharide-responsive and beige-like anchor protein (Fragment) OS=Homo sapiens GN=LRBA PE=1 SV=1	1	0.764	0.719	0.847	1.31	0.885	533.6	407.5	383.6	451.7	699.2	472.4	0.827667	1.014	#NAME?
P30419	Glycylpeptide N-tetradecanoyltransferase 1 OS=Homo sapiens GN=NMT1 PE=1 SV=2	1	0.614	0.42	0.337	0.487	0.403	25400.9	15587.1	10673.5	8559	12378.6	10232.3	0.678	0.409	#NAME?
P61106	Ras-related protein Rab-14 OS=Homo sapiens GN=RAB14 PE=1 SV=4	1	0.836	1.016	0.675	0.944	0.926	33301.6	27844.5	33818.8	22495	31438.3	30838.9	0.950667	0.848333	#NAME?
Q6ZS17-4	Isoform 4 of Rho family-interacting cell polarization regulator 1 OS=Homo sapiens GN=RIPOR1	1	0.928	1.055	1.484	1.228	1.088	7171.4	6654.3	7568	10642.2	8802.9	7800.3	0.994333	1.26667	#NAME?
A0A024RA52	Proteasome subunit alpha type OS=Homo sapiens GN=PSMA2 PE=1 SV=1	1	0.602	0.403	0.57	0.776	0.544	11721.1	7051.6	4720.6	6675.8	9094.2	6376.6	0.668333	0.63	#NAME?
P09104	Gamma-enolase OS=Homo sapiens GN=ENO2 PE=1 SV=3	1	1.554	0.808	1.345	1.948	0.931	4282.2	6655.6	3458.8	5761	8342.4	3984.7	1.12067	1.408	#NAME?
O76003	Glutaredoxin-3 OS=Homo sapiens GN=GLRX3 PE=1 SV=2	1	1.062	0.959	2.748	2.092	1.985	5897	6260.7	5655.4	16207.9	12336.8	11706.1	1.007	2.275	#NAME?
P30876	DNA-directed RNA polymerase II subunit RPB2 OS=Homo sapiens GN=POLR2B PE=1 SV=1	1	0.903	0.603	0.714	0.99	0.985	11948.7	10792.4	7205.5	8528.7	11829	11768	0.835333	0.896333	#NAME?
P18085	ADP-ribosylation factor 4 OS=Homo sapiens GN=ARF4 PE=1 SV=3	1	1.046	1.014	1.011	0.977	0.731	15359.1	16069.3	15575.3	15532	15011.5	11233.9	1.02	0.906333	#NAME?
Q9H0B6	Kinesin light chain 2 OS=Homo sapiens GN=KLC2 PE=1 SV=1	1	1.463	0.991	1.33	1.415	1.282	3113.1	4553	3085.5	4139.7	4405.3	3989.5	1.15133	1.34233	#NAME?
Q9NX58	Cell growth-regulating nucleolar protein OS=Homo sapiens GN=LYAR PE=1 SV=2	1	1.836	1.535	1.861	2.323	1.78	4785.2	8787.9	7343.2	8904.1	11117.9	8516.7	1.457	1.988	#NAME?
P42285	Superkiller viralicidic activity 2-like 2 OS=Homo sapiens GN=SKIV2L2 PE=1 SV=3	1	1.192	0.937	0.876	1.106	1.269	9430.8	11243	8837.2	8260.3	10428.9	11968.2	1.043	1.08367	#NAME?
Q14644	Ras GTPase-activating protein 3 OS=Homo sapiens GN=RASA3 PE=1 SV=3	1	0.934	1.082	1.495	1.556	1.893	5317	4968.6	5751.7	7948.9	8270.8	10064.4	1.00533	1.648	#NAME?
P62330	ADP-ribosylation factor 6 OS=Homo sapiens GN=ARF6 PE=1 SV=2	1	0.952	1.121	3.299	2.302	1.93	7113.5	6772.8	7974.8	23469.1	16377	13726.9	1.02433	2.51033	#NAME?
P55735-3	Isoform 3 of Protein SEC13 homolog OS=Homo sapiens GN=SEC13	1	0.902	0.583	0.307	0.453	0.458	36534.7	32957.9	21304.6	11214.8	16537.5	16740.3	0.828333	0.406	#NAME?
Q9H4B7	Tubulin beta-1 chain OS=Homo sapiens GN=TUBB1 PE=1 SV=1	1	1.056	0.99	0.694	1.448	3.94	6379.9	6739	6318.1	4426.5	9236.8	25135.8	1.01533	2.02733	#NAME?
Q13347	Eukaryotic translation initiation factor 3 subunit I OS=Homo sapiens GN=EIF3I PE=1 SV=1	1	1.201	0.655	0.831	0.872	0.746	19176.5	23035.1	12561.3	15932.3	16717.9	14315	0.952	0.816333	#NAME?
P62906	60S ribosomal protein L10a OS=Homo sapiens GN=RPL10A PE=1 SV=2	1	1.257	1.486	1.413	1.052	0.817	17042.7	21429.1	25324.1	24081.3	17931.7	13928.6	1.24767	1.094	#NAME?
A5A3E0	POTE ankyrin domain family member F OS=Homo sapiens GN=POTEF PE=1 SV=2	1	1.274	1.358	1.943	2.79	1.394	3122.7	3978.9	4240.4	6068.6	8713.9	4352.6	1.21067	2.04233	#NAME?
P28074	Proteasome subunit beta type-5 OS=Homo sapiens GN=PSMB5 PE=1 SV=3	1	0.625	0.552	0.529	0.587	0.588	21942.6	13713.8	12110	11597.5	12880.6	12909.4	0.725667	0.568	#NAME?
J3KN67	Tropomyosin alpha-3 chain OS=Homo sapiens GN=TPM3 PE=1 SV=1	1												1	#DIV/0!	#NAME?
P68431	Histone H3.1 OS=Homo sapiens GN=HIST1H3A PE=1 SV=2	1	0.999	5.938	2.241	2.937	5.783	19009.3	18998.3	112884	42605	55836.9	109927	2.64567	3.65367	#NAME?
P61020	Ras-related protein Rab-5B OS=Homo sapiens GN=RAB5B PE=1 SV=1	1	0.956	1.142	0.857	1.009	1.051	8442.3	8066.8	9640	7238.4	8519.8	8871.6	1.03267	0.972333	#NAME?
O94776	Metastasis-associated protein MTA2 OS=Homo sapiens GN=MTA2 PE=1 SV=1	1	1.212	1.246	0.804	1.066	0.981	18956.4	22979.4	23610.9	15244.7	20208.8	18596.4	1.15267	0.950333	#NAME?
Q99805	Transmembrane 9 superfamily member 2 OS=Homo sapiens GN=TM9SF2 PE=1 SV=1	1	1.167	0.909	0.866	1.153	1.035	15731.4	18363.9	14293.8	13628.8	18141.1	16278.9	1.02533	1.018	#NAME?
Q9BTE3	Mini-chromosome maintenance complex-binding protein OS=Homo sapiens GN=MCMBP PE=1 SV=2	1	1.278	2.347	0.723	0.809	0.722	9740.8	12446	22865.1	7038.3	7878.9	7037.1	1.54167	0.751333	#NAME?
Q9H7P6	Multivesicular body subunit 12B OS=Homo sapiens GN=MVB12B PE=1 SV=2	1	1.156	1.441	3.331	2.628	4.111	3831.4	4430.1	5520.1	12763.1	10068.9	15752.1	1.199	3.35667	#NAME?
P41221	Protein Wnt-5a OS=Homo sapiens GN=WNT5A PE=1 SV=2	1	0.923	1.6	0.212	0.382	0.253	42620.7	39353.9	68200.1	9042	16295.6	10770.5	1.17433	0.282333	#NAME?
P07237	Protein disulfide-isomerase OS=Homo sapiens GN=P4HB PE=1 SV=3	1	1.656	1.54	0.868	1.503	1.006	14065.4	23297.7	21667.7	12214.1	21141.8	14154.1	1.39867	1.12567	#NAME?
P18621-3	Isoform 3 of 60S ribosomal protein L17 OS=Homo sapiens GN=RPL17	1	2.759	1.662	1.706	1.821	1.972	31264.4	86274	51975.3	53328.2	56937.9	61659.3	1.807	1.833	#NAME?
A0A0A0MTH3	Integrin-linked protein kinase OS=Homo sapiens GN=ILK PE=1 SV=1	1	1.069	0.993	1.133	1.039	2.217	19190.5	20511.3	19049.8	21742.2	19936.7	42540.1	1.02067	1.463	#NAME?
P19623	Spermidine synthase OS=Homo sapiens GN=SRM PE=1 SV=1	1	1.023	0.885	0.897	0.937	0.758	9414.5	9631.2	8334	8444.2	8820.4	7140.3	0.969333	0.864	#NAME?
Q9Y281	Cofilin-2 OS=Homo sapiens GN=CFL2 PE=1 SV=1	1	0.672	2.605	0.292	0.444	0.332	14074.4	9452.7	36664.4	4112	6249.5	4677.6	1.42567	0.356	#NAME?
G8JLB6	Heterogeneous nuclear ribonucleoprotein H OS=Homo sapiens GN=HNRNPH1 PE=1 SV=1	1	1.66	0.985	0.625	0.905	0.728	11010.2	18280.5	10842.2	6883.1	9960.6	8012.3	1.215	0.752667	#NAME?
Q8TEX9-2	Isoform 2 of Importin-4 OS=Homo sapiens GN=IPO4	1	1.18	1.191	1.141	1.161	0.971	9350.8	11035	11139.4	10669.5	10852.3	9075	1.12367	1.091	#NAME?
E7EX17	Eukaryotic translation initiation factor 4B OS=Homo sapiens GN=EIF4B PE=1 SV=1	1	1.046	1.361	1.043	1.24	1.169	11922.7	12475	16226.9	12438.2	14786.9	13940.3	1.13567	1.15067	#NAME?
P58107	Epiplakin OS=Homo sapiens GN=EPPK1 PE=1 SV=2	1	1.129	0.915	0.226	0.342	0.297	9369	10573.1	8571.6	2120.4	3201.1	2778.5	1.01467	0.288333	#NAME?
P63151-2	Isoform 2 of Serine/threonine-protein phosphatase 2A 55 kDa regulatory subunit B alpha isoform OS=Homo sapiens GN=PPP2R2A	1	0.885	0.814	1.027	0.923	0.907	13133.1	11617.2	10689.3	13488.3	12123.6	11910.7	0.899667	0.952333	#NAME?
A0MZ66-3	Isoform 3 of Shootin-1 OS=Homo sapiens GN=SHTN1	1	0.982	1.039	1.433	1.717	1.38	11032.3	10834.7	11463.1	15808.4	18938.2	15223.2	1.007	1.51	#NAME?
Q8N1G4	Leucine-rich repeat-containing protein 47 OS=Homo sapiens GN=LRRC47 PE=1 SV=1	1	1.254	0.925	1.237	1.41	1.069	6713.7	8416.3	6209.5	8303.5	9464.2	7177	1.05967	1.23867	#NAME?
P60981	Destrin OS=Homo sapiens GN=DSTN PE=1 SV=3	1	0.817	2.288	1.601	1.127	1.146	36919	30179.7	84465.5	59091.6	41597.4	42324.2	1.36833	1.29133	#NAME?
P78310	Coxsackievirus and adenovirus receptor OS=Homo sapiens GN=CXADR PE=1 SV=1	1	0.697	0.965	0.598	0.54	0.743	29456.2	20531.8	28429.6	17620.4	15909.1	21875.8	0.887333	0.627	#NAME?
Q9ULT8	E3 ubiquitin-protein ligase HECTD1 OS=Homo sapiens GN=HECTD1 PE=1 SV=3	1	1.135	1.124	0.82	1.359	1.145	5205.7	5907.3	5850.3	4268.1	7072.9	5960.3	1.08633	1.108	#NAME?
Q6ZVM7	TOM1-like protein 2 OS=Homo sapiens GN=TOM1L2 PE=1 SV=1	1	0.958	1.393	1.353	1.346	1.459	6835.6	6550.2	9522.8	9246.3	9197.8	9973.4	1.117	1.386	#NAME?
O00499-2	Isoform IIB of Myc box-dependent-interacting protein 1 OS=Homo sapiens GN=BIN1	1	0.927	1.068	2.525	2.732	1.73	6433.2	5964.2	6873.1	16242.2	17578.5	11126.6	0.998333	2.329	#NAME?
Q9H2U1	ATP-dependent RNA helicase DHX36 OS=Homo sapiens GN=DHX36 PE=1 SV=2	1	0.999	0.85	1.104	2.089	1.035	3538.1	3534.3	3008.3	3907.8	7389.9	3662	0.949667	1.40933	#NAME?
Q9BQL6	Fermitin family homolog 1 OS=Homo sapiens GN=FERMT1 PE=1 SV=1	1	0.829	1.183	2.03	1.958	1.627	10995.8	9118.4	13010.5	22323.4	21533.9	17895.1	1.004	1.87167	#NAME?
F5H018	GTP-binding nuclear protein Ran (Fragment) OS=Homo sapiens GN=RAN PE=1 SV=8	1	1.043	0.31	0.775	0.675	0.491	320.7	334.5	99.3	248.5	216.4	157.5	0.784333	0.647	#NAME?
Q09161	Nuclear cap-binding protein subunit 1 OS=Homo sapiens GN=NCBP1 PE=1 SV=1	1	0.83	0.638	0.763	0.829	0.743	17439	14472.2	11119.1	13305.8	14457.3	12965.4	0.822667	0.778333	#NAME?
Q14563	Semaphorin-3A OS=Homo sapiens GN=SEMA3A PE=1 SV=1	1	1.195	1.197	3.437	2.189	4.356	5043.5	6028	6037	17335	11040.5	21970.4	1.13067	3.32733	#NAME?
Q86YS7-3	Isoform 3 of C2 domain-containing protein 5 OS=Homo sapiens GN=C2CD5	1	1.02	1.154	1.805	2.411	1.618	7444.2	7591.7	8588	13437.4	17949.6	12042.7	1.058	1.94467	#NAME?
O43633	Charged multivesicular body protein 2a OS=Homo sapiens GN=CHMP2A PE=1 SV=1	1	1.081	1.843	4.924	1.908	5.398	10547.2	11400.2	19436.5	51936.9	20121.7	56928.5	1.308	4.07667	#NAME?
P55263	Adenosine kinase OS=Homo sapiens GN=ADK PE=1 SV=2	1	0.939	0.876	1.381	1.167	1.343	17801.7	16712	15587.8	24584.3	20774.3	23910	0.938333	1.297	#NAME?
P09972	Fructose-bisphosphate aldolase C OS=Homo sapiens GN=ALDOC PE=1 SV=2	1	0.803	1.023	0.74	1.408	0.902	4573.8	3674.5	4677.1	3383.7	6438.5	4124	0.942	1.01667	#NAME?
P09651	Heterogeneous nuclear ribonucleoprotein A1 OS=Homo sapiens GN=HNRNPA1 PE=1 SV=5	1	1.466	1.133	1.265	1.366	1.39	12761.4	18708.2	14457.4	16145.6	17425.7	17732.6	1.19967	1.34033	#NAME?
O00148	ATP-dependent RNA helicase DDX39A OS=Homo sapiens GN=DDX39A PE=1 SV=2	1	1.097	1.048	1.288	1.632	1.243	1284.5	1409.7	1345.6	1654.5	2095.8	1597	1.04833	1.38767	#NAME?
Q9NYL9	Tropomodulin-3 OS=Homo sapiens GN=TMOD3 PE=1 SV=1	1	1.251	1.03	1.705	1.792	1.178	6615.3	8275.9	6812	11277.8	11851.4	7790.8	1.09367	1.55833	#NAME?
Q9H4A3-7	Isoform 6 of Serine/threonine-protein kinase WNK1 OS=Homo sapiens GN=WNK1	1	1.093	0.795	0.83	0.969	1.131	5353.7	5852.6	4253.8	4444.9	5189.7	6054.8	0.962667	0.976667	#NAME?
Q9BTU6	Phosphatidylinositol 4-kinase type 2-alpha OS=Homo sapiens GN=PI4K2A PE=1 SV=1	1	1.013	1.054	0.875	0.918	1.048	8819.7	8935.8	9299	7721.4	8098.6	9244.9	1.02233	0.947	#NAME?
Q7KZI7-9	Isoform 9 of Serine/threonine-protein kinase MARK2 OS=Homo sapiens GN=MARK2	1	1.225	2.065	1.41	2.445	2.712	164.6	201.6	339.8	232	402.5	446.4	1.43	2.189	#NAME?
P21281	V-type proton ATPase subunit B, brain isoform OS=Homo sapiens GN=ATP6V1B2 PE=1 SV=3	1	1.017	0.728	1.17	1.455	1.265	10961.3	11148.9	7976.3	12823.6	15944.5	13868.6	0.915	1.29667	#NAME?
Q4KMP7	TBC1 domain family member 10B OS=Homo sapiens GN=TBC1D10B PE=1 SV=3	1	0.937	1.17	1.447	1.397	1.482	14101.7	13214.4	16493.4	20402.3	19694.9	20899.7	1.03567	1.442	#NAME?
O14787-2	Isoform 2 of Transportin-2 OS=Homo sapiens GN=TNPO2	1	1.164	1.128	2.04	2.788	1.999	1709.4	1989.6	1927.8	3486.6	4765	3417.8	1.09733	2.27567	#NAME?
P15121	Aldose reductase OS=Homo sapiens GN=AKR1B1 PE=1 SV=3	1	0.545	0.803	0.428	0.561	0.406	24690.9	13452.5	19822.2	10560.5	13855.8	10036.3	0.782667	0.465	#NAME?
Q15286	Ras-related protein Rab-35 OS=Homo sapiens GN=RAB35 PE=1 SV=1	1	0.733	1.174	1.393	0.756	1.403	30430.3	22293.9	35733.4	42402.3	22999.8	42697.1	0.969	1.184	#NAME?
O00170	AH receptor-interacting protein OS=Homo sapiens GN=AIP PE=1 SV=2	1	1.249	1.203	1.989	2.387	1.601	9174.2	11461	11037.7	18247.3	21895.6	14685	1.15067	1.99233	#NAME?
Q9BR76	Coronin-1B OS=Homo sapiens GN=CORO1B PE=1 SV=1	1	0.964	1.225	2.478	2.267	1.486	9201.5	8869	11271.7	22803.8	20858.3	13669.9	1.063	2.077	#NAME?
Q58FF8	Putative heat shock protein HSP 90-beta 2 OS=Homo sapiens GN=HSP90AB2P PE=1 SV=2	1	0.807	0.702	2.491	2.861	0.942	195.4	157.7	137.1	486.7	559	184	0.836333	2.098	#NAME?
Q9Y5Y6	Suppressor of tumorigenicity 14 protein OS=Homo sapiens GN=ST14 PE=1 SV=2	1	0.854	1.153	2.923	1.732	4.393	6823	5826.4	7869	19946.2	11815.8	29973.5	1.00233	3.016	#NAME?
Q15075	Early endosome antigen 1 OS=Homo sapiens GN=EEA1 PE=1 SV=2	1	1.203	1.16	0.797	1.38	1.158	11853.2	14257.8	13745.3	9445.1	16358.6	13727.1	1.121	1.11167	#NAME?
O95831	Apoptosis-inducing factor 1, mitochondrial OS=Homo sapiens GN=AIFM1 PE=1 SV=1	1	1.239	1.024	1.181	1.347	1.131	7814.3	9679.9	8000.5	9229.1	10523.4	8837.6	1.08767	1.21967	#NAME?
Q9UBC2-2	Isoform 2 of Epidermal growth factor receptor substrate 15-like 1 OS=Homo sapiens GN=EPS15L1	1	0.901	0.641	0.472	0.802	0.575	13114	11814.3	8400.5	6185.5	10521.9	7534.3	0.847333	0.616333	#NAME?
E9PRE2	Catenin delta-1 (Fragment) OS=Homo sapiens GN=CTNND1 PE=1 SV=1	1	0.915	1.036	1.808	1.683	2.16	109.3	100.1	113.3	197.6	184	236	0.983667	1.88367	#NAME?
P10909-2	Isoform 2 of Clusterin OS=Homo sapiens GN=CLU	1	0.682	0.901	0.395	0.416	0.446	39479	26921.6	35584.7	15607.1	16421.5	17612.3	0.861	0.419	#NAME?
O00303	Eukaryotic translation initiation factor 3 subunit F OS=Homo sapiens GN=EIF3F PE=1 SV=1	1	1.215	0.613	0.795	0.624	0.765	23136.4	28118.2	14191	18396.1	14442	17689.5	0.942667	0.728	#NAME?
O14818	Proteasome subunit alpha type-7 OS=Homo sapiens GN=PSMA7 PE=1 SV=1	1	0.516	0.457	0.497	0.381	0.504	38861.4	20067.2	17749.3	19321.2	14821.9	19570	0.657667	0.460667	#NAME?
Q8WWI5	Choline transporter-like protein 1 OS=Homo sapiens GN=SLC44A1 PE=1 SV=1	1	0.842	1.071	1.497	1.032	2.052	17192	14479.9	18409.8	25728.3	17743.6	35276.4	0.971	1.527	#NAME?
Q03169	Tumor necrosis factor alpha-induced protein 2 OS=Homo sapiens GN=TNFAIP2 PE=2 SV=2	1	0.798	0.94	0.521	0.846	0.608	7306.7	5833.6	6871.6	3806.3	6185.1	4440	0.912667	0.658333	#NAME?
H0YAB3	Protein transport protein Sec31A (Fragment) OS=Homo sapiens GN=SEC31A PE=1 SV=1	1												1	#DIV/0!	#NAME?
Q12792	Twinfilin-1 OS=Homo sapiens GN=TWF1 PE=1 SV=3	1	0.823	1.389	1.76	1.152	1.142	7305.6	6013.3	10147.6	12859.9	8415.3	8339.7	1.07067	1.35133	#NAME?
P00491	Purine nucleoside phosphorylase OS=Homo sapiens GN=PNP PE=1 SV=2	1	0.708	0.885	1.118	0.958	0.791	7791.1	5518.8	6893.1	8712.6	7465.1	6162.1	0.864333	0.955667	#NAME?
Q93050	V-type proton ATPase 116 kDa subunit a isoform 1 OS=Homo sapiens GN=ATP6V0A1 PE=1 SV=3	1	1.01	1.081	0.527	0.663	0.758	11311.5	11428.2	12230.7	5958.1	7495.1	8573.9	1.03033	0.649333	#NAME?
Q13435	Splicing factor 3B subunit 2 OS=Homo sapiens GN=SF3B2 PE=1 SV=2	1	1.23	1.223	0.719	0.878	0.861	14830.9	18239.5	18132.6	10668.7	13023.8	12776.1	1.151	0.819333	#NAME?
Q8NB49	Phospholipid-transporting ATPase IG OS=Homo sapiens GN=ATP11C PE=1 SV=3	1	1.093	1.576	1.725	1.487	1.667	8103.5	8860.4	12769.1	13977.2	12050.4	13507	1.223	1.62633	#NAME?
E9PFW3	AP-2 complex subunit mu OS=Homo sapiens GN=AP2M1 PE=1 SV=1	1	0.872	1	0.642	0.608	0.68	32831.4	28617.8	32846.4	21082.7	19968.5	22329	0.957333	0.643333	#NAME?
E9PG15	14-3-3 protein theta (Fragment) OS=Homo sapiens GN=YWHAQ PE=1 SV=1	1	1.184	1.375	0.947	1.037	1.526	332.5	393.8	457.3	314.8	344.8	507.3	1.18633	1.17	#NAME?
Q08J23	tRNA (cytosine(34)-C(5))-methyltransferase OS=Homo sapiens GN=NSUN2 PE=1 SV=2	1	1.317	0.945	0.657	1.22	0.703	7376.9	9716.3	6968.5	4844.4	8997.4	5183.3	1.08733	0.86	#NAME?
Q15691	Microtubule-associated protein RP/EB family member 1 OS=Homo sapiens GN=MAPRE1 PE=1 SV=3	1	1.316	1.097	2.41	1.591	1.856	6529.2	8595.5	7159.9	15732.7	10388.9	12118.2	1.13767	1.95233	#NAME?
Q9Y315	Deoxyribose-phosphate aldolase OS=Homo sapiens GN=DERA PE=1 SV=2	1	0.599	0.377	0.361	0.48	0.5	31997.8	19180.3	12051.2	11566.7	15369.3	15992	0.658667	0.447	#NAME?
J3KR44	Ubiquitin thioesterase OS=Homo sapiens GN=OTUB1 PE=1 SV=2	1	0.897	0.855	1.521	1.255	1.298	9234.8	8284.9	7900	14042.5	11585.4	11990.3	0.917333	1.358	#NAME?
A0A1B0GW77	Alpha-aminoadipic semialdehyde dehydrogenase OS=Homo sapiens GN=ALDH7A1 PE=1 SV=1	1	0.926	0.828	1.097	1.159	0.947	7517	6958.4	6225.9	8246.9	8711.1	7120.2	0.918	1.06767	#NAME?
Q13155	Aminoacyl tRNA synthase complex-interacting multifunctional protein 2 OS=Homo sapiens GN=AIMP2 PE=1 SV=2	1	1.46	0.81	0.883	0.882	0.773	19504	28470.6	15805.4	17222.4	17193.7	15067.1	1.09	0.846	#NAME?
Q99536	Synaptic vesicle membrane protein VAT-1 homolog OS=Homo sapiens GN=VAT1 PE=1 SV=2	1	1.152	0.903	1.666	2.146	1.243	5715.7	6583.1	5161.2	9520.1	12264.9	7102	1.01833	1.685	#NAME?
U3KQK0	Histone H2B OS=Homo sapiens GN=HIST1H2BN PE=1 SV=1	1	1.09	6.626	2.299	1.857	6.516	26263.1	28631.9	174029	60380.9	48771.5	171120	2.90533	3.55733	#NAME?
Q05682	Caldesmon OS=Homo sapiens GN=CALD1 PE=1 SV=3	1	1.119	1.387	0.798	1.313	1.155	6302.5	7055	8739.5	5030.9	8277.5	7280.6	1.16867	1.08867	#NAME?
Q8NB49-3	Isoform 3 of Phospholipid-transporting ATPase IG OS=Homo sapiens GN=ATP11C	1	0.912	1.48	0.987	0.678	1.934	47.7	43.5	70.6	47.1	32.4	92.3	1.13067	1.19967	#NAME?
P30740	Leukocyte elastase inhibitor OS=Homo sapiens GN=SERPINB1 PE=1 SV=1	1	0.831	0.881	1.125	1.174	0.919	17016.3	14144.8	14984.8	19149	19981.7	15636.1	0.904	1.07267	#NAME?
P20700	Lamin-B1 OS=Homo sapiens GN=LMNB1 PE=1 SV=2	1	1.139	1.092	1.145	2.058	1.418	6019.2	6853.2	6575.9	6892.9	12390.3	8536.8	1.077	1.54033	#NAME?
P26196	Probable ATP-dependent RNA helicase DDX6 OS=Homo sapiens GN=DDX6 PE=1 SV=2	1	1.063	0.959	1.136	1.279	1.044	9337.1	9924.6	8958.8	10608.4	11942.9	9752.5	1.00733	1.153	#NAME?
P29992	Guanine nucleotide-binding protein subunit alpha-11 OS=Homo sapiens GN=GNA11 PE=1 SV=2	1	0.826	1.042	1.143	1.482	1.061	12098	9989.8	12605.7	13828.2	17924.6	12834.3	0.956	1.22867	#NAME?
Q15907	Ras-related protein Rab-11B OS=Homo sapiens GN=RAB11B PE=1 SV=4	1	0.849	0.877	1.103	0.704	1.204	28846.5	24476.6	25289.5	31826.9	20310.9	34719.8	0.908667	1.00367	#NAME?
O15511	Actin-related protein 2/3 complex subunit 5 OS=Homo sapiens GN=ARPC5 PE=1 SV=3	1	0.917	0.976	2.26	1.703	1.23	8559.1	7846.3	8355.2	19340.8	14577.3	10525.4	0.964333	1.731	#NAME?
P30050	60S ribosomal protein L12 OS=Homo sapiens GN=RPL12 PE=1 SV=1	1	1.211	0.996	1.515	1.495	1.299	15407.2	18660.6	15343.7	23338.4	23026.7	20018.8	1.069	1.43633	#NAME?
P43490	Nicotinamide phosphoribosyltransferase OS=Homo sapiens GN=NAMPT PE=1 SV=1	1	0.904	0.577	0.827	0.642	0.639	24016.3	21713.9	13868.7	19849.5	15429.7	15353.3	0.827	0.702667	#NAME?
G3V180	Dipeptidyl peptidase 3 OS=Homo sapiens GN=DPP3 PE=1 SV=1	1	0.673	0.793	0.99	1.18	2.569	7351.1	4948.3	5828.3	7277.6	8674.2	18888.4	0.822	1.57967	#NAME?
Q9UHB9	Signal recognition particle subunit SRP68 OS=Homo sapiens GN=SRP68 PE=1 SV=2	1	1.155	1.053	0.845	1.112	0.906	21781.3	25153.7	22929.2	18395.8	24229.4	19726.8	1.06933	0.954333	#NAME?
F8W7C6	60S ribosomal protein L10 OS=Homo sapiens GN=RPL10 PE=1 SV=2	1	1.844	0.77	0.766	1.043	1.256	946.3	1745.3	728.5	724.5	986.7	1188.3	1.20467	1.02167	#NAME?
H7BY58	Protein-L-isoaspartate O-methyltransferase OS=Homo sapiens GN=PCMT1 PE=1 SV=1	1	1.25	1.254	2.01	2.239	1.788	6721.5	8405	8428.8	13508.3	15052.6	12015.6	1.168	2.01233	#NAME?
Q9NQW7-3	Isoform 3 of Xaa-Pro aminopeptidase 1 OS=Homo sapiens GN=XPNPEP1	1	0.737	0.765	1.067	1.241	1.023	8157.3	6011.1	6243.8	8707.3	10122.3	8343.4	0.834	1.11033	#NAME?
Q14498	RNA-binding protein 39 OS=Homo sapiens GN=RBM39 PE=1 SV=2	1	1.428	1.309	1.348	1.507	1.377	10232.4	14606.8	13397.1	13790.6	15416.1	14091.5	1.24567	1.41067	#NAME?
P46934-4	Isoform 4 of E3 ubiquitin-protein ligase NEDD4 OS=Homo sapiens GN=NEDD4	1	0.989	1.041	1.25	1.185	1.864	3362.9	3325.3	3500.5	4202.7	3984.6	6266.9	1.01	1.433	#NAME?
A0A1W2PNX8	Protein unc-45 homolog A OS=Homo sapiens GN=UNC45A PE=1 SV=1	1	1.206	1.202	1.042	1.057	0.953	10169.9	12263.4	12219.7	10593.8	10746.8	9692.7	1.136	1.01733	#NAME?
Q5T2T1	MAGUK p55 subfamily member 7 OS=Homo sapiens GN=MPP7 PE=1 SV=1	1	1.283	1.196	1.716	1.984	1.609	6591.9	8457.7	7886.6	11314.2	13080.5	10607.1	1.15967	1.76967	#NAME?
P61026	Ras-related protein Rab-10 OS=Homo sapiens GN=RAB10 PE=1 SV=1	1	0.867	1.003	1.199	0.632	1.214	34345.6	29793.7	34460.3	41179.9	21694	41683.2	0.956667	1.015	#NAME?
J3KQE5	GTP-binding nuclear protein Ran (Fragment) OS=Homo sapiens GN=RAN PE=1 SV=1	1	1.023	0.484	0.906	0.577	0.657	26409.3	27028.9	12777.4	23921.6	15242.3	17353.8	0.835667	0.713333	#NAME?
P25685	DnaJ homolog subfamily B member 1 OS=Homo sapiens GN=DNAJB1 PE=1 SV=4	1	1.292	1.326	1.373	2.078	1.34	12239	15807.7	16235	16800.5	25437.1	16401.2	1.206	1.597	#NAME?
Q8IZP0	Abl interactor 1 OS=Homo sapiens GN=ABI1 PE=1 SV=4	1	1.103	1.093	2.111	1.873	1.501	9768.8	10772.1	10679.1	20620.9	18296.3	14659.8	1.06533	1.82833	#NAME?
Q9P2R3-4	Isoform 4 of Rabankyrin-5 OS=Homo sapiens GN=ANKFY1	1	0.938	0.979	0.606	0.783	0.902	16247.5	15246.4	15899.6	9843.5	12719.5	14651.7	0.972333	0.763667	#NAME?
O95865	N(G),N(G)-dimethylarginine dimethylaminohydrolase 2 OS=Homo sapiens GN=DDAH2 PE=1 SV=1	1	0.868	1.015	2.101	2.162	1.356	8675.4	7527.1	8803.5	18226.1	18752	11767.9	0.961	1.873	#NAME?
P06239-3	Isoform 3 of Tyrosine-protein kinase Lck OS=Homo sapiens GN=LCK	1	1.111	1.096	3.015	2.791	2.798	6019.2	6686.6	6594.1	18149.3	16800.1	16842	1.069	2.868	#NAME?
Q9Y5S2	Serine/threonine-protein kinase MRCK beta OS=Homo sapiens GN=CDC42BPB PE=1 SV=2	1	1.099	0.987	0.777	1.049	0.713	9144.1	10048.5	9025	7101.6	9595.1	6517.6	1.02867	0.846333	#NAME?
P55010	Eukaryotic translation initiation factor 5 OS=Homo sapiens GN=EIF5 PE=1 SV=2	1	1.347	1.195	2.023	1.511	1.698	8226.4	11078.1	9832.3	16644.8	12427.1	13964.5	1.18067	1.744	#NAME?
Q9HAV0	Guanine nucleotide-binding protein subunit beta-4 OS=Homo sapiens GN=GNB4 PE=1 SV=3	1	0.659	1.013	0.114	0.208	0.31	8713	5739.8	8822	997.1	1809.2	2700.1	0.890667	0.210667	#NAME?
Q9NXD2	Myotubularin-related protein 10 OS=Homo sapiens GN=MTMR10 PE=1 SV=3	1	1.203	1.21	2.112	2.307	1.701	5728.2	6892.4	6930.6	12098	13213.8	9745.6	1.13767	2.04	#NAME?
Q14C86-6	Isoform 6 of GTPase-activating protein and VPS9 domain-containing protein 1 OS=Homo sapiens GN=GAPVD1	1	1.233	0.856	0.835	1.347	0.86	11070.4	13646.6	9479	9247.2	14912.7	9516	1.02967	1.014	#NAME?
P53985	Monocarboxylate transporter 1 OS=Homo sapiens GN=SLC16A1 PE=1 SV=3	1	0.886	0.973	1.122	0.937	1.118	35488.7	31442.2	34523.8	39809.8	33266.1	39683	0.953	1.059	#NAME?
P51665	26S proteasome non-ATPase regulatory subunit 7 OS=Homo sapiens GN=PSMD7 PE=1 SV=2	1	1.199	0.602	0.783	0.858	0.658	13501.6	16187.4	8124.8	10572.4	11587.6	8880.8	0.933667	0.766333	#NAME?
Q9Y5K6	CD2-associated protein OS=Homo sapiens GN=CD2AP PE=1 SV=1	1	1.032	0.931	1.394	1.601	1.3	10921.1	11267.7	10163.4	15225.1	17485.6	14199.8	0.987667	1.43167	#NAME?
A0A0G2JHC2	PPP1R18 OS=Homo sapiens GN=PPP1R18 PE=1 SV=1	1	1.029	1.426	1.025	1.329	1.049	6003.8	6177.8	8563	6154.9	7977.8	6298	1.15167	1.13433	#NAME?
Q99985	Semaphorin-3C OS=Homo sapiens GN=SEMA3C PE=2 SV=2	1	1.457	3.103	0.524	0.814	0.693	8811.8	12842.1	27340.4	4620.2	7174	6107.7	1.85333	0.677	#NAME?
P62745	Rho-related GTP-binding protein RhoB OS=Homo sapiens GN=RHOB PE=1 SV=1	1	0.56	0.73	0.363	0.648	0.352	15445.6	8652.2	11267.6	5606.4	10003.6	5436.2	0.763333	0.454333	#NAME?
Q13501	Sequestosome-1 OS=Homo sapiens GN=SQSTM1 PE=1 SV=1	1	1.242	1.496	1.043	1.188	1.62	4632.6	5754.3	6929.7	4832.5	5504	7506.4	1.246	1.28367	#NAME?
O43747-2	Isoform 2 of AP-1 complex subunit gamma-1 OS=Homo sapiens GN=AP1G1	1	0.91	0.739	1.021	0.891	0.976	17209.9	15668.2	12710	17575	15328.4	16799.8	0.883	0.962667	#NAME?
P32969	60S ribosomal protein L9 OS=Homo sapiens GN=RPL9 PE=1 SV=1	1	1.914	0.973	1.551	1.305	1.236	10286.2	19685.1	10003.4	15954.2	13419.9	12718.6	1.29567	1.364	#NAME?
Q6PJF5	Inactive rhomboid protein 2 OS=Homo sapiens GN=RHBDF2 PE=1 SV=2	1	0.778	0.902	1.385	1.311	1.48	16740.8	13031.4	15106.4	23189.9	21949.7	24774.2	0.893333	1.392	#NAME?
O15355	Protein phosphatase 1G OS=Homo sapiens GN=PPM1G PE=1 SV=1	1	1.037	1.187	1.132	1.152	1.23	6859.5	7116.2	8139.7	7764.5	7905.4	8438.8	1.07467	1.17133	#NAME?
P08779	Keratin, type I cytoskeletal 16 OS=Homo sapiens GN=KRT16 PE=1 SV=4	1	0.937	1.6	0.493	0.786	0.96	2317	2171.3	3707.4	1142.7	1821.8	2224.2	1.179	0.746333	#NAME?
O75400	Pre-mRNA-processing factor 40 homolog A OS=Homo sapiens GN=PRPF40A PE=1 SV=2	1	1.279	1.599	1.755	2.274	1.848	7626.1	9756.5	12197	13387.4	17343.1	14095.6	1.29267	1.959	#NAME?
Q9UNF1	Melanoma-associated antigen D2 OS=Homo sapiens GN=MAGED2 PE=1 SV=2	1	1.418	1.143	0.921	1.112	1.187	11574	16416.6	13227.2	10661.1	12865	13744.1	1.187	1.07333	#NAME?
Q15459	Splicing factor 3A subunit 1 OS=Homo sapiens GN=SF3A1 PE=1 SV=1	1	1.224	0.928	0.82	1.317	0.792	11097.4	13582.4	10295.8	9104.7	14610.5	8791.5	1.05067	0.976333	#NAME?
O95747	Serine/threonine-protein kinase OSR1 OS=Homo sapiens GN=OXSR1 PE=1 SV=1	1	1.273	1.136	0.829	1.266	0.911	10554.7	13439.3	11991	8747.2	13362.3	9618.5	1.13633	1.002	#NAME?
O14828	Secretory carrier-associated membrane protein 3 OS=Homo sapiens GN=SCAMP3 PE=1 SV=3	1	1.292	1.063	0.621	0.803	0.711	10410.2	13449.9	11066.4	6465.3	8354.9	7402.9	1.11833	0.711667	#NAME?
B4DUT8	Calponin OS=Homo sapiens GN=CNN2 PE=1 SV=1	1	0.954	1.062	2.324	1.131	1.46	10327.1	9856.3	10969.8	24003	11682.1	15076.6	1.00533	1.63833	#NAME?
P35611-3	Isoform 3 of Alpha-adducin OS=Homo sapiens GN=ADD1	1	1.489	1.18	1.906	2.745	1.855	6006.9	8944.9	7086.2	11448	16486.8	11145.1	1.223	2.16867	#NAME?
Q9BUL8	Programmed cell death protein 10 OS=Homo sapiens GN=PDCD10 PE=1 SV=1	1	0.858	1.38	2.411	2.048	1.596	8719.3	7477.4	12031.3	21021.2	17859.4	13919.7	1.07933	2.01833	#NAME?
Q5M775	Cytospin-B OS=Homo sapiens GN=SPECC1 PE=1 SV=1	1	0.902	1.207	0.884	0.98	0.784	9774	8817.6	11794.3	8641.5	9579.3	7661.9	1.03633	0.882667	#NAME?
Q13310-3	Isoform 3 of Polyadenylate-binding protein 4 OS=Homo sapiens GN=PABPC4	1	1.962	0.98	0.838	1.116	0.819	8135.9	15964.9	7975.7	6815.2	9078.7	6663	1.314	0.924333	#NAME?
P06213	Insulin receptor OS=Homo sapiens GN=INSR PE=1 SV=4	1	0.858	0.946	0.969	1.159	1.1	7267.6	6232.4	6876.4	7039	8425.6	7996.7	0.934667	1.076	#NAME?
Q5STZ8	ATP-binding cassette sub-family F member 1 (Fragment) OS=Homo sapiens GN=ABCF1 PE=1 SV=9	1	2.244	2.581	0.413	0.492	0.561	167.9	376.7	433.4	69.4	82.6	94.2	1.94167	0.488667	#NAME?
O75821	Eukaryotic translation initiation factor 3 subunit G OS=Homo sapiens GN=EIF3G PE=1 SV=2	1	1.684	0.909	0.723	1.143	0.799	17247.8	29038.1	15679.9	12469.3	19716.6	13777.9	1.19767	0.888333	#NAME?
Q16576	Histone-binding protein RBBP7 OS=Homo sapiens GN=RBBP7 PE=1 SV=1	1	1.056	0.751	1.079	0.824	0.905	20565.3	21723.3	15444.4	22192.7	16940.9	18605.3	0.935667	0.936	#NAME?
Q16790	Carbonic anhydrase 9 OS=Homo sapiens GN=CA9 PE=1 SV=2	1	0.835	0.741	0.71	0.777	0.706	9550.9	7974.7	7075.8	6785.6	7423.7	6742.9	0.858667	0.731	#NAME?
Q9BPX3	Condensin complex subunit 3 OS=Homo sapiens GN=NCAPG PE=1 SV=1	1	1.225	1.007	1.356	1.879	1.359	6600.8	8085.2	6644.2	8947.6	12401.9	8968.1	1.07733	1.53133	#NAME?
Q9UMS4	Pre-mRNA-processing factor 19 OS=Homo sapiens GN=PRPF19 PE=1 SV=1	1	1.091	1.046	1.044	1.108	0.844	11388.9	12421	11915.3	11887.9	12623.9	9613.9	1.04567	0.998667	#NAME?
Q15437	Protein transport protein Sec23B OS=Homo sapiens GN=SEC23B PE=1 SV=2	1	1.127	0.783	0.793	1.114	0.774	12191.8	13736.9	9543.7	9668.8	13581.7	9432.1	0.97	0.893667	#NAME?
P08237-3	Isoform 3 of ATP-dependent 6-phosphofructokinase, muscle type OS=Homo sapiens GN=PFKM	1	1.198	0.827	0.568	0.769	0.684	11905.9	14260.6	9846.9	6757.2	9152.2	8141.9	1.00833	0.673667	#NAME?
P07384	Calpain-1 catalytic subunit OS=Homo sapiens GN=CAPN1 PE=1 SV=1	1	1.138	1.073	1.579	1.747	1.174	8840.2	10063.2	9483.5	13958.2	15445.5	10375.1	1.07033	1.5	#NAME?
Q9UHX1-2	Isoform 2 of Poly(U)-binding-splicing factor PUF60 OS=Homo sapiens GN=PUF60	1	1.273	1.218	0.992	1.431	0.96	4520.6	5756	5505.2	4484.6	6469.9	4339.7	1.16367	1.12767	#NAME?
K7EL20	Eukaryotic translation initiation factor 3 subunit G (Fragment) OS=Homo sapiens GN=EIF3G PE=1 SV=8	1	1.271	0.629	0.567	0.894	0.863	269.8	343	169.6	153	241.1	233	0.966667	0.774667	#NAME?
Q16204	Coiled-coil domain-containing protein 6 OS=Homo sapiens GN=CCDC6 PE=1 SV=2	1	1.238	1.06	1.414	1.618	1.274	10277.9	12721	10899.4	14534.4	16624.5	13097.2	1.09933	1.43533	#NAME?
P04843	Dolichyl-diphosphooligosaccharide--protein glycosyltransferase subunit 1 OS=Homo sapiens GN=RPN1 PE=1 SV=1	1	1.662	2.87	1.129	3.538	1.712	6370	10587.6	18282	7191.2	22534.4	10904.7	1.844	2.12633	#NAME?
Q71DI3	Histone H3.2 OS=Homo sapiens GN=HIST2H3A PE=1 SV=3	1	1.158	5.726	2.181	5.681	1.9	516.8	598.4	2959.5	1127.4	2936.3	981.7	2.628	3.254	#NAME?
Q5SYE7-2	Isoform 2 of NHS-like protein 1 OS=Homo sapiens GN=NHSL1	1	1.214	1.617	1.585	1.692	2.057	1271.4	1543.1	2056.2	2014.8	2150.9	2615.1	1.277	1.778	#NAME?
O14964	Hepatocyte growth factor-regulated tyrosine kinase substrate OS=Homo sapiens GN=HGS PE=1 SV=1	1	0.949	1.022	0.659	0.814	0.893	11666	11074	11926.9	7689.2	9492.8	10412	0.990333	0.788667	#NAME?
Q7Z406-2	Isoform 2 of Myosin-14 OS=Homo sapiens GN=MYH14	1	0.99	1.053	0.649	5.406	1.948	261.5	259	275.4	169.7	1413.9	509.5	1.01433	2.66767	#NAME?
Q14103	Heterogeneous nuclear ribonucleoprotein D0 OS=Homo sapiens GN=HNRNPD PE=1 SV=1	1	1.281	0.889	2.094	1.692	2.025	13323.2	17068.5	11845.6	27897.5	22541.6	26985.8	1.05667	1.937	#NAME?
P30101	Protein disulfide-isomerase A3 OS=Homo sapiens GN=PDIA3 PE=1 SV=4	1	1.569	1.415	1.199	2.025	1.366	11350.8	17809.6	16065.6	13607.3	22985	15510.4	1.328	1.53	#NAME?
P31153	S-adenosylmethionine synthase isoform type-2 OS=Homo sapiens GN=MAT2A PE=1 SV=1	1	1.114	0.999	1.037	0.997	0.979	13270.3	14782.6	13252.6	13764.8	13224.4	12993.8	1.03767	1.00433	#NAME?
Q92734	Protein TFG OS=Homo sapiens GN=TFG PE=1 SV=2	1	0.855	0.688	0.518	0.545	0.676	16850.1	14399.3	11592.5	8731.3	9181.7	11387.4	0.847667	0.579667	#NAME?
P22087	rRNA 2'-O-methyltransferase fibrillarin OS=Homo sapiens GN=FBL PE=1 SV=2	1	1.531	2.142	1.318	2.034	1.376	10128.6	15504.3	21696.6	13350.1	20604.7	13938.6	1.55767	1.576	#NAME?
P13929	Beta-enolase OS=Homo sapiens GN=ENO3 PE=1 SV=5	1	0.978	1.174	1.76	4.972	1.402	708.9	693.1	832	1247.3	3524.3	993.6	1.05067	2.71133	#NAME?
Q5VW32	BRO1 domain-containing protein BROX OS=Homo sapiens GN=BROX PE=1 SV=1	1	1.06	1.166	3.194	1.996	4.081	11554.6	12248	13471.1	36904.2	23067.1	47156.5	1.07533	3.09033	#NAME?
G3V5Z7	Proteasome subunit alpha type OS=Homo sapiens GN=PSMA6 PE=1 SV=1	1	0.512	0.422	0.521	0.508	0.505	30098.8	15404.9	12712.4	15689.8	15294.7	15186	0.644667	0.511333	#NAME?
P08069	Insulin-like growth factor 1 receptor OS=Homo sapiens GN=IGF1R PE=1 SV=1	1	0.745	1.042	0.754	0.707	0.972	28532.4	21245.8	29738.2	21499.5	20168.8	27733.2	0.929	0.811	#NAME?
Q93034	Cullin-5 OS=Homo sapiens GN=CUL5 PE=1 SV=4	1	1.084	1.006	1.762	2.121	1.38	5554	6022.7	5585.6	9786	11778.3	7663.6	1.03	1.75433	#NAME?
Q9UHR4	Brain-specific angiogenesis inhibitor 1-associated protein 2-like protein 1 OS=Homo sapiens GN=BAIAP2L1 PE=1 SV=2	1	0.907	1.083	1.572	1.328	1.191	12867.3	11677.1	13934.3	20231.3	17089.9	15319.3	0.996667	1.36367	#NAME?
P49589-3	Isoform 3 of Cysteine--tRNA ligase, cytoplasmic OS=Homo sapiens GN=CARS	1	1.134	0.896	1.68	2.262	1.322	6278	7119.6	5625.6	10548.6	14198.7	8299.6	1.01	1.75467	#NAME?
Q6PJF5-2	Isoform 2 of Inactive rhomboid protein 2 OS=Homo sapiens GN=RHBDF2	1	0.938	1.286	2.056	2.416	2.717	36.9	34.6	47.4	75.8	89.1	100.2	1.07467	2.39633	#NAME?
C9JTX5	Actin, cytoplasmic 1 (Fragment) OS=Homo sapiens GN=ACTB PE=1 SV=1	1	0.875	1.693	0.755	1.911	1.32	130.1	113.9	220.3	98.3	248.7	171.8	1.18933	1.32867	#NAME?
A0A0C4DGQ5	Calpain small subunit 1 OS=Homo sapiens GN=CAPNS1 PE=1 SV=1	1	0.985	1.06	1.791	1.221	1.461	6764.4	6663.1	7167.9	12112	8256.2	9881.8	1.015	1.491	#NAME?
Q96FC7	Phytanoyl-CoA hydroxylase-interacting protein-like OS=Homo sapiens GN=PHYHIPL PE=1 SV=3	1	1.207	1.171	2.386	1.887	1.71	11273.6	13602.2	13206.1	26904.1	21274.3	19277.3	1.126	1.99433	#NAME?
P07093-3	Isoform 3 of Glia-derived nexin OS=Homo sapiens GN=SERPINE2	1	1.05	0.449	0.205	0.322	0.226	39381.1	41369.5	17671.8	8063.6	12680	8908.2	0.833	0.251	#NAME?
Q9Y653	Adhesion G-protein coupled receptor G1 OS=Homo sapiens GN=ADGRG1 PE=1 SV=2	1	1.116	1.245	3.138	1.874	4.036	6066.2	6769.3	7549.5	19036.8	11369.8	24485.1	1.12033	3.016	#NAME?
Q9BY44	Eukaryotic translation initiation factor 2A OS=Homo sapiens GN=EIF2A PE=1 SV=3	1	1.901	0.821	1.047	1.331	0.902	8010.8	15225.3	6580.7	8387.6	10659.7	7225.7	1.24067	1.09333	#NAME?
Q15084-2	Isoform 2 of Protein disulfide-isomerase A6 OS=Homo sapiens GN=PDIA6	1	1.631	1.393	0.821	1.57	0.86	6843.3	11159.6	9530.9	5615.8	10743.6	5887.5	1.34133	1.08367	#NAME?
P17858	ATP-dependent 6-phosphofructokinase, liver type OS=Homo sapiens GN=PFKL PE=1 SV=6	1	1.13	0.673	0.489	0.714	0.46	13517.2	15268	9099.5	6612.7	9647	6215.4	0.934333	0.554333	#NAME?
Q9NR45	Sialic acid synthase OS=Homo sapiens GN=NANS PE=1 SV=2	1	0.755	0.516	0.505	0.647	0.498	12944.9	9773.5	6678.1	6542.1	8371.6	6449.2	0.757	0.55	#NAME?
O95817	BAG family molecular chaperone regulator 3 OS=Homo sapiens GN=BAG3 PE=1 SV=3	1	1.359	1.213	0.597	1.002	0.875	5413.4	7358.4	6567.3	3233.4	5426.9	4738.9	1.19067	0.824667	#NAME?
C9JIF9	Acylamino-acid-releasing enzyme OS=Homo sapiens GN=APEH PE=1 SV=1	1	0.951	0.856	1.305	1.299	1.178	8241.2	7837.1	7056.7	10751.8	10702.1	9705.4	0.935667	1.26067	#NAME?
P62491	Ras-related protein Rab-11A OS=Homo sapiens GN=RAB11A PE=1 SV=3	1	1.338	1.086	0.695	1.137	1.29	895.4	1198.1	972.1	621.9	1018.5	1155	1.14133	1.04067	#NAME?
Q9HD45	Transmembrane 9 superfamily member 3 OS=Homo sapiens GN=TM9SF3 PE=1 SV=2	1	1.14	0.886	0.997	1.508	1.113	14140.1	16115.8	12523.4	14098.9	21322.4	15743.3	1.00867	1.206	#NAME?
P24928	DNA-directed RNA polymerase II subunit RPB1 OS=Homo sapiens GN=POLR2A PE=1 SV=2	1	0.66	0.488	0.553	0.834	0.672	13334.6	8807.3	6513.9	7373.5	11121.4	8955.5	0.716	0.686333	#NAME?
Q9UHX3	Adhesion G protein-coupled receptor E2 OS=Homo sapiens GN=ADGRE2 PE=1 SV=2	1	0.884	0.703	1.889	1.395	1.731	2456.8	2171.8	1728	4640.4	3428	4252.1	0.862333	1.67167	#NAME?
A0A0A0MT23	Non-specific serine/threonine protein kinase OS=Homo sapiens GN=MARK3 PE=1 SV=1	1	0.936	1.33	1.519	1.082	1.479	6079.7	5688.6	8088.1	9232.4	6579	8993.9	1.08867	1.36	#NAME?
A0A0A0MRJ7	Coagulation factor V OS=Homo sapiens GN=F5 PE=1 SV=1	1	1.273	0.976	0.579	0.798	1.644	31949.7	40673.6	31173.5	18506.9	25484	52511.9	1.083	1.007	#NAME?
Q9Y376	Calcium-binding protein 39 OS=Homo sapiens GN=CAB39 PE=1 SV=1	1	0.893	1.247	1.844	1.356	1.126	16026.9	14313.7	19985.9	29558	21738	18050.1	1.04667	1.442	#NAME?
Q7L1Q6-3	Isoform 3 of Basic leucine zipper and W2 domain-containing protein 1 OS=Homo sapiens GN=BZW1	1	1.143	0.84	0.45	0.504	0.463	34931.7	39939.8	29332.2	15709.3	17603.7	16188.5	0.994333	0.472333	#NAME?
P51812	Ribosomal protein S6 kinase alpha-3 OS=Homo sapiens GN=RPS6KA3 PE=1 SV=1	1	1.295	1.008	1.179	1.339	1.08	6267.1	8117.8	6319.8	7390.9	8389.7	6768	1.101	1.19933	#NAME?
P54727	UV excision repair protein RAD23 homolog B OS=Homo sapiens GN=RAD23B PE=1 SV=1	1	1.074	1.441	1.198	1.101	1.02	11681.3	12544.1	16834.1	13992.7	12856.7	11911.2	1.17167	1.10633	#NAME?
Q9UH65	Switch-associated protein 70 OS=Homo sapiens GN=SWAP70 PE=1 SV=1	1	1.273	1.106	1.275	1.09	1.262	9187.1	11697.2	10161.6	11716.4	10013	11595.1	1.12633	1.209	#NAME?
P61006	Ras-related protein Rab-8A OS=Homo sapiens GN=RAB8A PE=1 SV=1	1	1.034	1.192	1.398	1.061	1.706	9291.4	9611	11071.1	12988.5	9862	15851.6	1.07533	1.38833	#NAME?
P49411	Elongation factor Tu, mitochondrial OS=Homo sapiens GN=TUFM PE=1 SV=2	1	1.698	0.893	0.318	1.542	0.463	21064.7	35777.2	18803.9	6701.5	32482.4	9748.6	1.197	0.774333	#NAME?
Q8N257	Histone H2B type 3-B OS=Homo sapiens GN=HIST3H2BB PE=1 SV=3	1	1.204	6.103	2.007	2.189	4.483	5176.9	6235.4	31595.6	10390.8	11331	23208.5	2.769	2.893	#NAME?
Q9NR09	Baculoviral IAP repeat-containing protein 6 OS=Homo sapiens GN=BIRC6 PE=1 SV=2	1	0.913	0.808	0.507	0.68	0.677	8490.4	7754.5	6859.4	4302.5	5769.5	5751.6	0.907	0.621333	#NAME?
P10301	Ras-related protein R-Ras OS=Homo sapiens GN=RRAS PE=1 SV=1	1	0.771	0.953	0.457	0.526	0.427	16587.6	12783.9	15811.7	7575.8	8730.6	7090.3	0.908	0.47	#NAME?
B0YIW6	Archain 1, isoform CRA_a OS=Homo sapiens GN=ARCN1 PE=1 SV=1	1	1.066	0.673	0.78	0.786	0.669	17257.8	18401.2	11614.2	13452.6	13570.5	11540.5	0.913	0.745	#NAME?
P49189	4-trimethylaminobutyraldehyde dehydrogenase OS=Homo sapiens GN=ALDH9A1 PE=1 SV=3	1	0.463	0.484	0.419	0.515	0.463	24468.6	11319.8	11832.7	10251.6	12597.7	11337.8	0.649	0.465667	#NAME?
Q8NEM2	SHC SH2 domain-binding protein 1 OS=Homo sapiens GN=SHCBP1 PE=1 SV=3	1	1.018	0.957	1.479	1.287	1.618	4007.2	4080.7	3834.1	5927.6	5157.9	6482.4	0.991667	1.46133	#NAME?
P78347	General transcription factor II-I OS=Homo sapiens GN=GTF2I PE=1 SV=2	1	1.387	1.331	1.381	2.048	1.272	5449.3	7555.7	7254.1	7526.9	11161	6929.8	1.23933	1.567	#NAME?
Q16881	Thioredoxin reductase 1, cytoplasmic OS=Homo sapiens GN=TXNRD1 PE=1 SV=3	1	0.735	1.085	0.559	0.643	0.534	17887.6	13141.2	19399.8	9997.3	11496.1	9552.2	0.94	0.578667	#NAME?
Q9BY43-2	Isoform 2 of Charged multivesicular body protein 4a OS=Homo sapiens GN=CHMP4A	1	0.578	1.945	2.918	2.524	4.067	2855.8	1649.7	5554.6	8334.3	7207	11615.8	1.17433	3.16967	#NAME?
E7EUC7	UTP--glucose-1-phosphate uridylyltransferase OS=Homo sapiens GN=UGP2 PE=1 SV=1	1	0.763	0.69	0.875	1.039	0.803	13947.8	10642.7	9628.1	12208.8	14486.5	11194.3	0.817667	0.905667	#NAME?
Q15435	Protein phosphatase 1 regulatory subunit 7 OS=Homo sapiens GN=PPP1R7 PE=1 SV=1	1	0.819	0.938	1.312	0.929	1.118	8744	7160	8202.3	11470.2	8127.5	9779.1	0.919	1.11967	#NAME?
Q12888-2	Isoform 2 of TP53-binding protein 1 OS=Homo sapiens GN=TP53BP1	1	1.204	1.304	0.851	1.195	1.022	3043.1	3664.5	3968.2	2590.8	3635.4	3111.2	1.16933	1.02267	#NAME?
Q9BPX5	Actin-related protein 2/3 complex subunit 5-like protein OS=Homo sapiens GN=ARPC5L PE=1 SV=1	1	1.198	1.176	3.24	2.259	1.72	3512.3	4207.8	4130.4	11379.7	7935.3	6041.1	1.12467	2.40633	#NAME?
P60033	CD81 antigen OS=Homo sapiens GN=CD81 PE=1 SV=1	1	0.862	1.37	3.211	1.988	4.11	11047.8	9528	15140.1	35477.6	21963.3	45401	1.07733	3.103	#NAME?
P08621	U1 small nuclear ribonucleoprotein 70 kDa OS=Homo sapiens GN=SNRNP70 PE=1 SV=2	1	2.212	1.588	1.696	1.225	2.132	11695.8	25872	18570.8	19832.5	14332.7	24940.2	1.6	1.68433	#NAME?
Q9ULF5	Zinc transporter ZIP10 OS=Homo sapiens GN=SLC39A10 PE=1 SV=2	1	0.787	1.348	0.713	0.572	0.743	22819.5	17948.5	30755.6	16261.7	13048.2	16955.7	1.045	0.676	#NAME?
Q9Y263	Phospholipase A-2-activating protein OS=Homo sapiens GN=PLAA PE=1 SV=2	1	1.135	0.786	0.755	0.948	0.766	9907.2	11249.2	7790.3	7482	9388.3	7591.6	0.973667	0.823	#NAME?
P09471-2	Isoform Alpha-2 of Guanine nucleotide-binding protein G(o) subunit alpha OS=Homo sapiens GN=GNAO1	1	0.852	0.97	1.613	1.367	1.501	3689.1	3143.5	3579.2	5951.4	5043.4	5536.5	0.940667	1.49367	#NAME?
Q9HC38-2	Isoform 2 of Glyoxalase domain-containing protein 4 OS=Homo sapiens GN=GLOD4	1	0.796	0.973	1.886	1.218	1.28	11982.6	9535.2	11657.8	22601.2	14591.9	15340.4	0.923	1.46133	#NAME?
Q08945	FACT complex subunit SSRP1 OS=Homo sapiens GN=SSRP1 PE=1 SV=1	1	1.149	1.337	0.91	0.929	0.928	15549	17868.7	20781.8	14154.7	14443.4	14430.9	1.162	0.922333	#NAME?
Q6FI13	Histone H2A type 2-A OS=Homo sapiens GN=HIST2H2AA3 PE=1 SV=3	1	1.044	4.618	0.959	1.769	2.803	367.7	383.8	1698.2	352.7	650.4	1030.9	2.22067	1.84367	#NAME?
P25789	Proteasome subunit alpha type-4 OS=Homo sapiens GN=PSMA4 PE=1 SV=1	1	0.485	0.418	0.497	0.46	0.474	53895	26163.8	22548.2	26788.4	24767.2	25544.4	0.634333	0.477	#NAME?
Q9NP79	Vacuolar protein sorting-associated protein VTA1 homolog OS=Homo sapiens GN=VTA1 PE=1 SV=1	1	0.84	1.208	2.356	1.568	2.752	12622.8	10604.7	15249.2	29737.6	19795.8	34733.4	1.016	2.22533	#NAME?
P50148	Guanine nucleotide-binding protein G(q) subunit alpha OS=Homo sapiens GN=GNAQ PE=1 SV=4	1	0.865	1.055	1.182	1.03	1.144	12770.2	11050.1	13473.7	15090.4	13155.3	14606.9	0.973333	1.11867	#NAME?
H0YME6	Kinesin-like protein KIF23 OS=Homo sapiens GN=KIF23 PE=1 SV=1	1	1.133	1.098	1.88	2.104	2.459	7373	8356.8	8097.4	13859.1	15514.5	18131.9	1.077	2.14767	#NAME?
B4E0T2	Peroxisomal targeting signal 1 receptor OS=Homo sapiens GN=PEX5 PE=1 SV=1	1	1.219	3.827	0.615	1.363	0.916	7031.3	8573.5	26907.8	4325.6	9584.5	6442.9	2.01533	0.964667	#NAME?
P34896	Serine hydroxymethyltransferase, cytosolic OS=Homo sapiens GN=SHMT1 PE=1 SV=1	1	0.576	0.435	0.475	0.767	0.43	12984	7482.1	5648.5	6172.6	9959.2	5582.4	0.670333	0.557333	#NAME?
O75695	Protein XRP2 OS=Homo sapiens GN=RP2 PE=1 SV=4	1	0.791	0.956	1.244	0.681	1.26	23881	18878	22833.8	29696.6	16252.4	30091.2	0.915667	1.06167	#NAME?
H0Y449	Nuclease-sensitive element-binding protein 1 (Fragment) OS=Homo sapiens GN=YBX1 PE=1 SV=1	1	1.272	1.736	1.615	1.31	1.679	7413	9429.2	12869.2	11971.6	9711.3	12445.9	1.336	1.53467	#NAME?
Q99828	Calcium and integrin-binding protein 1 OS=Homo sapiens GN=CIB1 PE=1 SV=4	1	0.89	0.852	1.327	1.147	1.203	9187.1	8178.8	7827.9	12190.9	10539.7	11052.4	0.914	1.22567	#NAME?
P00492	Hypoxanthine-guanine phosphoribosyltransferase OS=Homo sapiens GN=HPRT1 PE=1 SV=2	1	0.881	0.843	2.039	1.681	1.195	9265.8	8167.7	7810.9	18889.2	15577.9	11072.5	0.908	1.63833	#NAME?
A0A0G2JMZ8	Occludin OS=Homo sapiens GN=OCLN PE=1 SV=1	1	0.921	1.115	1.908	1.68	1.969	7724.2	7117.5	8615.1	14741	12977	15207.7	1.012	1.85233	#NAME?
Q01650	Large neutral amino acids transporter small subunit 1 OS=Homo sapiens GN=SLC7A5 PE=1 SV=2	1	0.867	0.764	0.269	0.285	0.346	60458.5	52395.1	46188.4	16271.6	17213.2	20904.1	0.877	0.3	#NAME?
Q8NI27	THO complex subunit 2 OS=Homo sapiens GN=THOC2 PE=1 SV=2	1	1.17	1.111	1.173	1.232	1.372	9656.2	11295.5	10730.7	11323.5	11892.6	13248.9	1.09367	1.259	#NAME?
P25445	Tumor necrosis factor receptor superfamily member 6 OS=Homo sapiens GN=FAS PE=1 SV=1	1	0.677	0.676	0.245	0.303	0.296	35570.4	24077.6	24029.5	8711.7	10762.9	10519.5	0.784333	0.281333	#NAME?
Q13547	Histone deacetylase 1 OS=Homo sapiens GN=HDAC1 PE=1 SV=1	1	1.091	1.119	0.995	1.201	1.071	11201.7	12225.8	12538.3	11143.9	13450.1	11998.6	1.07	1.089	#NAME?
Q9H7D7	WD repeat-containing protein 26 OS=Homo sapiens GN=WDR26 PE=1 SV=3	1	0.919	0.892	1.058	1.021	0.955	10028.1	9219.1	8946.6	10608	10239	9574.1	0.937	1.01133	#NAME?
P30520	Adenylosuccinate synthetase isozyme 2 OS=Homo sapiens GN=ADSS PE=1 SV=3	1	0.918	0.779	1.248	1.487	0.956	7248.8	6656.1	5647.6	9050	10777.4	6926.9	0.899	1.23033	#NAME?
Q96C19	EF-hand domain-containing protein D2 OS=Homo sapiens GN=EFHD2 PE=1 SV=1	1	0.902	1.302	1.906	1.781	1.122	11755.9	10606	15310.6	22400.9	20934.5	13188.5	1.068	1.603	#NAME?
P14550	Alcohol dehydrogenase [NADP(+)] OS=Homo sapiens GN=AKR1A1 PE=1 SV=3	1	0.975	1.045	1.612	1.997	1.268	6259.6	6101.4	6540.7	10088.7	12502.6	7936.8	1.00667	1.62567	#NAME?
Q02880	DNA topoisomerase 2-beta OS=Homo sapiens GN=TOP2B PE=1 SV=3	1	1.334	2.262	1.411	2.055	1.476	2746.3	3664.9	6213.1	3874.9	5642.9	4052.9	1.532	1.64733	#NAME?
P62760	Visinin-like protein 1 OS=Homo sapiens GN=VSNL1 PE=1 SV=2	1	1.272	1.068	4.526	3.214	4.42	5045.9	6419.3	5389.2	22839.8	16218.3	22305	1.11333	4.05333	#NAME?
O60664	Perilipin-3 OS=Homo sapiens GN=PLIN3 PE=1 SV=3	1	0.79	0.926	0.452	0.41	0.399	21666.8	17127.6	20070.2	9799.6	8875.5	8653.6	0.905333	0.420333	#NAME?
P63208	S-phase kinase-associated protein 1 OS=Homo sapiens GN=SKP1 PE=1 SV=2	1	0.874	1.05	1.726	1.484	1.292	8605	7522.4	9031.6	14850.9	12771.8	11118.8	0.974667	1.50067	#NAME?
P20339	Ras-related protein Rab-5A OS=Homo sapiens GN=RAB5A PE=1 SV=2	1	0.892	0.988	1.036	0.98	1.067	4968.1	4431.6	4907.5	5146.2	4870.8	5302.8	0.96	1.02767	#NAME?
O00308	NEDD4-like E3 ubiquitin-protein ligase WWP2 OS=Homo sapiens GN=WWP2 PE=1 SV=2	1	0.981	1.324	1.8	1.496	2.038	6808.9	6682.5	9016.1	12257.1	10188.5	13876.2	1.10167	1.778	#NAME?
P62993	Growth factor receptor-bound protein 2 OS=Homo sapiens GN=GRB2 PE=1 SV=1	1	0.864	1.24	3.104	1.622	3.269	8789.7	7591.5	10902.1	27280.6	14260.4	28734.1	1.03467	2.665	#NAME?
P07951-2	Isoform 2 of Tropomyosin beta chain OS=Homo sapiens GN=TPM2	1	0.753	0.963	0.478	0.664	0.537	6615.1	4983.1	6369.9	3162.5	4389.1	3551.1	0.905333	0.559667	#NAME?
D6RFN0	COP9 signalosome complex subunit 4 OS=Homo sapiens GN=COPS4 PE=1 SV=1	1	0.914	0.776	1.211	0.873	1.119	12129.9	11082.8	9412.5	14689.5	10594.1	13579.3	0.896667	1.06767	#NAME?
Q6PKG0	La-related protein 1 OS=Homo sapiens GN=LARP1 PE=1 SV=2	1	1.874	1.027	1.22	1.251	1.438	11284.2	21147.9	11583.5	13763.3	14120.1	16228.8	1.30033	1.303	#NAME?
O75874	Isocitrate dehydrogenase [NADP] cytoplasmic OS=Homo sapiens GN=IDH1 PE=1 SV=2	1	0.754	0.942	0.709	0.592	0.63	24026.8	18115.6	22638.6	17035.3	14220.9	15148.7	0.898667	0.643667	#NAME?
O75882	Attractin OS=Homo sapiens GN=ATRN PE=1 SV=2	1	0.813	1.119	0.863	0.741	1.287	7152.2	5811.9	8003.5	6174.2	5301.6	9207.2	0.977333	0.963667	#NAME?
H3BVG0	Nuclear pore complex protein Nup93 OS=Homo sapiens GN=NUP93 PE=1 SV=1	1	1.209	1.166	1.519	1.415	1.406	6227.5	7531.6	7261.5	9458.2	8813.9	8755.1	1.125	1.44667	#NAME?
P40926	Malate dehydrogenase, mitochondrial OS=Homo sapiens GN=MDH2 PE=1 SV=3	1	0.905	0.825	0.587	1.172	0.584	14211.4	12866.7	11722.8	8341.3	16660.1	8301.3	0.91	0.781	#NAME?
Q15942	Zyxin OS=Homo sapiens GN=ZYX PE=1 SV=1	1	1.271	0.958	0.94	1.366	1.148	6559.8	8334.8	6282.6	6168.2	8957.9	7530.9	1.07633	1.15133	#NAME?
O43592	Exportin-T OS=Homo sapiens GN=XPOT PE=1 SV=2	1	0.78	0.878	0.76	1.021	0.867	8718.9	6796.9	7655.6	6622.5	8904.3	7555.4	0.886	0.882667	#NAME?
Q9Y224	UPF0568 protein C14orf166 OS=Homo sapiens GN=C14orf166 PE=1 SV=1	1	1.605	1.017	1.22	1.367	1.075	11078.7	17778.5	11268.5	13517.7	15142.1	11905.3	1.20733	1.22067	#NAME?
P42892	Endothelin-converting enzyme 1 OS=Homo sapiens GN=ECE1 PE=1 SV=2	1	0.967	0.928	0.266	0.628	0.441	27361.7	26460.2	25390	7278.3	17184	12078.9	0.965	0.445	#NAME?
Q15436	Protein transport protein Sec23A OS=Homo sapiens GN=SEC23A PE=1 SV=2	1	0.951	0.752	0.293	0.403	0.42	7256.9	6903.1	5458.7	2128.5	2923.9	3050.6	0.901	0.372	#NAME?
Q04206	Transcription factor p65 OS=Homo sapiens GN=RELA PE=1 SV=2	1	1.102	0.786	0.961	1.265	0.915	8239.5	9077	6474	7914.7	10420.6	7538.7	0.962667	1.047	#NAME?
P12931-2	Isoform 2 of Proto-oncogene tyrosine-protein kinase Src OS=Homo sapiens GN=SRC	1	1.05	1.12	2.859	2.941	2.827	3572.4	3751.9	4000.1	10212.1	10506.2	10099.4	1.05667	2.87567	#NAME?
Q86YV5	Tyrosine-protein kinase PRAG1 OS=Homo sapiens GN=PRAG1 PE=1 SV=4	1	1.042	1.222	1.958	2.249	2.009	1568.5	1634.8	1916.4	3071.2	3528.4	3151.1	1.088	2.072	#NAME?
Q13185	Chromobox protein homolog 3 OS=Homo sapiens GN=CBX3 PE=1 SV=4	1	1.262	1.579	2.353	2.334	2.169	6964.6	8787.1	10998.7	16391	16258.3	15107.4	1.28033	2.28533	#NAME?
Q8N5I2	Arrestin domain-containing protein 1 OS=Homo sapiens GN=ARRDC1 PE=1 SV=1	1	1.036	1.142	2.748	1.394	2.776	9285.3	9616.5	10607.6	25518.8	12939.9	25775.2	1.05933	2.306	#NAME?
P27816-5	Isoform 5 of Microtubule-associated protein 4 OS=Homo sapiens GN=MAP4	1	1.817	1.129	0.406	0.767	0.556	719.8	1308	812.9	291.9	551.9	400	1.31533	0.576333	#NAME?
Q08378	Golgin subfamily A member 3 OS=Homo sapiens GN=GOLGA3 PE=1 SV=2	1	1.106	1.009	0.68	1.177	1.06	4578.8	5062.2	4621.9	3112.8	5387.8	4853.2	1.03833	0.972333	#NAME?
P05386	60S acidic ribosomal protein P1 OS=Homo sapiens GN=RPLP1 PE=1 SV=1	1	1.086	1.041	1.565	1.167	1.147	3533.4	3839	3677.3	5530.4	4124.7	4054.3	1.04233	1.293	#NAME?
Q15418-2	Isoform 2 of Ribosomal protein S6 kinase alpha-1 OS=Homo sapiens GN=RPS6KA1	1	1.278	1.075	1.204	1.467	1.099	10132.6	12944.5	10887.8	12196.8	14860.7	11138	1.11767	1.25667	#NAME?
Q9Y639	Neuroplastin OS=Homo sapiens GN=NPTN PE=1 SV=2	1	0.923	0.977	0.381	0.559	0.469	24280.8	22422.8	23721.2	9239	13567.7	11389.1	0.966667	0.469667	#NAME?
Q96J84-2	Isoform 2 of Kin of IRRE-like protein 1 OS=Homo sapiens GN=KIRREL	1	1.044	1.243	1.022	1.1	1.421	6426	6706	7987.7	6567.7	7066.1	9133.2	1.09567	1.181	#NAME?
Q96JB6	Lysyl oxidase homolog 4 OS=Homo sapiens GN=LOXL4 PE=1 SV=1	1	1.297	1.32	1.953	1.55	3.423	4524.4	5868.6	5973.8	8836.1	7012.4	15485.1	1.20567	2.30867	#NAME?
Q9BW04	Specifically androgen-regulated gene protein OS=Homo sapiens GN=SARG PE=1 SV=2	1	1.09	1.727	2.483	2.494	2.376	4224.7	4603.6	7297.3	10490.5	10538.1	10039.6	1.27233	2.451	#NAME?
P10768	S-formylglutathione hydrolase OS=Homo sapiens GN=ESD PE=1 SV=2	1	0.723	0.6	0.93	0.77	0.861	8045.8	5820	4824.3	7485.1	6194.8	6926.9	0.774333	0.853667	#NAME?
Q9Y6K5	2'-5'-oligoadenylate synthase 3 OS=Homo sapiens GN=OAS3 PE=1 SV=3	1	1.168	0.557	0.323	0.487	0.375	23910.9	27928.8	13316.3	7731	11637.7	8962.1	0.908333	0.395	#NAME?
F5H039	Gephyrin OS=Homo sapiens GN=GPHN PE=1 SV=1	1	0.875	0.704	0.823	0.883	0.974	10004.4	8750.4	7044.2	8237.6	8833.3	9739.6	0.859667	0.893333	#NAME?
P63000-2	Isoform B of Ras-related C3 botulinum toxin substrate 1 OS=Homo sapiens GN=RAC1	1	0.791	1.469	1.746	1.402	1.572	20218.6	15999.7	29711.1	35295.8	28346.4	31790.6	1.08667	1.57333	#NAME?
Q00796	Sorbitol dehydrogenase OS=Homo sapiens GN=SORD PE=1 SV=4	1	0.787	1.244	2.043	2.305	1.294	6032.3	4746.5	7501.5	12323.9	13903.6	7808.1	1.01033	1.88067	#NAME?
Q13144	Translation initiation factor eIF-2B subunit epsilon OS=Homo sapiens GN=EIF2B5 PE=1 SV=3	1	1.339	1.139	0.715	0.883	0.98	10200.3	13658.8	11615.4	7293.5	9010.4	9994	1.15933	0.859333	#NAME?
P25098	Beta-adrenergic receptor kinase 1 OS=Homo sapiens GN=GRK2 PE=1 SV=2	1	1.169	1.088	2.408	2.559	2.174	3081.8	3601.1	3353.5	7420.2	7886.6	6701	1.08567	2.38033	#NAME?
P35659	Protein DEK OS=Homo sapiens GN=DEK PE=1 SV=1	1	1.285	1.43	1.375	1.501	1.192	14079.4	18087	20140	19354.6	21139.3	16785.4	1.23833	1.356	#NAME?
P29320	Ephrin type-A receptor 3 OS=Homo sapiens GN=EPHA3 PE=1 SV=2	1	1.572	1.794	2.48	2.276	3.105	3742	5881	6713.9	9281.3	8517.4	11617.2	1.45533	2.62033	#NAME?
J3KQ32	Obg-like ATPase 1 OS=Homo sapiens GN=OLA1 PE=1 SV=1	1	0.928	0.894	2.072	1.318	1.443	10542.7	9780.6	9430.4	21844.8	13896.6	15216.1	0.940667	1.611	#NAME?
P35573	Glycogen debranching enzyme OS=Homo sapiens GN=AGL PE=1 SV=3	1	0.861	0.826	1.079	0.972	1.04	7701.7	6633.4	6363.7	8312.5	7487.7	8011.8	0.895667	1.03033	#NAME?
A9Z1X7	Serine/arginine repetitive matrix protein 1 OS=Homo sapiens GN=SRRM1 PE=1 SV=1	1	1.429	4.822	1.922	2.686	2.505	4052.2	5790.1	19538.4	7787.8	10885.4	10149.1	2.417	2.371	#NAME?
P51116	Fragile X mental retardation syndrome-related protein 2 OS=Homo sapiens GN=FXR2 PE=1 SV=2	1	1.765	1.249	0.857	1.302	1.281	4239.7	7482.3	5293.2	3631.4	5518.4	5430	1.338	1.14667	#NAME?
Q96AE4	Far upstream element-binding protein 1 OS=Homo sapiens GN=FUBP1 PE=1 SV=3	1	1.278	1.759	0.206	0.607	0.754	122.2	156.2	214.9	25.2	74.2	92.2	1.34567	0.522333	#NAME?
P09382	Galectin-1 OS=Homo sapiens GN=LGALS1 PE=1 SV=2	1	0.905	0.986	1.664	2.308	1.23	19192.4	17360.6	18922	31939.8	44292.3	23606.5	0.963667	1.734	#NAME?
P49756	RNA-binding protein 25 OS=Homo sapiens GN=RBM25 PE=1 SV=3	1	1.389	1.569	1.634	1.593	1.581	9077.8	12608.1	14247.6	14832.1	14459.9	14352.2	1.31933	1.60267	#NAME?
Q13884	Beta-1-syntrophin OS=Homo sapiens GN=SNTB1 PE=1 SV=3	1	1.034	1.238	2.083	1.62	1.837	6323	6539.6	7824.9	13171.8	10244.3	11615.8	1.09067	1.84667	#NAME?
P68036-3	Isoform 3 of Ubiquitin-conjugating enzyme E2 L3 OS=Homo sapiens GN=UBE2L3	1	0.959	1.198	1.869	1.658	1.231	6335.2	6076	7589.7	11842.6	10503.5	7796.2	1.05233	1.586	#NAME?
Q05086	Ubiquitin-protein ligase E3A OS=Homo sapiens GN=UBE3A PE=1 SV=4	1	1.092	1.107	1.039	1.476	1.209	4433.6	4841.2	4907.5	4606.8	6544.3	5359.5	1.06633	1.24133	#NAME?
Q9BQA1	Methylosome protein 50 OS=Homo sapiens GN=WDR77 PE=1 SV=1	1	1.063	0.934	0.978	1.254	1.12	5943.1	6314.9	5551.4	5814.6	7450.3	6654.5	0.999	1.11733	#NAME?
Q9Y6W5	Wiskott-Aldrich syndrome protein family member 2 OS=Homo sapiens GN=WASF2 PE=1 SV=3	1	1.009	1.252	1.932	1.507	1.58	9257.7	9340.5	11592.2	17882.8	13951.3	14622.9	1.087	1.673	#NAME?
Q9H3S7	Tyrosine-protein phosphatase non-receptor type 23 OS=Homo sapiens GN=PTPN23 PE=1 SV=1	1	0.947	0.924	0.757	1.141	0.819	9980	9446.9	9220.3	7555.3	11387.8	8173.7	0.957	0.905667	#NAME?
P62495	Eukaryotic peptide chain release factor subunit 1 OS=Homo sapiens GN=ETF1 PE=1 SV=3	1	0.941	1.056	1.707	1.431	1.184	9411.8	8857.9	9941.7	16064.7	13468	11147.5	0.999	1.44067	#NAME?
Q9UGV2	Protein NDRG3 OS=Homo sapiens GN=NDRG3 PE=1 SV=2	1	1.162	1.192	1.687	1.525	1.827	5052.5	5871.6	6024.4	8525.1	7703.3	9233.2	1.118	1.67967	#NAME?
Q16401	26S proteasome non-ATPase regulatory subunit 5 OS=Homo sapiens GN=PSMD5 PE=1 SV=3	1	1.172	0.9	0.81	0.916	0.764	8574.1	10045.5	7712.5	6947.4	7858	6553.3	1.024	0.83	#NAME?
Q8WX93	Palladin OS=Homo sapiens GN=PALLD PE=1 SV=3	1	1.153	1.09	0.452	0.529	0.493	9871.5	11378.2	10761.7	4458.1	5226.4	4870.6	1.081	0.491333	#NAME?
Q9HC07	Transmembrane protein 165 OS=Homo sapiens GN=TMEM165 PE=1 SV=1	1	1.172	0.947	0.669	1.268	0.793	5146.7	6031.2	4873.2	3443.7	6524.9	4083.7	1.03967	0.91	#NAME?
Q9BY32	Inosine triphosphate pyrophosphatase OS=Homo sapiens GN=ITPA PE=1 SV=2	1	0.877	0.843	2.402	2.506	1.326	4257.7	3733.2	3590.8	10228.1	10669.4	5647.7	0.906667	2.078	#NAME?
Q9H307	Pinin OS=Homo sapiens GN=PNN PE=1 SV=4	1	1.49	3.585	1.655	3.087	2.041	2200	3279	7887.2	3642	6790.6	4490	2.025	2.261	#NAME?
P50579	Methionine aminopeptidase 2 OS=Homo sapiens GN=METAP2 PE=1 SV=1	1	1.587	1.307	1.241	2.049	1.42	2888.8	4583.9	3776.8	3584.9	5919.9	4102.8	1.298	1.57	#NAME?
Q8IY21	Probable ATP-dependent RNA helicase DDX60 OS=Homo sapiens GN=DDX60 PE=1 SV=3	1	2.327	0.857	0.441	0.772	0.517	10537.2	24518.8	9031.6	4645.2	8132.3	5445.9	1.39467	0.576667	#NAME?
Q8IZ21-2	Isoform 2 of Phosphatase and actin regulator 4 OS=Homo sapiens GN=PHACTR4	1	0.826	1.086	0.886	1.091	0.949	4946.5	4087.9	5371	4382.4	5398.9	4695.4	0.970667	0.975333	#NAME?
P19440	Gamma-glutamyltranspeptidase 1 OS=Homo sapiens GN=GGT1 PE=1 SV=2	1	0.946	1.171	2.195	1.989	2.119	7507.2	7104.9	8794.6	16480.2	14932.9	15906.3	1.039	2.101	#NAME?
Q9NVP1	ATP-dependent RNA helicase DDX18 OS=Homo sapiens GN=DDX18 PE=1 SV=2	1	1.724	2.016	1.435	1.886	1.717	6125.2	10558.4	12347.8	8787.5	11554.2	10518.5	1.58	1.67933	#NAME?
Q9BTW9-4	Isoform 4 of Tubulin-specific chaperone D OS=Homo sapiens GN=TBCD	1	0.724	0.689	0.488	0.775	0.547	10704.8	7746.8	7378.7	5222.1	8292.2	5856.9	0.804333	0.603333	#NAME?
Q9HC35	Echinoderm microtubule-associated protein-like 4 OS=Homo sapiens GN=EML4 PE=1 SV=3	1	1.184	0.973	0.723	1.077	0.884	5905	6990.4	5748.1	4269.2	6359.8	5222.2	1.05233	0.894667	#NAME?
Q13126-2	Isoform 2 of S-methyl-5'-thioadenosine phosphorylase OS=Homo sapiens GN=MTAP	1	0.838	0.899	1.414	1.288	1.227	6217.9	5207.9	5592.2	8793.2	8006.9	7626.3	0.912333	1.30967	#NAME?
Q9Y2L9-3	Isoform 3 of Leucine-rich repeat and calponin homology domain-containing protein 1 OS=Homo sapiens GN=LRCH1	1	1.177	1.082	2.634	2.934	2.113	2794.4	3287.7	3023.5	7361.8	8200.1	5903.3	1.08633	2.56033	#NAME?
O15440	Multidrug resistance-associated protein 5 OS=Homo sapiens GN=ABCC5 PE=1 SV=2	1	0.994	1.134	1.229	1.454	1.371	6066.4	6029.1	6878.8	7455.1	8818.5	8318.6	1.04267	1.35133	#NAME?
P51114	Fragile X mental retardation syndrome-related protein 1 OS=Homo sapiens GN=FXR1 PE=1 SV=3	1	1.399	1.127	0.797	1.222	0.954	8096.9	11326	9124.3	6452.5	9892.3	7724.1	1.17533	0.991	#NAME?
P16615	Sarcoplasmic/endoplasmic reticulum calcium ATPase 2 OS=Homo sapiens GN=ATP2A2 PE=1 SV=1	1	1.707	3.026	1.091	2.138	1.628	5834.7	9958.7	17658.1	6366.9	12472.5	9501.7	1.911	1.619	#NAME?
G8JLH6	Tetraspanin (Fragment) OS=Homo sapiens GN=CD9 PE=1 SV=1	1	0.592	0.813	2.458	1.213	2.553	33119.5	19612.8	26940.3	81406.9	40183.5	84547.8	0.801667	2.07467	#NAME?
A0A087X020	Ribosome maturation protein SBDS OS=Homo sapiens GN=SBDS PE=1 SV=1	1	1.203	1.371	1.524	2.001	1.31	11447.6	13767.8	15696	17445.1	22911.7	15001.5	1.19133	1.61167	#NAME?
Q15334	Lethal(2) giant larvae protein homolog 1 OS=Homo sapiens GN=LLGL1 PE=1 SV=3	1	0.982	1.058	1.053	0.831	1.033	8786.4	8630.5	9300.2	9255.3	7302.4	9078.1	1.01333	0.972333	#NAME?
O43684	Mitotic checkpoint protein BUB3 OS=Homo sapiens GN=BUB3 PE=1 SV=1	1	0.994	0.772	0.774	0.907	0.832	14288.6	14203.9	11024.6	11057.9	12963.2	11882.6	0.922	0.837667	#NAME?
Q96AE4-2	Isoform 2 of Far upstream element-binding protein 1 OS=Homo sapiens GN=FUBP1	1	1.562	0.914	0.587	0.835	1.013	21961.4	34309.4	20071.7	12881.7	18337.1	22237.7	1.15867	0.811667	#NAME?
Q96HN2	Adenosylhomocysteinase 3 OS=Homo sapiens GN=AHCYL2 PE=1 SV=1	1	1.143	1.023	0.84	2.283	1.029	148.9	170.2	152.3	125.1	339.9	153.2	1.05533	1.384	#NAME?
Q9UEY8	Gamma-adducin OS=Homo sapiens GN=ADD3 PE=1 SV=1	1	1.094	1.064	1.689	1.794	1.493	6207.6	6790	6603	10483	11138.7	9265.1	1.05267	1.65867	#NAME?
A0A087WWS1	THO complex subunit 1 OS=Homo sapiens GN=THOC1 PE=1 SV=1	1	1.145	1.038	1.503	1.775	1.502	8008.2	9173	8315	12038.3	14217.2	12032.1	1.061	1.59333	#NAME?
H0YAR1	Lysyl oxidase homolog 2 (Fragment) OS=Homo sapiens GN=LOXL2 PE=1 SV=1	1	0.995	1.053	0.113	0.171	0.331	2193	2182.2	2310.2	246.9	375.5	726.3	1.016	0.205	#NAME?
P01023	Alpha-2-macroglobulin OS=Homo sapiens GN=A2M PE=1 SV=3	1	0.773	0.757	0.453	0.851	2.728	64472.6	49816.7	48833.7	29228.2	54892.1	175901	0.843333	1.344	#NAME?
Q9H2K8	Serine/threonine-protein kinase TAO3 OS=Homo sapiens GN=TAOK3 PE=1 SV=2	1	1.09	1.285	0.834	0.968	1.205	5855.6	6380.4	7527.1	4882.1	5667.7	7054.6	1.125	1.00233	#NAME?
Q99747	Gamma-soluble NSF attachment protein OS=Homo sapiens GN=NAPG PE=1 SV=1	1	0.779	1.014	1.361	1.022	1.193	15370.9	11971.1	15583	20916.5	15715.4	18333.7	0.931	1.192	#NAME?
P62316	Small nuclear ribonucleoprotein Sm D2 OS=Homo sapiens GN=SNRPD2 PE=1 SV=1	1	1.544	1.005	1.387	1.524	1.253	13240.2	20443.3	13307.7	18367.5	20175	16590.5	1.183	1.388	#NAME?
P55290-4	Isoform 4 of Cadherin-13 OS=Homo sapiens GN=CDH13	1	1.134	1.249	5.053	2.953	5.909	3742.6	4243.2	4675.6	18912.4	11051.5	22113.2	1.12767	4.63833	#NAME?
Q14444	Caprin-1 OS=Homo sapiens GN=CAPRIN1 PE=1 SV=2	1	2.142	0.886	0.637	0.65	0.619	16092.5	34469	14252.4	10256.4	10458.4	9954.7	1.34267	0.635333	#NAME?
Q92692	Nectin-2 OS=Homo sapiens GN=NECTIN2 PE=1 SV=1	1	0.774	0.92	0.814	0.814	1.104	8431.2	6524.9	7757.2	6862.4	6860.7	9310.4	0.898	0.910667	#NAME?
Q15435-2	Isoform 2 of Protein phosphatase 1 regulatory subunit 7 OS=Homo sapiens GN=PPP1R7	1	0.79	0.894	1.61	1.371	1.538	22.7	17.9	20.3	36.5	31.1	34.9	0.894667	1.50633	#NAME?
Q9H0D6	5'-3' exoribonuclease 2 OS=Homo sapiens GN=XRN2 PE=1 SV=1	1	1.109	0.7	0.629	1.07	0.636	7098.2	7869.9	4965.9	4465.7	7595.7	4512.3	0.936333	0.778333	#NAME?
A0A0A0MSI8	Exocyst complex component 5 OS=Homo sapiens GN=EXOC5 PE=1 SV=1	1	1.227	0.918	1.057	1.496	1.17	6652.5	8163.9	6104	7029.8	9952.5	7780.6	1.04833	1.241	#NAME?
Q9Y617	Phosphoserine aminotransferase OS=Homo sapiens GN=PSAT1 PE=1 SV=2	1	0.752	0.894	1.67	1.094	1.361	13089.1	9836.9	11701	21856.8	14322	17815.2	0.882	1.375	#NAME?
Q8NEG4	Protein FAM83F OS=Homo sapiens GN=FAM83F PE=1 SV=1	1	1.272	1.478	2.24	2.945	2.564	1646.7	2094.5	2434.5	3689.2	4850.2	4221.5	1.25	2.583	#NAME?
Q13098-7	Isoform 2 of COP9 signalosome complex subunit 1 OS=Homo sapiens GN=GPS1	1	0.885	0.744	0.938	0.832	0.94	1138.2	1007.2	846.9	1067.9	946.5	1069.7	0.876333	0.903333	#NAME?
Q96QD8	Sodium-coupled neutral amino acid transporter 2 OS=Homo sapiens GN=SLC38A2 PE=1 SV=2	1	0.668	0.47	0.438	0.324	0.49	25509.3	17050.4	11988.4	11173.7	8263.2	12491.6	0.712667	0.417333	#NAME?
K7ELL7	Glucosidase 2 subunit beta OS=Homo sapiens GN=PRKCSH PE=1 SV=1	1	1.513	1.91	1.546	3.626	2.316	3645.8	5517.1	6963.1	5637.8	13218.8	8443.6	1.47433	2.496	#NAME?
P11172	Uridine 5'-monophosphate synthase OS=Homo sapiens GN=UMPS PE=1 SV=1	1	1.371	0.966	1.234	1.43	0.924	8405	11521.8	8122.1	10368.6	12017.2	7769.7	1.11233	1.196	#NAME?
Q9UBS4	DnaJ homolog subfamily B member 11 OS=Homo sapiens GN=DNAJB11 PE=1 SV=1	1	0.981	0.936	0.43	0.674	0.636	12016.2	11788.5	11249.4	5169.7	8099.8	7638.7	0.972333	0.58	#NAME?
Q9Y5K5-3	Isoform 3 of Ubiquitin carboxyl-terminal hydrolase isozyme L5 OS=Homo sapiens GN=UCHL5	1	1.12	0.906	1.102	1.365	0.921	8036.8	8998	7280.3	8855.1	10974	7401.2	1.00867	1.12933	#NAME?
P31146	Coronin-1A OS=Homo sapiens GN=CORO1A PE=1 SV=4	1	1.04	1.546	2.235	2.159	1.743	5386.5	5601.1	8327.5	12038.7	11626.8	9387.2	1.19533	2.04567	#NAME?
A8K070	COP9 signalosome complex subunit 1 OS=Homo sapiens GN=GPS1 PE=1 SV=1	1	0.919	0.781	0.976	1.044	0.991	8074.9	7419.8	6302.6	7883.2	8434.2	8006.2	0.9	1.00367	#NAME?
Q9Y5K5	Ubiquitin carboxyl-terminal hydrolase isozyme L5 OS=Homo sapiens GN=UCHL5 PE=1 SV=3	1	1.479	1.129	1.113	2.023	0.966	54.4	80.4	61.4	60.5	110	52.5	1.20267	1.36733	#NAME?
O14763	Tumor necrosis factor receptor superfamily member 10B OS=Homo sapiens GN=TNFRSF10B PE=1 SV=2	1	1.078	1.091	1.234	1.811	1.262	5060.2	5455.2	5521	6243.5	9162.9	6384.6	1.05633	1.43567	#NAME?
P78362-2	Isoform 2 of SRSF protein kinase 2 OS=Homo sapiens GN=SRPK2	1	1.752	0.937	0.666	0.946	0.751	9269.1	16240.1	8684.9	6177.6	8769.3	6965.1	1.22967	0.787667	#NAME?
Q9BSJ2-4	Isoform 3 of Gamma-tubulin complex component 2 OS=Homo sapiens GN=TUBGCP2	1	1.111	0.927	1.114	1.242	1.134	10866.6	12070.5	10074.3	12109.3	13492.8	12322.4	1.01267	1.16333	#NAME?
Q9C0C9	(E3-independent) E2 ubiquitin-conjugating enzyme OS=Homo sapiens GN=UBE2O PE=1 SV=3	1	0.914	1.307	0.858	0.984	0.881	5115.9	4677.6	6686.2	4388.8	5035.1	4506.3	1.07367	0.907667	#NAME?
Q9Y6E2	Basic leucine zipper and W2 domain-containing protein 2 OS=Homo sapiens GN=BZW2 PE=1 SV=1	1	1.045	1.226	1.877	1.635	1.563	7573.2	7915.2	9283.2	14211.7	12384.5	11835.2	1.09033	1.69167	#NAME?
Q969G9	Protein naked cuticle homolog 1 OS=Homo sapiens GN=NKD1 PE=1 SV=1	1	1.479	1.387	3.642	2.292	5.179	3264.1	4828.8	4527.1	11889	7480.5	16903.5	1.28867	3.70433	#NAME?
P48147	Prolyl endopeptidase OS=Homo sapiens GN=PREP PE=1 SV=2	1	0.893	1	1.219	1.243	1.082	7734.3	6906.5	7730.7	9427.3	9615.3	8368.3	0.964333	1.18133	#NAME?
P61163	Alpha-centractin OS=Homo sapiens GN=ACTR1A PE=1 SV=1	1	0.641	0.391	0.556	0.534	0.507	19597.7	12571.4	7661.6	10891.6	10462	9932.1	0.677333	0.532333	#NAME?
P41743	Protein kinase C iota type OS=Homo sapiens GN=PRKCI PE=1 SV=2	1	1.297	1.142	1.603	1.862	1.561	4597.8	5962.1	5250	7370.5	8562.1	7176	1.14633	1.67533	#NAME?
P46783	40S ribosomal protein S10 OS=Homo sapiens GN=RPS10 PE=1 SV=1	1	1.772	1.053	1.111	0.981	1.027	18425.8	32645.6	19395.6	20467.5	18084.8	18926	1.275	1.03967	#NAME?
J3KNQ4	Alpha-parvin OS=Homo sapiens GN=PARVA PE=1 SV=1	1	0.991	1.055	1.883	1.969	1.872	4335.5	4297.2	4575.4	8162.6	8537.7	8115.6	1.01533	1.908	#NAME?
Q9UG63-2	Isoform 2 of ATP-binding cassette sub-family F member 2 OS=Homo sapiens GN=ABCF2	1	1.675	1.106	1.105	1.661	1.086	9519.4	15943	10529.5	10523	15812.2	10336.3	1.26033	1.284	#NAME?
P15941-2	Isoform 2 of Mucin-1 OS=Homo sapiens GN=MUC1	1	0.555	1.299	0.251	0.409	0.31	46479.6	25773.4	60366.2	11666.1	18997.5	14408.1	0.951333	0.323333	#NAME?
P30044	Peroxiredoxin-5, mitochondrial OS=Homo sapiens GN=PRDX5 PE=1 SV=4	1	0.8	0.908	1.203	1.544	0.809	10716.2	8577.4	9728.8	12892	16543.1	8668.1	0.902667	1.18533	#NAME?
Q96HP0	Dedicator of cytokinesis protein 6 OS=Homo sapiens GN=DOCK6 PE=1 SV=3	1	1.157	1.321	2.855	2.069	1.66	2350.4	2718.5	3105.8	6709.6	4863.3	3901.9	1.15933	2.19467	#NAME?
O15344	E3 ubiquitin-protein ligase Midline-1 OS=Homo sapiens GN=MID1 PE=1 SV=1	1	1.098	1.255	1.657	1.752	2.233	5112.4	5614.6	6418.5	8470.7	8954.4	11415.2	1.11767	1.88067	#NAME?
E9PLG2	26S proteasome regulatory subunit 6A (Fragment) OS=Homo sapiens GN=PSMC3 PE=1 SV=3	1	1.728	0.879	0.769	1.044	0.856	1798.4	3107.7	1580.2	1382.3	1878	1538.7	1.20233	0.889667	#NAME?
P30622-2	Isoform 3 of CAP-Gly domain-containing linker protein 1 OS=Homo sapiens GN=CLIP1	1	1.34	0.896	0.485	0.668	0.622	8857.2	11872.3	7932.5	4299.5	5916	5507.8	1.07867	0.591667	#NAME?
P10114	Ras-related protein Rap-2a OS=Homo sapiens GN=RAP2A PE=1 SV=1	1	0.95	1.068	2.753	1.868	3.089	1035.1	983.7	1105.9	2849.5	1933.2	3197.2	1.006	2.57	#NAME?
Q13283	Ras GTPase-activating protein-binding protein 1 OS=Homo sapiens GN=G3BP1 PE=1 SV=1	1	1.734	1.349	1.142	1.379	1.363	4302.7	7460.1	5804.1	4914.6	5932.2	5865.6	1.361	1.29467	#NAME?
O00743-3	Isoform 3 of Serine/threonine-protein phosphatase 6 catalytic subunit OS=Homo sapiens GN=PPP6C	1	1.004	0.84	1.195	1.071	1.037	7953.8	7987.7	6680.8	9504.2	8519.1	8251.1	0.948	1.101	#NAME?
P19784	Casein kinase II subunit alpha' OS=Homo sapiens GN=CSNK2A2 PE=1 SV=1	1	1.3	1.068	0.912	1.247	1.384	3784.2	4920.8	4042.4	3449.4	4717.5	5235.8	1.12267	1.181	#NAME?
P06576	ATP synthase subunit beta, mitochondrial OS=Homo sapiens GN=ATP5B PE=1 SV=3	1	1.387	0.732	0.516	1.079	0.628	10464.2	14518.3	7659.8	5395	11293.8	6568.7	1.03967	0.741	#NAME?
P52888	Thimet oligopeptidase OS=Homo sapiens GN=THOP1 PE=1 SV=2	1	0.827	0.855	0.639	0.922	0.609	14148.2	11696.3	12097.5	9039.8	13046.9	8621	0.894	0.723333	#NAME?
P53794	Sodium/myo-inositol cotransporter OS=Homo sapiens GN=SLC5A3 PE=1 SV=2	1	0.861	0.98	1.526	1.222	1.787	6966.3	5998.8	6826.3	10633.4	8512.4	12451.3	0.947	1.51167	#NAME?
Q5VV41	Rho guanine nucleotide exchange factor 16 OS=Homo sapiens GN=ARHGEF16 PE=1 SV=1	1	1.137	1.045	1.35	1.699	1.146	3213.2	3653.8	3357.1	4338.9	5460.4	3680.9	1.06067	1.39833	#NAME?
P26373	60S ribosomal protein L13 OS=Homo sapiens GN=RPL13 PE=1 SV=4	1	2.686	1.637	1.471	1.454	1.849	23201.6	62326.7	37969.7	34137.6	33730.6	42889.9	1.77433	1.59133	#NAME?
O96019	Actin-like protein 6A OS=Homo sapiens GN=ACTL6A PE=1 SV=1	1	0.811	0.711	1.134	1.175	1.003	12117.4	9830.7	8612.2	13739.7	14243.2	12150.5	0.840667	1.104	#NAME?
Q96HC4	PDZ and LIM domain protein 5 OS=Homo sapiens GN=PDLIM5 PE=1 SV=5	1	1.299	1.278	1.168	1.069	0.906	10252.4	13313.8	13101.1	11974.2	10957.1	9285	1.19233	1.04767	#NAME?
Q9HCM4-2	Isoform 2 of Band 4.1-like protein 5 OS=Homo sapiens GN=EPB41L5	1	1.137	1.407	1.751	2.076	3.084	5215.1	5931.8	7336	9134.1	10826.2	16084.9	1.18133	2.30367	#NAME?
F5GZG1	Ras-related protein Rap-1b (Fragment) OS=Homo sapiens GN=RAP1B PE=1 SV=8	1	1.009	0.796	0.996	2.028	1.086	1266.6	1278.3	1007.8	1261.1	2568.4	1375.2	0.935	1.37	#NAME?
Q9UL15-2	Isoform 2 of BAG family molecular chaperone regulator 5 OS=Homo sapiens GN=BAG5	1	0.883	1.075	1.18	1.188	1.856	4013.7	3543.9	4313.7	4734.5	4767.5	7450.3	0.986	1.408	#NAME?
Q12765-2	Isoform 2 of Secernin-1 OS=Homo sapiens GN=SCRN1	1	1.134	0.99	1.501	1.824	1.515	3383.1	3837.5	3350.8	5076.4	6170.6	5125.3	1.04133	1.61333	#NAME?
Q13683-7	Isoform Alpha-7X2B of Integrin alpha-7 OS=Homo sapiens GN=ITGA7	1	1.118	1.018	2.132	2.591	2.637	2534.4	2833.5	2579.7	5403.1	6566.1	6684	1.04533	2.45333	#NAME?
Q13247	Serine/arginine-rich splicing factor 6 OS=Homo sapiens GN=SRSF6 PE=1 SV=2	1	2.742	2.111	0.948	0.808	1.258	19366.5	53096.3	40890.4	18368.9	15649.1	24354.7	1.951	1.00467	#NAME?
Q5JSH3	WD repeat-containing protein 44 OS=Homo sapiens GN=WDR44 PE=1 SV=1	1	1.164	0.898	0.555	1.021	0.625	6694.2	7794	6008.6	3716	6834.6	4180.7	1.02067	0.733667	#NAME?
P07339	Cathepsin D OS=Homo sapiens GN=CTSD PE=1 SV=1	1	1.064	1.116	1.628	1.224	1.408	7712.7	8209.8	8604.1	12558.1	9443.1	10862.3	1.06	1.42	#NAME?
Q15057	Arf-GAP with coiled-coil, ANK repeat and PH domain-containing protein 2 OS=Homo sapiens GN=ACAP2 PE=1 SV=3	1	1.051	1.117	0.944	0.826	0.995	7664.8	8055.3	8561.2	7234.1	6334.6	7627.3	1.056	0.921667	#NAME?
Q9NUP9	Protein lin-7 homolog C OS=Homo sapiens GN=LIN7C PE=1 SV=1	1	0.973	1.207	3.131	1.794	2.226	13739.2	13372.7	16578.7	43019.5	24650.9	30586.9	1.06	2.38367	#NAME?
O15438-4	Isoform 4 of Canalicular multispecific organic anion transporter 2 OS=Homo sapiens GN=ABCC3	1	0.897	0.793	0.534	0.759	0.61	11509.7	10328.2	9121.6	6149.1	8739.6	7018.4	0.896667	0.634333	#NAME?
P0CG38	POTE ankyrin domain family member I OS=Homo sapiens GN=POTEI PE=3 SV=1	1	1.242	1.186	1.338	1.95	1.892	179.5	222.9	212.8	240.2	350.1	339.6	1.14267	1.72667	#NAME?
Q12805	EGF-containing fibulin-like extracellular matrix protein 1 OS=Homo sapiens GN=EFEMP1 PE=1 SV=2	1	1.272	2.226	0.309	1.174	0.641	8365.6	10640.3	18623.3	2581.4	9823.5	5364.9	1.49933	0.708	#NAME?
Q9UPT5	Exocyst complex component 7 OS=Homo sapiens GN=EXOC7 PE=1 SV=3	1	1.091	0.978	1.193	1.544	1.192	7581.9	8268.4	7412.9	9045.4	11710.2	9034.6	1.023	1.30967	#NAME?
P04626	Receptor tyrosine-protein kinase erbB-2 OS=Homo sapiens GN=ERBB2 PE=1 SV=1	1	0.837	1.486	1.393	1.072	1.389	2396.9	2007.3	3560.7	3338.4	2568.3	3329.5	1.10767	1.28467	#NAME?
P46781	40S ribosomal protein S9 OS=Homo sapiens GN=RPS9 PE=1 SV=3	1	2.349	1.296	1.836	1.302	1.904	25027.5	58786.2	32431.2	45957	32576.4	47647.1	1.54833	1.68067	#NAME?
P21579	Synaptotagmin-1 OS=Homo sapiens GN=SYT1 PE=1 SV=1	1	1.29	1.094	3.302	2.468	3.103	5559	7168.7	6082.6	18354.6	13721.2	17251.6	1.128	2.95767	#NAME?
Q9NZI8	Insulin-like growth factor 2 mRNA-binding protein 1 OS=Homo sapiens GN=IGF2BP1 PE=1 SV=2	1	1.73	1.246	1.406	2.569	1.77	4652.2	8050.4	5796.4	6540.1	11949.7	8233.2	1.32533	1.915	#NAME?
Q16543	Hsp90 co-chaperone Cdc37 OS=Homo sapiens GN=CDC37 PE=1 SV=1	1	0.939	1.163	1.591	1.477	1.317	6227.1	5845.4	7243.6	9907.5	9198	8202.6	1.034	1.46167	#NAME?
Q8IWW6	Rho GTPase-activating protein 12 OS=Homo sapiens GN=ARHGAP12 PE=1 SV=1	1	1.172	1.071	1.575	1.478	1.292	4538.6	5317.6	4862.5	7148.3	6707	5863.7	1.081	1.44833	#NAME?
P98171-2	Isoform 2 of Rho GTPase-activating protein 4 OS=Homo sapiens GN=ARHGAP4	1	1.647	1.602	1.489	1.507	1.792	3252.6	5356.6	5210.6	4844.2	4901.5	5829	1.41633	1.596	#NAME?
Q92544	Transmembrane 9 superfamily member 4 OS=Homo sapiens GN=TM9SF4 PE=1 SV=2	1	1.053	0.794	0.522	0.776	0.606	7689.7	8098.8	6102.5	4011.7	5969.9	4659.7	0.949	0.634667	#NAME?
O95433	Activator of 90 kDa heat shock protein ATPase homolog 1 OS=Homo sapiens GN=AHSA1 PE=1 SV=1	1	1.012	0.913	1.389	1.04	1.155	15659.2	15851.2	14303	21745.5	16285.5	18083.6	0.975	1.19467	#NAME?
P30626	Sorcin OS=Homo sapiens GN=SRI PE=1 SV=1	1	0.812	1.224	1.024	0.831	1.746	14984.8	12168.4	18334.1	15351.1	12455.1	26161	1.012	1.20033	#NAME?
P78536	Disintegrin and metalloproteinase domain-containing protein 17 OS=Homo sapiens GN=ADAM17 PE=1 SV=1	1	0.772	0.877	1.288	0.737	1.431	11186.9	8639.6	9812.9	14406.2	8247	16011.3	0.883	1.152	#NAME?
P62280	40S ribosomal protein S11 OS=Homo sapiens GN=RPS11 PE=1 SV=3	1	1.943	0.977	1.64	1.507	1.241	22174.4	43075.6	21667.7	36359.1	33415.8	27517.1	1.30667	1.46267	#NAME?
P98082	Disabled homolog 2 OS=Homo sapiens GN=DAB2 PE=1 SV=3	1	0.834	0.812	0.284	0.601	0.466	8748.4	7294.8	7103.5	2483.7	5256.3	4079.6	0.882	0.450333	#NAME?
A0A0U1RRM6	Protein enabled homolog OS=Homo sapiens GN=ENAH PE=1 SV=1	1	1.105	1.427	1.23	1.009	1.052	10479.3	11576.8	14956.2	12888.6	10578.8	11023.2	1.17733	1.097	#NAME?
P62263	40S ribosomal protein S14 OS=Homo sapiens GN=RPS14 PE=1 SV=3	1	1.921	1.108	1.198	1.621	1.177	11770.3	22605.2	13040.9	14100	19084.3	13853.9	1.343	1.332	#NAME?
O15143	Actin-related protein 2/3 complex subunit 1B OS=Homo sapiens GN=ARPC1B PE=1 SV=3	1	0.855	0.979	2.578	1.442	1.361	13756.1	11766.1	13466.6	35460.2	19834.4	18715.5	0.944667	1.79367	#NAME?
E9PDI4	Ladinin-1 OS=Homo sapiens GN=LAD1 PE=1 SV=1	1	1.194	1.367	4.168	4.038	3.54	2699.3	3221.8	3690.1	11251.3	10898.7	9555.3	1.187	3.91533	#NAME?
Q92626	Peroxidasin homolog OS=Homo sapiens GN=PXDN PE=1 SV=2	1	1.081	2.718	0.289	0.621	0.461	12442.9	13456.5	33818.2	3597.6	7727.8	5739.7	1.59967	0.457	#NAME?
Q9H7F0	Probable cation-transporting ATPase 13A3 OS=Homo sapiens GN=ATP13A3 PE=1 SV=4	1	1.091	1.049	1.27	1.477	1.273	5378.9	5870.3	5640.2	6833.4	7944.5	6848.8	1.04667	1.34	#NAME?
Q9BZE9-2	Isoform 2 of Tether containing UBX domain for GLUT4 OS=Homo sapiens GN=ASPSCR1	1	1.075	1.057	1.297	2.523	1.435	2488.8	2676.7	2629.5	3228.1	6279	3571.5	1.044	1.75167	#NAME?
Q96EY5	Multivesicular body subunit 12A OS=Homo sapiens GN=MVB12A PE=1 SV=1	1	1.132	1.241	2.835	2.068	3.45	4605.2	5213.3	5713.5	13054.6	9523.3	15886.6	1.12433	2.78433	#NAME?
P42566	Epidermal growth factor receptor substrate 15 OS=Homo sapiens GN=EPS15 PE=1 SV=2	1	0.912	0.812	0.55	0.789	0.663	8269.2	7543.5	6714.8	4551.5	6525.7	5482.6	0.908	0.667333	#NAME?
Q9UP95	Solute carrier family 12 member 4 OS=Homo sapiens GN=SLC12A4 PE=1 SV=2	1	1.065	0.971	0.614	0.724	0.789	7260.4	7733.4	7051.4	4456.5	5257.8	5731	1.012	0.709	#NAME?
P27701	CD82 antigen OS=Homo sapiens GN=CD82 PE=1 SV=1	1	0.782	1.271	1.79	1.57	1.959	10746.4	8404.1	13660.9	19236	16868.5	21054.6	1.01767	1.773	#NAME?
E9PF82	Calcium/calmodulin-dependent protein kinase type II subunit delta OS=Homo sapiens GN=CAMK2D PE=1 SV=1	1	1.059	1.158	2.52	2.065	2.504	3787	4011.8	4387	9542.9	7818.8	9482.5	1.07233	2.363	#NAME?
Q9P0V3	SH3 domain-binding protein 4 OS=Homo sapiens GN=SH3BP4 PE=1 SV=1	1	1.21	1.066	1.792	1.673	2.254	4258.5	5153.8	4539	7631.2	7126.1	9598.6	1.092	1.90633	#NAME?
P16403	Histone H1.2 OS=Homo sapiens GN=HIST1H1C PE=1 SV=2	1	1.273	10.637	2.537	3.236	5.144	7580	9651.5	80626.3	19232.4	24525.5	38991.7	4.30333	3.639	#NAME?
P31949	Protein S100-A11 OS=Homo sapiens GN=S100A11 PE=1 SV=2	1	0.689	0.695	0.681	0.689	0.608	41709.3	28741.6	28978.1	28389.6	28721.3	25344.4	0.794667	0.659333	#NAME?
P98172	Ephrin-B1 OS=Homo sapiens GN=EFNB1 PE=1 SV=1	1	1.029	1.192	3.117	2.407	3.436	4489.8	4620	5352.8	13995.1	10807.6	15427.3	1.07367	2.98667	#NAME?
P08581	Hepatocyte growth factor receptor OS=Homo sapiens GN=MET PE=1 SV=4	1	0.88	1.252	1.117	0.883	1.233	11425.3	10051.3	14306.6	12762.4	10084.6	14083.5	1.044	1.07767	#NAME?
F8VX04	Sodium-coupled neutral amino acid transporter 1 OS=Homo sapiens GN=SLC38A1 PE=1 SV=1	1	0.743	0.703	0.588	0.406	0.693	27919.4	20755.6	19626.4	16411.3	11346.7	19353.2	0.815333	0.562333	#NAME?
O95602	DNA-directed RNA polymerase I subunit RPA1 OS=Homo sapiens GN=POLR1A PE=1 SV=2	1	0.913	0.782	0.949	1.282	0.999	2541.7	2320.9	1988.3	2410.9	3257.9	2539.4	0.898333	1.07667	#NAME?
P16401	Histone H1.5 OS=Homo sapiens GN=HIST1H1B PE=1 SV=3	1	1.176	8.713	2.999	2.671	6.713	8654.2	10178	75407.9	25952	23114.5	58091.6	3.62967	4.12767	#NAME?
P51991	Heterogeneous nuclear ribonucleoprotein A3 OS=Homo sapiens GN=HNRNPA3 PE=1 SV=2	1	1.866	1.088	0.837	1.264	0.956	14710.3	27445.8	16003.9	12307.7	18597	14065	1.318	1.019	#NAME?
P61289-2	Isoform 2 of Proteasome activator complex subunit 3 OS=Homo sapiens GN=PSME3	1	1.336	0.687	0.563	0.836	0.632	14332.3	19145.5	9841.8	8063.9	11981.5	9060.7	1.00767	0.677	#NAME?
P40925-3	Isoform 3 of Malate dehydrogenase, cytoplasmic OS=Homo sapiens GN=MDH1	1	0.706	1.084	1.64	1.016	0.964	17479.3	12345.3	18954.8	28667.5	17750.8	16843	0.93	1.20667	#NAME?
Q8NBP7	Proprotein convertase subtilisin/kexin type 9 OS=Homo sapiens GN=PCSK9 PE=1 SV=3	1	1.269	2.06	0.422	0.788	0.602	8469.5	10746.5	17446.4	3570.4	6670.4	5098.8	1.443	0.604	#NAME?
Q1RLN5	ARHGAP12 protein OS=Homo sapiens GN=ARHGAP12 PE=1 SV=1	1	0.979	0.832	1.847	2.081	2.074	108.6	106.2	90.3	200.5	226	225.2	0.937	2.00067	#NAME?
Q92796-2	Isoform 2 of Disks large homolog 3 OS=Homo sapiens GN=DLG3	1	1.144	1.33	2.463	1.635	2.059	3296.9	3770.9	4385.5	8121.1	5389.3	6787.6	1.158	2.05233	#NAME?
Q01130	Serine/arginine-rich splicing factor 2 OS=Homo sapiens GN=SRSF2 PE=1 SV=4	1	3.04	1.418	1.336	1.3	1.534	9556.3	29053.3	13548	12763.9	12423.3	14656.8	1.81933	1.39	#NAME?
Q02543	60S ribosomal protein L18a OS=Homo sapiens GN=RPL18A PE=1 SV=2	1	2.351	1.306	1.369	1.399	1.612	18866.9	44362.2	24647.7	25825.1	26396	30407.5	1.55233	1.46	#NAME?
P10646	Tissue factor pathway inhibitor OS=Homo sapiens GN=TFPI PE=1 SV=1	1	1.341	1.028	0.168	0.319	0.241	19649.7	26343	20200.5	3302.2	6274.1	4735.9	1.123	0.242667	#NAME?
Q93052	Lipoma-preferred partner OS=Homo sapiens GN=LPP PE=1 SV=1	1	1.246	1.198	1.066	1.437	1.071	5470	6813.5	6552.4	5831.3	7861.9	5857.6	1.148	1.19133	#NAME?
Q99961	Endophilin-A2 OS=Homo sapiens GN=SH3GL1 PE=1 SV=1	1	0.969	1.19	1.167	1.324	1.414	10233.8	9913.7	12178.5	11940.8	13551.1	14474.3	1.053	1.30167	#NAME?
Q9HAC8	Ubiquitin domain-containing protein 1 OS=Homo sapiens GN=UBTD1 PE=1 SV=1	1	0.97	1.235	2.057	1.73	2.548	5344.3	5182.8	6602.7	10991.8	9247.1	13619.3	1.06833	2.11167	#NAME?
P10412	Histone H1.4 OS=Homo sapiens GN=HIST1H1E PE=1 SV=2	1	1.861	19.45	1.182	2.519	4.068	514.4	957.4	10005.4	607.9	1295.9	2092.5	7.437	2.58967	#NAME?
Q9BXI6	TBC1 domain family member 10A OS=Homo sapiens GN=TBC1D10A PE=1 SV=1	1	1.23	1.274	1.406	1.369	1.247	4884.6	6009.9	6224.2	6867.2	6686.4	6088.8	1.168	1.34067	#NAME?
O75197	Low-density lipoprotein receptor-related protein 5 OS=Homo sapiens GN=LRP5 PE=1 SV=2	1	1.133	1.156	1.663	1.166	2.833	3833.8	4343.5	4431.1	6373.8	4470	10860.1	1.09633	1.88733	#NAME?
E7EQZ4	Survival motor neuron protein OS=Homo sapiens GN=SMN1 PE=1 SV=1	1	1.938	1.756	1.67	2.783	1.79	4897.1	9493	8599.9	8179.6	13626.5	8765.4	1.56467	2.081	#NAME?
E9PKC0	Pleckstrin homology domain-containing family A member 7 OS=Homo sapiens GN=PLEKHA7 PE=1 SV=1	1	1.447	1.454	1.633	1.934	1.527	3529.3	5106.2	5129.9	5764.2	6827.3	5388.4	1.30033	1.698	#NAME?
P32856	Syntaxin-2 OS=Homo sapiens GN=STX2 PE=1 SV=3	1	0.869	0.797	0.933	1.027	1.41	4684.4	4072.4	3732.1	4369.1	4808.7	6603.8	0.888667	1.12333	#NAME?
Q13444	Disintegrin and metalloproteinase domain-containing protein 15 OS=Homo sapiens GN=ADAM15 PE=1 SV=4	1	0.681	1.14	0.577	0.52	0.872	13119.3	8931.1	14952	7574.2	6827.4	11434.5	0.940333	0.656333	#NAME?
Q9H074	Polyadenylate-binding protein-interacting protein 1 OS=Homo sapiens GN=PAIP1 PE=1 SV=1	1	1.307	0.708	0.923	0.922	0.835	10288.2	13443.1	7285.1	9491	9484.1	8594.1	1.005	0.893333	#NAME?
P12111	Collagen alpha-3(VI) chain OS=Homo sapiens GN=COL6A3 PE=1 SV=5	1	0.842	1.202	0.43	0.866	2.14	9160.9	7715.7	11016	3941.8	7935.2	19603.3	1.01467	1.14533	#NAME?
Q5VT25-6	Isoform 6 of Serine/threonine-protein kinase MRCK alpha OS=Homo sapiens GN=CDC42BPA	1	1.041	1.118	1.329	1.289	1.192	3823.3	3979.1	4273.4	5080.4	4927.3	4556.6	1.053	1.27	#NAME?
A0A087WXI5	Cadherin-1 OS=Homo sapiens GN=CDH1 PE=1 SV=1	1	1.054	1.147	3.401	2.517	3.475	3336	3517	3825.1	11346.4	8396	11592.5	1.067	3.131	#NAME?
P61758	Prefoldin subunit 3 OS=Homo sapiens GN=VBP1 PE=1 SV=3	1	1.016	0.932	1.423	1.342	1.073	12126	12322	11298.9	17258.7	16278.6	13012.5	0.982667	1.27933	#NAME?
Q8IYI6	Exocyst complex component 8 OS=Homo sapiens GN=EXOC8 PE=1 SV=2	1	1.221	0.954	1.133	1.784	1.102	6338.3	7736.6	6045.9	7181	11310.2	6986.7	1.05833	1.33967	#NAME?
Q09028	Histone-binding protein RBBP4 OS=Homo sapiens GN=RBBP4 PE=1 SV=3	1	1.141	0.897	1.087	1.878	1.025	2253.1	2570	2020.5	2449.6	4232.2	2308.8	1.01267	1.33	#NAME?
Q92835	Phosphatidylinositol 3,4,5-trisphosphate 5-phosphatase 1 OS=Homo sapiens GN=INPP5D PE=1 SV=2	1	1.03	1.223	2.193	3.043	1.98	2282.4	2350.5	2790.7	5004.8	6945	4519.1	1.08433	2.40533	#NAME?
Q9Y520-7	Isoform 7 of Protein PRRC2C OS=Homo sapiens GN=PRRC2C	1	1.893	1.412	0.725	0.962	0.941	3102.8	5874.2	4381.4	2250.3	2984.6	2920.7	1.435	0.876	#NAME?
Q14155-5	Isoform 5 of Rho guanine nucleotide exchange factor 7 OS=Homo sapiens GN=ARHGEF7	1	1.202	1.129	1.131	1.326	1.168	9363.3	11254.5	10573.3	10592.4	12416	10940	1.11033	1.20833	#NAME?
A0A1B0GTN9	Pleckstrin homology domain-containing family A member 7 (Fragment) OS=Homo sapiens GN=PLEKHA7 PE=1 SV=1	1	1.082	1.101	2.783	3.487	2.978	56.6	61.2	62.3	157.5	197.3	168.5	1.061	3.08267	#NAME?
Q9NQ29	Putative RNA-binding protein Luc7-like 1 OS=Homo sapiens GN=LUC7L PE=1 SV=1	1	1.584	1.088	1.105	1.147	1.332	2225.1	3525.1	2419.9	2459.7	2552.6	2963.1	1.224	1.19467	#NAME?
Q9BY67-3	Isoform 3 of Cell adhesion molecule 1 OS=Homo sapiens GN=CADM1	1	0.681	0.688	4.219	2.805	6.405	934.1	636.6	642.7	3940.7	2620.3	5983.1	0.789667	4.47633	#NAME?
O00506	Serine/threonine-protein kinase 25 OS=Homo sapiens GN=STK25 PE=1 SV=1	1	0.703	2.357	2.229	1.907	1.234	62.9	44.2	148.2	140.1	119.9	77.5	1.35333	1.79	#NAME?
P61019	Ras-related protein Rab-2A OS=Homo sapiens GN=RAB2A PE=1 SV=1	1	0.918	1.21	0.876	0.886	1.167	10050.2	9225.7	12160.3	8807.9	8906.6	11729.8	1.04267	0.976333	#NAME?
Q9Y4G6	Talin-2 OS=Homo sapiens GN=TLN2 PE=1 SV=4	1	2.434	1.612	0.927	1.391	2.232	7786.1	18948	12553.8	7216.9	10830.5	17375.6	1.682	1.51667	#NAME?
Q9BZ67	FERM domain-containing protein 8 OS=Homo sapiens GN=FRMD8 PE=1 SV=1	1	1.062	1.132	1.765	1.317	1.604	5883.4	6245.6	6661.5	10384.5	7747.3	9436.9	1.06467	1.562	#NAME?
Q92930	Ras-related protein Rab-8B OS=Homo sapiens GN=RAB8B PE=1 SV=2	1	0.766	1.008	0.559	0.56	0.665	8991.3	6887.1	9061.1	5021.7	5038.7	5981	0.924667	0.594667	#NAME?
O00203	AP-3 complex subunit beta-1 OS=Homo sapiens GN=AP3B1 PE=1 SV=3	1	1.275	0.969	0.948	1.211	0.97	10033.5	12792.4	9719.3	9511.9	12146.9	9730.2	1.08133	1.043	#NAME?
P09497-2	Isoform Non-brain of Clathrin light chain B OS=Homo sapiens GN=CLTB	1	0.872	0.382	0.295	0.375	0.324	85869	74899.4	32836.9	25294.9	32194	27846.3	0.751333	0.331333	#NAME?
P46109	Crk-like protein OS=Homo sapiens GN=CRKL PE=1 SV=1	1	1.117	1.048	1.693	1.303	1.785	5183.7	5790.1	5433.3	8775	6754.1	9251.2	1.055	1.59367	#NAME?
H3BPE7	RNA-binding protein FUS OS=Homo sapiens GN=FUS PE=1 SV=1	1	2.086	1.189	0.463	0.924	0.843	12996.6	27105.7	15449.2	6011.8	12004	10954.7	1.425	0.743333	#NAME?
Q13564-4	Isoform 4 of NEDD8-activating enzyme E1 regulatory subunit OS=Homo sapiens GN=NAE1	1	0.802	0.901	0.804	1.089	0.932	5695.9	4566.4	5133.7	4577.8	6203	5307.6	0.901	0.941667	#NAME?
Q13596-3	Isoform 3 of Sorting nexin-1 OS=Homo sapiens GN=SNX1	1	1.088	0.841	1.345	1.118	1.086	5108.5	5559.7	4295.5	6870.4	5709	5548.9	0.976333	1.183	#NAME?
Q03135	Caveolin-1 OS=Homo sapiens GN=CAV1 PE=1 SV=4	1	1.021	1.301	0.561	0.701	0.815	14703	15005.1	19124.1	8254.9	10314	11984.2	1.10733	0.692333	#NAME?
Q99729-3	Isoform 3 of Heterogeneous nuclear ribonucleoprotein A/B OS=Homo sapiens GN=HNRNPAB	1	1.343	1.101	0.957	1.134	1.146	6114	8210.2	6730.6	5853.2	6930.4	7003.7	1.148	1.079	#NAME?
P26358-2	Isoform 2 of DNA (cytosine-5)-methyltransferase 1 OS=Homo sapiens GN=DNMT1	1	1.264	0.968	0.8	1.177	0.974	4186.9	5294.3	4054	3347.8	4928.4	4079	1.07733	0.983667	#NAME?
P46778	60S ribosomal protein L21 OS=Homo sapiens GN=RPL21 PE=1 SV=2	1	2.666	1.381	1.807	1.543	1.891	5967.4	15910.3	8239	10785.8	9207.4	11284.6	1.68233	1.747	#NAME?
F8W727	60S ribosomal protein L32 OS=Homo sapiens GN=RPL32 PE=1 SV=1	1	2.297	1.697	2.08	1.562	1.743	10601.2	24346.4	17986.8	22049.3	16559.4	18475	1.66467	1.795	#NAME?
P25398	40S ribosomal protein S12 OS=Homo sapiens GN=RPS12 PE=1 SV=3	1	1.493	1.263	1.964	1.118	1.695	9993.7	14919.6	12619.1	19622.6	11174.6	16934.8	1.252	1.59233	#NAME?
P02792	Ferritin light chain OS=Homo sapiens GN=FTL PE=1 SV=2	1	0.552	0.41	0.169	0.266	0.234	30856.5	17033.1	12640.3	5199.8	8217.1	7221.1	0.654	0.223	#NAME?
P15559	NAD(P)H dehydrogenase [quinone] 1 OS=Homo sapiens GN=NQO1 PE=1 SV=1	1	0.918	0.763	1.097	0.84	0.766	16532.1	15182.4	12610.2	18136	13889.3	12667.6	0.893667	0.901	#NAME?
Q13148	TAR DNA-binding protein 43 OS=Homo sapiens GN=TARDBP PE=1 SV=1	1	1.36	0.997	1.034	1.825	1.1	4694.6	6386.8	4680.9	4853	8567.5	5161.9	1.119	1.31967	#NAME?
Q5ZPR3	CD276 antigen OS=Homo sapiens GN=CD276 PE=1 SV=1	1	0.919	0.852	0.609	0.899	0.764	12933.9	11883	11013.6	7872.1	11626.8	9881.3	0.923667	0.757333	#NAME?
O00291	Huntingtin-interacting protein 1 OS=Homo sapiens GN=HIP1 PE=1 SV=5	1	0.941	0.693	1.159	1.233	1.177	4509.7	4245.2	3126.4	5228.2	5562.5	5305.7	0.878	1.18967	#NAME?
O43396	Thioredoxin-like protein 1 OS=Homo sapiens GN=TXNL1 PE=1 SV=3	1	0.822	0.924	0.847	0.834	0.783	6598	5423.8	6095.1	5590	5503.8	5163.7	0.915333	0.821333	#NAME?
O75822	Eukaryotic translation initiation factor 3 subunit J OS=Homo sapiens GN=EIF3J PE=1 SV=2	1	1.124	0.881	0.757	1.049	0.832	5503	6184.2	4845.5	4164.1	5770	4580.3	1.00167	0.879333	#NAME?
Q9H4A4	Aminopeptidase B OS=Homo sapiens GN=RNPEP PE=1 SV=2	1	0.998	0.881	0.769	1.092	0.934	7099.1	7082.3	6251.6	5461.2	7752.3	6631.3	0.959667	0.931667	#NAME?
Q9BY89	Uncharacterized protein KIAA1671 OS=Homo sapiens GN=KIAA1671 PE=1 SV=2	1	1.242	1.356	1.592	2.681	1.605	2690.3	3340.8	3649.2	4282.4	7213.8	4318.9	1.19933	1.95933	#NAME?
Q9NSK0-3	Isoform 3 of Kinesin light chain 4 OS=Homo sapiens GN=KLC4	1	1.083	1.055	0.741	0.911	1.032	7180.8	7779.9	7577.2	5318.5	6544.1	7407.3	1.046	0.894667	#NAME?
Q9NYF8	Bcl-2-associated transcription factor 1 OS=Homo sapiens GN=BCLAF1 PE=1 SV=2	1	1.618	2.173	1.134	1.531	1.386	4789.3	7748.8	10408.5	5430.7	7330.6	6635.6	1.597	1.35033	#NAME?
Q8IVF2	Protein AHNAK2 OS=Homo sapiens GN=AHNAK2 PE=1 SV=2	1	0.618	0.585	0.233	0.351	0.282	17856.6	11040.7	10442.1	4168.3	6268.8	5038.4	0.734333	0.288667	#NAME?
Q9UBF2	Coatomer subunit gamma-2 OS=Homo sapiens GN=COPG2 PE=1 SV=1	1	1.108	0.824	1.052	1.17	1.072	5355.1	5933.7	4411.2	5635.3	6266.7	5738.7	0.977333	1.098	#NAME?
Q96PD2-2	Isoform 2 of Discoidin, CUB and LCCL domain-containing protein 2 OS=Homo sapiens GN=DCBLD2	1	1.008	1.349	3.375	2.363	3.681	3440.6	3467.3	4643.1	11611	8131.1	12664.1	1.119	3.13967	#NAME?
O75781	Paralemmin-1 OS=Homo sapiens GN=PALM PE=1 SV=2	1	0.716	1.078	0.201	0.287	0.285	12978.1	9290.7	13988.8	2608.4	3723.2	3692.9	0.931333	0.257667	#NAME?
O00764	Pyridoxal kinase OS=Homo sapiens GN=PDXK PE=1 SV=1	1	0.966	0.975	0.96	1.374	0.917	8258.7	7981.5	8050	7929.1	11347.9	7573.9	0.980333	1.08367	#NAME?
Q9Y5L0	Transportin-3 OS=Homo sapiens GN=TNPO3 PE=1 SV=3	1	0.929	1.325	1.446	1.653	1.224	4678	4347.3	6200	6764.8	7733.1	5724.6	1.08467	1.441	#NAME?
O75674	TOM1-like protein 1 OS=Homo sapiens GN=TOM1L1 PE=1 SV=2	1	1.059	1.242	1.93	1.815	2.604	3473.6	3680.2	4314.9	6703.1	6303.3	9044.4	1.10033	2.11633	#NAME?
A0A087WYT3	Prostaglandin E synthase 3 OS=Homo sapiens GN=PTGES3 PE=1 SV=1	1	1.22	1.78	1.549	1.613	1.18	12413.6	15149.4	22092.8	19229.3	20024.2	14648.6	1.33333	1.44733	#NAME?
O75436	Vacuolar protein sorting-associated protein 26A OS=Homo sapiens GN=VPS26A PE=1 SV=2	1	1.135	0.965	1.138	1.177	1.025	7737.4	8784.5	7464.8	8808.1	9106.9	7931.1	1.03333	1.11333	#NAME?
Q5GLZ8	Probable E3 ubiquitin-protein ligase HERC4 OS=Homo sapiens GN=HERC4 PE=1 SV=1	1	1.138	1.099	1.556	2.195	1.255	2674.1	3042.4	2939.5	4161.8	5869.5	3355	1.079	1.66867	#NAME?
Q86VN1	Vacuolar protein-sorting-associated protein 36 OS=Homo sapiens GN=VPS36 PE=1 SV=1	1	1.297	1.191	1.805	1.435	2.083	7345.9	9525.2	8750.5	13257.1	10542.6	15298.6	1.16267	1.77433	#NAME?
P10398	Serine/threonine-protein kinase A-Raf OS=Homo sapiens GN=ARAF PE=1 SV=2	1	1.174	1.719	1.888	1.412	1.783	6979.9	8196.3	12000	13175.7	9857	12448.1	1.29767	1.69433	#NAME?
P46782	40S ribosomal protein S5 OS=Homo sapiens GN=RPS5 PE=1 SV=4	1	1.462	0.838	1.262	1.149	1.031	27136.2	39678.8	22740.8	34257.3	31171.9	27975.4	1.1	1.14733	#NAME?
Q86Y56	Dynein assembly factor 5, axonemal OS=Homo sapiens GN=DNAAF5 PE=1 SV=4	1	1.166	1.359	1.089	1.512	1.088	3965	4623.2	5390.4	4317.9	5993.2	4315.3	1.175	1.22967	#NAME?
Q641Q2	WASH complex subunit 2A OS=Homo sapiens GN=WASHC2A PE=1 SV=3	1	1.084	1.133	0.737	1.499	1.196	2828	3066.1	3203.3	2084	4238.1	3383.3	1.07233	1.144	#NAME?
Q9UKY7	Protein CDV3 homolog OS=Homo sapiens GN=CDV3 PE=1 SV=1	1	0.818	0.981	1.389	1.056	1.158	5368.8	4389.2	5267	7457.6	5671.3	6218.9	0.933	1.201	#NAME?
A0A087X1Z3	Proteasome activator complex subunit 2 OS=Homo sapiens GN=PSME2 PE=1 SV=1	1	0.961	0.821	1.109	0.981	0.816	9700	9324.7	7960.2	10754.2	9512	7910.8	0.927333	0.968667	#NAME?
P51178-2	Isoform 2 of 1-phosphatidylinositol 4,5-bisphosphate phosphodiesterase delta-1 OS=Homo sapiens GN=PLCD1	1	1.33	1.134	2.749	3.1	2.077	2338.8	3111.3	2653	6428.6	7250.3	4857.1	1.15467	2.642	#NAME?
Q9Y3P9	Rab GTPase-activating protein 1 OS=Homo sapiens GN=RABGAP1 PE=1 SV=3	1	1.249	1.109	0.992	1.174	1.18	5763.2	7200.3	6391.7	5715.3	6768.9	6798.3	1.11933	1.11533	#NAME?
Q9NS86	LanC-like protein 2 OS=Homo sapiens GN=LANCL2 PE=1 SV=1	1	0.798	1.029	1.23	1.225	1.142	4017.9	3205.1	4133.9	4942.5	4923.4	4589.1	0.942333	1.199	#NAME?
Q8WXH0-2	Isoform 2 of Nesprin-2 OS=Homo sapiens GN=SYNE2	1	0.991	0.86	0.494	0.855	0.663	6241	6186.3	5365.6	3084.1	5338.7	4139.2	0.950333	0.670667	#NAME?
Q96B97	SH3 domain-containing kinase-binding protein 1 OS=Homo sapiens GN=SH3KBP1 PE=1 SV=2	1	1.053	1.2	2.539	2.215	2.61	3497.8	3682.8	4196.8	8879.4	7746.4	9129.6	1.08433	2.45467	#NAME?
Q8N3U4-2	Isoform 2 of Cohesin subunit SA-2 OS=Homo sapiens GN=STAG2	1	1.34	0.768	0.701	0.946	0.78	9709.4	13006.4	7458.6	6803.2	9183.5	7574.5	1.036	0.809	#NAME?
Q9Y2Z0	Protein SGT1 homolog OS=Homo sapiens GN=SUGT1 PE=1 SV=3	1	1.127	1.06	2.086	1.997	1.606	7510.2	8464.5	7960.2	15667.9	14997.6	12061	1.06233	1.89633	#NAME?
P43487	Ran-specific GTPase-activating protein OS=Homo sapiens GN=RANBP1 PE=1 SV=1	1	1.022	1.183	2.758	1.544	2.011	8159.3	8338.6	9656.4	22504.2	12601.5	16404.6	1.06833	2.10433	#NAME?
Q8N573	Oxidation resistance protein 1 OS=Homo sapiens GN=OXR1 PE=1 SV=2	1	1.004	1.038	2.338	2.911	1.974	1924.5	1933	1997.5	4499.9	5601.6	3798.5	1.014	2.40767	#NAME?
Q9Y219	Protein jagged-2 OS=Homo sapiens GN=JAG2 PE=1 SV=3	1	1.039	1.24	1.856	1.394	3.262	2263.2	2351.4	2805.9	4200	3155.5	7382.1	1.093	2.17067	#NAME?
P14384	Carboxypeptidase M OS=Homo sapiens GN=CPM PE=1 SV=2	1	0.679	0.514	0.133	0.314	0.213	35441.2	24068	18227.7	4701.2	11144.6	7563.1	0.731	0.22	#NAME?
Q9NWU2	Glucose-induced degradation protein 8 homolog OS=Homo sapiens GN=GID8 PE=1 SV=1	1	0.939	0.722	1.01	1.159	1.124	5557.2	5218.8	4013.8	5613.9	6438.8	6246.3	0.887	1.09767	#NAME?
P36957	Dihydrolipoyllysine-residue succinyltransferase component of 2-oxoglutarate dehydrogenase complex, mitochondrial OS=Homo sapiens GN=DLST PE=1 SV=4	1	1.564	3.557	1.719	3.222	3.171	2972.7	4650.7	10574.5	5110.7	9577.5	9426	2.04033	2.704	#NAME?
P61313	60S ribosomal protein L15 OS=Homo sapiens GN=RPL15 PE=1 SV=2	1	2.56	1.628	2.011	1.635	2.283	8320.2	21297.9	13548.9	16728.8	13600.6	18997.4	1.72933	1.97633	#NAME?
Q9NPQ8-3	Isoform 3 of Synembryn-A OS=Homo sapiens GN=RIC8A	1	1.193	1.187	1.205	1.639	1.335	2988	3565	3546.1	3599.3	4896.3	3988.8	1.12667	1.393	#NAME?
Q9Y4H2	Insulin receptor substrate 2 OS=Homo sapiens GN=IRS2 PE=1 SV=2	1	1.017	1.251	1.427	1.495	1.421	2256.2	2295.3	2823.2	3219.5	3373.9	3206.7	1.08933	1.44767	#NAME?
A0A0B4J2C3	Translationally-controlled tumor protein OS=Homo sapiens GN=TPT1 PE=1 SV=1	1	0.806	1.022	2.617	2.357	1.659	13463.4	10851.7	13758.1	35229	31729.4	22330	0.942667	2.211	#NAME?
P32119	Peroxiredoxin-2 OS=Homo sapiens GN=PRDX2 PE=1 SV=5	1	0.968	0.879	1.299	0.971	0.914	22365	21640.7	19648.1	29060.7	21705.5	20431.5	0.949	1.06133	#NAME?
M0QXB4	Coatomer protein complex, subunit epsilon, isoform CRA_g OS=Homo sapiens GN=COPE PE=1 SV=1	1	1.067	0.762	0.862	1.149	0.7	4899.3	5226.3	3732.1	4223.4	5628.6	3428.3	0.943	0.903667	#NAME?
Q8WWM7-3	Isoform 3 of Ataxin-2-like protein OS=Homo sapiens GN=ATXN2L	1	1.454	0.936	0.605	1.129	0.749	9253.8	13453.1	8663.4	5599.5	10446.2	6929.1	1.13	0.827667	#NAME?
Q9NR31	GTP-binding protein SAR1a OS=Homo sapiens GN=SAR1A PE=1 SV=1	1	1.322	0.84	0.499	0.646	0.635	21778	28795.6	18300.7	10873.3	14059.1	13830.6	1.054	0.593333	#NAME?
P00441	Superoxide dismutase [Cu-Zn] OS=Homo sapiens GN=SOD1 PE=1 SV=2	1	0.583	1.097	1.413	0.791	1.069	11456.8	6675.7	12565.5	16182.9	9057.5	12246.7	0.893333	1.091	#NAME?
O76076	WNT1-inducible-signaling pathway protein 2 OS=Homo sapiens GN=WISP2 PE=1 SV=1	1	0.843	1.094	0.39	0.55	0.599	4120.4	3475	4508.9	1607.4	2266.2	2468	0.979	0.513	#NAME?
Q9NVA2-2	Isoform 2 of Septin-11 OS=Homo sapiens GN=SEPT11	1	1.121	0.843	1.453	0.932	1.005	8229.7	9224.4	6934.8	11956.3	7667.5	8266.9	0.988	1.13	#NAME?
P28070	Proteasome subunit beta type-4 OS=Homo sapiens GN=PSMB4 PE=1 SV=4	1	0.51	0.463	0.409	0.596	0.653	16048.8	8186.1	7435.3	6564.9	9563.4	10472.5	0.657667	0.552667	#NAME?
Q96J02	E3 ubiquitin-protein ligase Itchy homolog OS=Homo sapiens GN=ITCH PE=1 SV=2	1	0.959	1.304	1.47	1.322	1.739	5424.6	5201.1	7071.9	7971.7	7170.8	9435.9	1.08767	1.51033	#NAME?
O43852-3	Isoform 3 of Calumenin OS=Homo sapiens GN=CALU	1	1.518	1.75	0.926	1.467	1.01	2294.4	3484	4014.1	2125.3	3364.7	2318.2	1.42267	1.13433	#NAME?
E7EQT4	Apoptotic chromatin condensation inducer in the nucleus OS=Homo sapiens GN=ACIN1 PE=1 SV=2	1	1.726	2.713	0.872	2.015	1.268	4790.2	8268.9	12996.5	4175.3	9653.2	6074.2	1.813	1.385	#NAME?
O14828-2	Isoform 2 of Secretory carrier-associated membrane protein 3 OS=Homo sapiens GN=SCAMP3	1												1	#DIV/0!	#NAME?
O43681	ATPase ASNA1 OS=Homo sapiens GN=ASNA1 PE=1 SV=2	1	1.11	1.062	1.23	1.694	1.174	4650.9	5162.7	4937.9	5718.3	7879.6	5461.5	1.05733	1.366	#NAME?
P69905	Hemoglobin subunit alpha OS=Homo sapiens GN=HBA1 PE=1 SV=2	1	0.904	2.06	0.555	0.775	3.027	18342.7	16588.7	37778	10186.3	14209.2	55517.1	1.32133	1.45233	#NAME?
P0CG39	POTE ankyrin domain family member J OS=Homo sapiens GN=POTEJ PE=3 SV=1	1	1.036	0.923	0.805	1.147	0.545	538.8	558.1	497.2	433.7	618.2	293.9	0.986333	0.832333	#NAME?
Q99436	Proteasome subunit beta type-7 OS=Homo sapiens GN=PSMB7 PE=1 SV=1	1	0.489	0.437	0.526	0.702	0.5	31673.8	15479.2	13852.3	16652.9	22233	15826.2	0.642	0.576	#NAME?
P37837	Transaldolase OS=Homo sapiens GN=TALDO1 PE=1 SV=2	1	0.635	0.944	1.101	0.808	1.016	19928.2	12655.3	18819.1	21932.8	16102.5	20252.3	0.859667	0.975	#NAME?
Q9P258	Protein RCC2 OS=Homo sapiens GN=RCC2 PE=1 SV=2	1	0.825	0.821	1.09	1.467	1.138	13500.5	11137.6	11087.2	14721.1	19800.7	15360.5	0.882	1.23167	#NAME?
P08138	Tumor necrosis factor receptor superfamily member 16 OS=Homo sapiens GN=NGFR PE=1 SV=1	1	1.01	1.173	2.33	2.044	3.542	2459.7	2483.4	2886.1	5729.9	5027.1	8711.8	1.061	2.63867	#NAME?
Q9HB71	Calcyclin-binding protein OS=Homo sapiens GN=CACYBP PE=1 SV=2	1	0.963	1.042	1.493	1.134	1.04	16398.9	15798.3	17094.1	24477.8	18589.6	17060	1.00167	1.22233	#NAME?
O43493	Trans-Golgi network integral membrane protein 2 OS=Homo sapiens GN=TGOLN2 PE=1 SV=2	1	1.463	1.362	0.774	0.76	1.057	10441.6	15271.4	14216.9	8081.3	7940.6	11037.8	1.275	0.863667	#NAME?
P30566	Adenylosuccinate lyase OS=Homo sapiens GN=ADSL PE=1 SV=2	1	0.75	0.994	1.501	0.888	1.179	9582.5	7187	9528.5	14383.5	8508.7	11294.6	0.914667	1.18933	#NAME?
Q52LJ0-2	Isoform 2 of Protein FAM98B OS=Homo sapiens GN=FAM98B	1	1.374	0.901	1.234	1.945	1.232	4472.1	6144.9	4029	5519.5	8699.5	5509.5	1.09167	1.47033	#NAME?
Q8IX12	Cell division cycle and apoptosis regulator protein 1 OS=Homo sapiens GN=CCAR1 PE=1 SV=2	1	1.26	1.326	1.882	2.558	1.909	4532.9	5712.7	6011.6	8530	11596.9	8654.5	1.19533	2.11633	#NAME?
E7EUI6	Integrin beta-1 (Fragment) OS=Homo sapiens GN=ITGB1 PE=1 SV=1	1	0.713	0.697	0.415	0.709	0.516	1087.1	775	758	451.1	770.7	561.4	0.803333	0.546667	#NAME?
Q15599-3	Isoform 3 of Na(+)/H(+) exchange regulatory cofactor NHE-RF2 OS=Homo sapiens GN=SLC9A3R2	1	0.799	2.014	0.474	0.749	0.984	595.7	476	1199.5	282.5	446.2	586.4	1.271	0.735667	#NAME?
Q96JG6	Syndetin OS=Homo sapiens GN=VPS50 PE=1 SV=3	1	0.893	0.745	0.764	0.875	0.879	5594.6	4997.4	4167.3	4271.7	4894.9	4916	0.879333	0.839333	#NAME?
P40121	Macrophage-capping protein OS=Homo sapiens GN=CAPG PE=1 SV=2	1	0.78	0.922	0.916	1.051	0.582	10824.9	8447.4	9976.8	9917.3	11379.4	6297.8	0.900667	0.849667	#NAME?
J3QQX2	Rho GDP-dissociation inhibitor 1 OS=Homo sapiens GN=ARHGDIA PE=1 SV=1	1	0.731	0.877	2.009	1.958	1.453	7282.5	5326.8	6389	14631.1	14256.8	10583.2	0.869333	1.80667	#NAME?
A0A0U1RRH7	Histone H2A OS=Homo sapiens GN=HIST1H3D PE=3 SV=1	1	0.923	6.547	2.024	3.307	4.622	3546.8	3273	23221.9	7179.2	11729.2	16392.4	2.82333	3.31767	#NAME?
O15357	Phosphatidylinositol 3,4,5-trisphosphate 5-phosphatase 2 OS=Homo sapiens GN=INPPL1 PE=1 SV=2	1	1.081	0.998	0.735	1.101	0.874	7018.4	7587.5	7005.2	5160.9	7729.7	6131.7	1.02633	0.903333	#NAME?
Q9NRY6	Phospholipid scramblase 3 OS=Homo sapiens GN=PLSCR3 PE=1 SV=2	1	1.034	1.041	3.036	2.122	2.709	4767.2	4927	4963.2	14472.3	10117.6	12915.4	1.025	2.62233	#NAME?
Q9BV20	Methylthioribose-1-phosphate isomerase OS=Homo sapiens GN=MRI1 PE=1 SV=1	1	1.029	0.868	1.417	1.895	1.346	4520.7	4651.1	3924.1	6405.6	8565.1	6086.3	0.965667	1.55267	#NAME?
P09496-2	Isoform Non-brain of Clathrin light chain A OS=Homo sapiens GN=CLTA	1	0.767	0.342	0.54	0.317	0.465	74387.7	57079.5	25412	40205.6	23568.4	34571.5	0.703	0.440667	#NAME?
P16104	Histone H2AX OS=Homo sapiens GN=H2AFX PE=1 SV=2	1	1.102	8.558	2.119	2.182	7.584	15422.9	16992.1	131995	32674.2	33652.7	116964	3.55333	3.96167	#NAME?
Q14978-2	Isoform Beta of Nucleolar and coiled-body phosphoprotein 1 OS=Homo sapiens GN=NOLC1	1	1.357	4.394	0.553	1.172	0.876	5360.1	7271.3	23554	2961.5	6284.3	4694.4	2.25033	0.867	#NAME?
F8VZS0	60S acidic ribosomal protein P0 (Fragment) OS=Homo sapiens GN=RPLP0 PE=1 SV=1	1												1	#DIV/0!	#NAME?
A0A0D9SG04	Cordon-bleu protein-like 1 OS=Homo sapiens GN=COBLL1 PE=1 SV=2	1	1.077	1.948	1.495	1.651	1.244	1689.1	1818.5	3290.3	2525	2789	2100.7	1.34167	1.46333	#NAME?
Q14677	Clathrin interactor 1 OS=Homo sapiens GN=CLINT1 PE=1 SV=1	1	1.072	0.838	0.613	0.917	0.681	8258.5	8852.1	6919	5066.3	7576.8	5621.9	0.97	0.737	#NAME?
P61088	Ubiquitin-conjugating enzyme E2 N OS=Homo sapiens GN=UBE2N PE=1 SV=1	1	0.971	1.641	2.239	1.374	1.739	8833.2	8580.1	14492	19773.3	12133.4	15362	1.204	1.784	#NAME?
P51858	Hepatoma-derived growth factor OS=Homo sapiens GN=HDGF PE=1 SV=1	1	0.676	0.662	0.566	0.522	0.585	17306.4	11707.4	11465.2	9801.8	9035.3	10130.1	0.779333	0.557667	#NAME?
P63167	Dynein light chain 1, cytoplasmic OS=Homo sapiens GN=DYNLL1 PE=1 SV=1	1	1.146	1.055	1.679	2.014	1.413	7507.4	8601.7	7923.6	12603.7	15119.2	10605.2	1.067	1.702	#NAME?
P48637	Glutathione synthetase OS=Homo sapiens GN=GSS PE=1 SV=1	1	0.934	0.948	2.165	1.399	1.589	8057.4	7526.5	7641.9	17443.2	11272.3	12803.2	0.960667	1.71767	#NAME?
A6NHL2	Tubulin alpha chain-like 3 OS=Homo sapiens GN=TUBAL3 PE=1 SV=2	1	1.563	0.906	0.73	1.163	1.226	2362.2	3692.8	2139.7	1724	2747.6	2895.4	1.15633	1.03967	#NAME?
P25788	Proteasome subunit alpha type-3 OS=Homo sapiens GN=PSMA3 PE=1 SV=2	1	0.454	0.444	0.531	0.424	0.481	51243.4	23245.2	22770.3	27201.5	21708.2	24665.2	0.632667	0.478667	#NAME?
P62888	60S ribosomal protein L30 OS=Homo sapiens GN=RPL30 PE=1 SV=2	1	3.01	1.498	1.216	0.336	1.191	4259.9	12820.8	6379.8	5179	1433.1	5075.5	1.836	0.914333	#NAME?
Q8NE01	Metal transporter CNNM3 OS=Homo sapiens GN=CNNM3 PE=1 SV=1	1	0.969	1.175	1.163	1.425	1.115	9307.8	9015.8	10935.8	10824	13262.1	10379.9	1.048	1.23433	#NAME?
Q8WTV0-2	Isoform 1 of Scavenger receptor class B member 1 OS=Homo sapiens GN=SCARB1	1	0.652	1.296	0.846	0.526	0.852	20921.1	13639.2	27111.7	17703.1	11006.8	17825.6	0.982667	0.741333	#NAME?
Q14157-5	Isoform 5 of Ubiquitin-associated protein 2-like OS=Homo sapiens GN=UBAP2L	1	1.433	0.914	0.396	0.565	0.545	11536.9	16533.5	10542	4571.2	6518.3	6283.7	1.11567	0.502	#NAME?
Q06481	Amyloid-like protein 2 OS=Homo sapiens GN=APLP2 PE=1 SV=2	1	0.887	1.233	0.986	1.157	1.436	4191	3716.5	5168	4130.8	4849.4	6017.6	1.04	1.193	#NAME?
P62316-2	Isoform 2 of Small nuclear ribonucleoprotein Sm D2 OS=Homo sapiens GN=SNRPD2	1	1.369	1.419	0.815	5.812	1.465	331.4	453.8	470.4	270	1926.1	485.5	1.26267	2.69733	#NAME?
P24844	Myosin regulatory light polypeptide 9 OS=Homo sapiens GN=MYL9 PE=1 SV=4	1	1.229	1.187	0.935	1.036	3.567	205.9	253	244.4	192.6	213.2	734.3	1.13867	1.846	#NAME?
Q53SF7	Cordon-bleu protein-like 1 OS=Homo sapiens GN=COBLL1 PE=1 SV=2	1	0.827	2.041	2.945	2.349	1.757	15.5	12.8	31.6	45.6	36.4	27.2	1.28933	2.35033	#NAME?
O43157	Plexin-B1 OS=Homo sapiens GN=PLXNB1 PE=1 SV=3	1	1.063	0.932	1.349	2.002	2.039	2653.8	2821.6	2472.4	3579.1	5312.2	5411.2	0.998333	1.79667	#NAME?
Q9H3Z4	DnaJ homolog subfamily C member 5 OS=Homo sapiens GN=DNAJC5 PE=1 SV=1	1	0.747	0.688	0.372	0.396	0.454	18800.7	14046.8	12938.1	7000.4	7449.9	8527.6	0.811667	0.407333	#NAME?
P06396	Gelsolin OS=Homo sapiens GN=GSN PE=1 SV=1	1	1.277	1.49	0.739	0.985	1.849	15700.5	20051.2	23388	11598.6	15458.8	29025.1	1.25567	1.191	#NAME?
Q12931	Heat shock protein 75 kDa, mitochondrial OS=Homo sapiens GN=TRAP1 PE=1 SV=3	1	1.295	1.05	0.483	0.741	0.656	6278.6	8129.6	6594.7	3032.8	4649.3	4117.7	1.115	0.626667	#NAME?
Q8NB16	Mixed lineage kinase domain-like protein OS=Homo sapiens GN=MLKL PE=1 SV=1	1	1.034	0.993	0.754	0.859	0.732	6101.1	6310	6060.2	4603	5237.8	4463.8	1.009	0.781667	#NAME?
P42166	Lamina-associated polypeptide 2, isoform alpha OS=Homo sapiens GN=TMPO PE=1 SV=2	1	1.237	1.556	0.731	1.101	0.999	5541.5	6855.1	8625.3	4050.2	6098.4	5537.7	1.26433	0.943667	#NAME?
P16402	Histone H1.3 OS=Homo sapiens GN=HIST1H1D PE=1 SV=2	1	1.221	2.602	4.47	5.034	14.583	145.1	177.1	377.4	648.4	730.3	2115.3	1.60767	8.029	#NAME?
P30085	UMP-CMP kinase OS=Homo sapiens GN=CMPK1 PE=1 SV=3	1	0.922	1.186	1.479	1.528	0.983	5331	4916.9	6320.4	7886.7	8147	5240.1	1.036	1.33	#NAME?
Q00653	Nuclear factor NF-kappa-B p100 subunit OS=Homo sapiens GN=NFKB2 PE=1 SV=4	1	1.106	0.939	0.815	1.225	1.062	7881	8719.2	7399.2	6423.8	9657.4	8365.9	1.015	1.034	#NAME?
P49407	Beta-arrestin-1 OS=Homo sapiens GN=ARRB1 PE=1 SV=2	1	1.074	1.325	2.013	2.212	1.525	3719	3996	4926.6	7485.7	8224.7	5671.4	1.133	1.91667	#NAME?
P78417	Glutathione S-transferase omega-1 OS=Homo sapiens GN=GSTO1 PE=1 SV=2	1	0.812	0.856	1.497	1.498	1.075	14932.4	12124.9	12778	22351.8	22364.1	16049.9	0.889333	1.35667	#NAME?
F5GYQ1	V-type proton ATPase subunit OS=Homo sapiens GN=ATP6V0D1 PE=1 SV=1	1	0.994	0.747	0.552	0.783	0.764	14218.8	14131.5	10625.5	7852.1	11139.8	10868.4	0.913667	0.699667	#NAME?
Q9H0A0	RNA cytidine acetyltransferase OS=Homo sapiens GN=NAT10 PE=1 SV=2	1	1.563	2.285	1.071	1.76	1.433	5011.2	7833.9	11449.1	5364.5	8819.8	7178.9	1.616	1.42133	#NAME?
K7ELC2	40S ribosomal protein S15 OS=Homo sapiens GN=RPS15 PE=1 SV=1	1	2.537	1.206	2.339	3.341	1.317	3543.1	8989.1	4272.8	8285.6	11836.3	4665	1.581	2.33233	#NAME?
P27695	DNA-(apurinic or apyrimidinic site) lyase OS=Homo sapiens GN=APEX1 PE=1 SV=2	1	0.842	0.773	1.044	1.541	0.978	3420.2	2878.3	2642.3	3570.1	5269.9	3345.3	0.871667	1.18767	#NAME?
P21860	Receptor tyrosine-protein kinase erbB-3 OS=Homo sapiens GN=ERBB3 PE=1 SV=1	1	0.962	1.197	1.866	3.211	1.765	2368.3	2277.6	2835.7	4419.6	7605.1	4181	1.053	2.28067	#NAME?
Q9UII4	E3 ISG15--protein ligase HERC5 OS=Homo sapiens GN=HERC5 PE=1 SV=2	1	2.735	1.099	0.433	0.921	0.623	7495.1	20495.7	8238.7	3241.9	6906	4668.4	1.61133	0.659	#NAME?
Q9NR50	Translation initiation factor eIF-2B subunit gamma OS=Homo sapiens GN=EIF2B3 PE=1 SV=1	1	1.414	1.046	1.019	1.498	1.095	8519.5	12048.5	8907.6	8684.7	12766.2	9324.7	1.15333	1.204	#NAME?
Q96KP1	Exocyst complex component 2 OS=Homo sapiens GN=EXOC2 PE=1 SV=1	1	1.177	1.209	1.32	1.485	1.198	8097.4	9528.4	9789.9	10686.3	12023.5	9703.4	1.12867	1.33433	#NAME?
Q92538	Golgi-specific brefeldin A-resistance guanine nucleotide exchange factor 1 OS=Homo sapiens GN=GBF1 PE=1 SV=2	1	1.194	0.842	0.623	1.079	0.749	4808.5	5739.1	4049.9	2996.4	5187.3	3600.9	1.012	0.817	#NAME?
Q9UHD1	Cysteine and histidine-rich domain-containing protein 1 OS=Homo sapiens GN=CHORDC1 PE=1 SV=2	1	1.224	1.018	2.02	2.496	2.006	5432.4	6650.1	5530.2	10971.2	13560.4	10898.7	1.08067	2.174	#NAME?
Q96K76	Ubiquitin carboxyl-terminal hydrolase 47 OS=Homo sapiens GN=USP47 PE=1 SV=3	1	1.549	1.013	0.949	1.513	0.931	5096.7	7895.5	5162.1	4837.2	7713.5	4746.4	1.18733	1.131	#NAME?
Q96BJ3	Axin interactor, dorsalization-associated protein OS=Homo sapiens GN=AIDA PE=1 SV=1	1	0.707	1.172	1.614	1.345	1.198	3403.4	2406.2	3987.6	5494.5	4577.2	4076.7	0.959667	1.38567	#NAME?
P17174	Aspartate aminotransferase, cytoplasmic OS=Homo sapiens GN=GOT1 PE=1 SV=3	1	0.86	1.08	1.986	1.724	1.217	6453.7	5548	6971.8	12818.7	11123.9	7852.8	0.98	1.64233	#NAME?
H3BN98	Uncharacterized protein (Fragment) OS=Homo sapiens PE=4 SV=2	1	1.627	1.161	0.879	0.805	1.145	20155.6	32795.4	23396	17724.4	16221.3	23081.2	1.26267	0.943	#NAME?
Q13017	Rho GTPase-activating protein 5 OS=Homo sapiens GN=ARHGAP5 PE=1 SV=2	1	1.137	1.079	1.375	2.238	1.534	3526.7	4008.8	3803.6	4847.7	7894.1	5411.2	1.072	1.71567	#NAME?
Q9H788	SH2 domain-containing protein 4A OS=Homo sapiens GN=SH2D4A PE=1 SV=1	1	1.007	1.414	0.95	0.957	0.578	4401.1	4430.8	6221.2	4179.8	4212.6	2542.7	1.14033	0.828333	#NAME?
P47895	Aldehyde dehydrogenase family 1 member A3 OS=Homo sapiens GN=ALDH1A3 PE=1 SV=2	1	1.143	1.176	1.952	2.437	1.743	5607.1	6409.2	6595.9	10943	13663.5	9775.1	1.10633	2.044	#NAME?
Q13277	Syntaxin-3 OS=Homo sapiens GN=STX3 PE=1 SV=3	1	0.869	0.986	1.545	1.322	1.554	5080.3	4414.3	5009.7	7851	6718.3	7893.6	0.951667	1.47367	#NAME?
Q86YQ8	Copine-8 OS=Homo sapiens GN=CPNE8 PE=1 SV=2	1	0.862	0.975	0.39	0.554	0.532	8409.6	7245.1	8196	3280.4	4661.2	4471.4	0.945667	0.492	#NAME?
O75312	Zinc finger protein ZPR1 OS=Homo sapiens GN=ZPR1 PE=1 SV=1	1	1.069	1.127	1.476	1.569	1.554	1927.4	2061.2	2171.3	2844.4	3024.2	2995.5	1.06533	1.533	#NAME?
P15291	Beta-1,4-galactosyltransferase 1 OS=Homo sapiens GN=B4GALT1 PE=1 SV=5	1	1.079	1.057	0.272	0.597	0.352	17859	19271	18873.1	4857.2	10662.3	6293.6	1.04533	0.407	#NAME?
P20618	Proteasome subunit beta type-1 OS=Homo sapiens GN=PSMB1 PE=1 SV=2	1	0.501	0.602	0.45	0.466	0.428	19240.3	9633.8	11585.9	8660.2	8959.6	8239.5	0.701	0.448	#NAME?
Q92878-2	Isoform 2 of DNA repair protein RAD50 OS=Homo sapiens GN=RAD50	1	1.518	1.313	0.868	1.511	1.041	2985.6	4531.5	3918.7	2592.2	4511.7	3109.1	1.277	1.14	#NAME?
Q15645	Pachytene checkpoint protein 2 homolog OS=Homo sapiens GN=TRIP13 PE=1 SV=2	1	1.514	1.054	0.934	1.396	1.216	8333.3	12620.3	8785.7	7785.3	11635.6	10133.6	1.18933	1.182	#NAME?
Q01469	Fatty acid-binding protein, epidermal OS=Homo sapiens GN=FABP5 PE=1 SV=3	1	1.058	1.282	4.842	3.004	3.046	5050.5	5344.9	6476.9	24455.2	15171	15384.1	1.11333	3.63067	#NAME?
Q04323	UBX domain-containing protein 1 OS=Homo sapiens GN=UBXN1 PE=1 SV=2	1	1.382	1.371	1.59	2.556	1.722	2331.8	3222.2	3196.1	3707.9	5960.7	4014.5	1.251	1.956	#NAME?
Q8NCG7	Sn1-specific diacylglycerol lipase beta OS=Homo sapiens GN=DAGLB PE=1 SV=2	1	1.09	0.884	0.438	0.728	0.466	12808	13958.5	11320.6	5604.5	9324.1	5965.9	0.991333	0.544	#NAME?
Q9UIQ6	Leucyl-cystinyl aminopeptidase OS=Homo sapiens GN=LNPEP PE=1 SV=3	1	1.072	0.996	0.761	0.78	0.911	7104.7	7618.8	7074.3	5404.6	5545	6474.7	1.02267	0.817333	#NAME?
P41227	N-alpha-acetyltransferase 10 OS=Homo sapiens GN=NAA10 PE=1 SV=1	1	0.967	0.637	0.677	0.653	0.647	12785.5	12359.8	8146.8	8651.3	8347.6	8267.3	0.868	0.659	#NAME?
A0A0A0MSC1	Adenylate cyclase type 3 OS=Homo sapiens GN=ADCY3 PE=1 SV=1	1	0.844	1.146	1.004	0.969	0.953	6419.2	5415.9	7358.4	6443.9	6221.2	6120.3	0.996667	0.975333	#NAME?
Q96RS6	NudC domain-containing protein 1 OS=Homo sapiens GN=NUDCD1 PE=1 SV=2	1	1.123	0.829	1.613	2.062	1.44	2365.3	2655.4	1961.7	3815.8	4877.4	3405.2	0.984	1.705	#NAME?
P55036	26S proteasome non-ATPase regulatory subunit 4 OS=Homo sapiens GN=PSMD4 PE=1 SV=1	1	1.08	0.562	0.7	0.609	0.667	9457.3	10211.9	5315.6	6616.7	5763.9	6312	0.880667	0.658667	#NAME?
Q99543	DnaJ homolog subfamily C member 2 OS=Homo sapiens GN=DNAJC2 PE=1 SV=4	1	1.739	1.204	1.356	2.093	1.55	3200.8	5567.6	3854.3	4339.3	6700.3	4960.5	1.31433	1.66633	#NAME?
O15126	Secretory carrier-associated membrane protein 1 OS=Homo sapiens GN=SCAMP1 PE=1 SV=2	1	1.153	1.033	1.164	1.361	1.363	6927.2	7989.8	7152.7	8066.1	9431.3	9443.2	1.062	1.296	#NAME?
P20340	Ras-related protein Rab-6A OS=Homo sapiens GN=RAB6A PE=1 SV=3	1	0.969	1.069	1.295	1.674	1.664	14402	13949.8	15395.8	18654.1	24102.4	23970	1.01267	1.54433	#NAME?
Q13620	Cullin-4B OS=Homo sapiens GN=CUL4B PE=1 SV=4	1	1.315	1.238	0.798	0.997	0.843	4183.4	5499.8	5179.9	3339.3	4171.6	3524.9	1.18433	0.879333	#NAME?
B0QZ18	Copine-1 OS=Homo sapiens GN=CPNE1 PE=1 SV=1	1	1	1.13	1.608	1.349	1.649	8212.4	8210.6	9282	13206.2	11080.4	13546.1	1.04333	1.53533	#NAME?
Q02750	Dual specificity mitogen-activated protein kinase kinase 1 OS=Homo sapiens GN=MAP2K1 PE=1 SV=2	1	1.116	1.12	1.684	2.563	1.437	4711.1	5257.4	5274.1	7934.2	12076.2	6770.4	1.07867	1.89467	#NAME?
P15328	Folate receptor alpha OS=Homo sapiens GN=FOLR1 PE=1 SV=3	1	1.511	1.545	1.151	0.826	1.132	10060.6	15201.4	15541.3	11579.4	8311.8	11389.7	1.352	1.03633	#NAME?
Q07021	Complement component 1 Q subcomponent-binding protein, mitochondrial OS=Homo sapiens GN=C1QBP PE=1 SV=1	1	0.926	1.213	0.801	1.64	0.774	4228.8	3917.9	5130.5	3386.6	6933.5	3271.9	1.04633	1.07167	#NAME?
Q9Y4E8	Ubiquitin carboxyl-terminal hydrolase 15 OS=Homo sapiens GN=USP15 PE=1 SV=3	1	1.162	0.869	0.661	0.887	0.776	6918.3	8036.1	6011.3	4572.8	6139.7	5367.8	1.01033	0.774667	#NAME?
O15118	Niemann-Pick C1 protein OS=Homo sapiens GN=NPC1 PE=1 SV=2	1	1.001	0.862	0.379	0.58	0.544	14859.4	14867.3	12811.4	5627	8611.5	8079.3	0.954333	0.501	#NAME?
C9J6U3	Protein diaphanous homolog 2 OS=Homo sapiens GN=DIAPH2 PE=1 SV=3	1	1.536	0.97	2.281	1.996	1.956	4711.5	7234.6	4570.6	10748.1	9404.6	9217.5	1.16867	2.07767	#NAME?
E5RGM3	S-phase kinase-associated protein 1 (Fragment) OS=Homo sapiens GN=SKP1 PE=1 SV=1	1	0.785	0.744	0.722	0.805	0.98	498	390.8	370.5	359.6	401.1	487.9	0.843	0.835667	#NAME?
A0A087WYN9	ATP-dependent RNA helicase DHX29 OS=Homo sapiens GN=DHX29 PE=1 SV=1	1	1.084	0.87	0.543	0.857	0.618	7769	8423.8	6757.7	4217	6655.7	4800.3	0.984667	0.672667	#NAME?
Q8IWE4	DCN1-like protein 3 OS=Homo sapiens GN=DCUN1D3 PE=1 SV=1	1	1.12	1.52	2.069	2.548	1.823	5438.6	6093.9	8264.6	11252	13860.3	9914.4	1.21333	2.14667	#NAME?
O43657	Tetraspanin-6 OS=Homo sapiens GN=TSPAN6 PE=1 SV=1	1	0.795	1.678	1.955	0.911	5	14585.9	11596.7	24474.8	28514.3	13286.4	72931.3	1.15767	2.622	#NAME?
P15529-2	Isoform B of Membrane cofactor protein OS=Homo sapiens GN=CD46	1	0.579	0.714	0.366	0.254	0.477	60855.5	35265.2	43430.5	22288.1	15432.6	29020.2	0.764333	0.365667	#NAME?
O94826	Mitochondrial import receptor subunit TOM70 OS=Homo sapiens GN=TOMM70 PE=1 SV=1	1	1.125	1.154	0.964	1.4	0.878	6057.2	6814.8	6987.3	5838.6	8479.7	5320.7	1.093	1.08067	#NAME?
O60684	Importin subunit alpha-7 OS=Homo sapiens GN=KPNA6 PE=1 SV=1	1	0.916	1.338	1.098	1.375	1.007	5372.5	4921	7190.6	5899.8	7386.7	5410.2	1.08467	1.16	#NAME?
P28482	Mitogen-activated protein kinase 1 OS=Homo sapiens GN=MAPK1 PE=1 SV=3	1	1.249	0.936	1.651	4.4	1.439	6595.2	8239.9	6170.2	10891.2	29021.2	9492.5	1.06167	2.49667	#NAME?
Q8NG11	Tetraspanin-14 OS=Homo sapiens GN=TSPAN14 PE=1 SV=1	1	0.804	1.142	1.752	0.927	2.88	7792.4	6267.8	8896.2	13650.4	7223.1	22441.6	0.982	1.853	#NAME?
Q13769	THO complex subunit 5 homolog OS=Homo sapiens GN=THOC5 PE=1 SV=2	1	1.154	1.142	1.111	1.883	1.144	2691.2	3105.9	3072.4	2991.2	5067.7	3078.9	1.09867	1.37933	#NAME?
Q8NDI1	EH domain-binding protein 1 OS=Homo sapiens GN=EHBP1 PE=1 SV=3	1	1.005	1.359	1.201	1.968	1.459	672	675.4	913.4	807	1322.7	980.4	1.12133	1.54267	#NAME?
O95218	Zinc finger Ran-binding domain-containing protein 2 OS=Homo sapiens GN=ZRANB2 PE=1 SV=2	1	1.679	1.871	0.898	1.11	1.252	8410.4	14121.3	15734.2	7554	9333.9	10533.4	1.51667	1.08667	#NAME?
P02774-3	Isoform 3 of Vitamin D-binding protein OS=Homo sapiens GN=GC	1	0.684	0.604	0.26	0.534	1.463	10340.4	7072.7	6242.9	2692.7	5520.1	15130.2	0.762667	0.752333	#NAME?
O95297	Myelin protein zero-like protein 1 OS=Homo sapiens GN=MPZL1 PE=1 SV=1	1	0.696	1.029	0.743	0.659	0.988	21537.4	14993.8	22156	16009.7	14192.1	21285.7	0.908333	0.796667	#NAME?
P28066	Proteasome subunit alpha type-5 OS=Homo sapiens GN=PSMA5 PE=1 SV=3	1	0.495	0.374	0.427	0.501	0.385	32450.6	16066.1	12138.6	13871.4	16264.8	12503.3	0.623	0.437667	#NAME?
P14635	G2/mitotic-specific cyclin-B1 OS=Homo sapiens GN=CCNB1 PE=1 SV=1	1	1.22	1.042	2.296	1.867	1.887	5627.6	6863	5864.7	12921.8	10508.9	10619.8	1.08733	2.01667	#NAME?
Q12874	Splicing factor 3A subunit 3 OS=Homo sapiens GN=SF3A3 PE=1 SV=1	1	1.32	0.868	1.02	1.131	1.022	5304.6	7000.2	4604.6	5409.7	6001.2	5422.7	1.06267	1.05767	#NAME?
Q9UNS2	COP9 signalosome complex subunit 3 OS=Homo sapiens GN=COPS3 PE=1 SV=3	1	0.877	0.806	0.994	0.968	0.943	8148.3	7149.3	6568.7	8097.8	7888.8	7684.5	0.894333	0.968333	#NAME?
Q96CF2	Charged multivesicular body protein 4c OS=Homo sapiens GN=CHMP4C PE=1 SV=1	1	1.024	1.733	4.483	2.174	5.473	1787.3	1830.6	3097.2	8011.7	3885	9781.3	1.25233	4.04333	#NAME?
Q8IWT6	Volume-regulated anion channel subunit LRRC8A OS=Homo sapiens GN=LRRC8A PE=1 SV=1	1	0.939	0.948	1.511	1.443	1.537	4611.1	4329.8	4371.5	6965.9	6653.9	7089.3	0.962333	1.497	#NAME?
M0R0P8	Unconventional myosin-IXb OS=Homo sapiens GN=MYO9B PE=1 SV=1	1	0.901	1.139	1.173	1.21	1.273	5170.5	4657.1	5890.9	6062.6	6257.2	6582.9	1.01333	1.21867	#NAME?
Q9Y6D5	Brefeldin A-inhibited guanine nucleotide-exchange protein 2 OS=Homo sapiens GN=ARFGEF2 PE=1 SV=3	1	1.414	1.193	0.85	1.632	1.015	5971.5	8444	7122.3	5074.9	9743.7	6064	1.20233	1.16567	#NAME?
Q8IUI8	Cytokine receptor-like factor 3 OS=Homo sapiens GN=CRLF3 PE=1 SV=2	1	0.97	1.146	1.431	1.573	1.045	4216.2	4087.7	4832.1	6034.3	6632.1	4406.7	1.03867	1.34967	#NAME?
Q8N539	Fibrinogen C domain-containing protein 1 OS=Homo sapiens GN=FIBCD1 PE=1 SV=2	1	0.925	1.75	1.472	1.536	3.577	3164.5	2927.6	5539.4	4658.7	4859.2	11320.1	1.225	2.195	#NAME?
P53634	Dipeptidyl peptidase 1 OS=Homo sapiens GN=CTSC PE=1 SV=2	1	1.266	0.996	1.463	2.637	1.255	2231.3	2824.1	2223.5	3264	5885.1	2799.6	1.08733	1.785	#NAME?
P21399	Cytoplasmic aconitate hydratase OS=Homo sapiens GN=ACO1 PE=1 SV=3	1	0.785	0.86	0.826	0.922	0.958	8018	6296.6	6896.3	6619.9	7394.8	7677.5	0.881667	0.902	#NAME?
Q9GZZ9	Ubiquitin-like modifier-activating enzyme 5 OS=Homo sapiens GN=UBA5 PE=1 SV=1	1	1.674	1.026	1.165	0.935	1.066	5701.5	9543.1	5847.4	6643.4	5333.6	6076.3	1.23333	1.05533	#NAME?
P17252	Protein kinase C alpha type OS=Homo sapiens GN=PRKCA PE=1 SV=4	1	1.516	1.125	1.489	1.795	1.185	1486.3	2253.9	1672	2212.5	2668.3	1761.9	1.21367	1.48967	#NAME?
Q9P287	BRCA2 and CDKN1A-interacting protein OS=Homo sapiens GN=BCCIP PE=1 SV=1	1	0.893	0.879	1.698	1.932	1.477	5801.7	5178.7	5100.3	9852.5	11210.7	8568.3	0.924	1.70233	#NAME?
P51153	Ras-related protein Rab-13 OS=Homo sapiens GN=RAB13 PE=1 SV=1	1	0.854	1.386	0.868	0.661	0.869	15144	12935.8	20985.1	13139.5	10003	13163.3	1.08	0.799333	#NAME?
O95858	Tetraspanin-15 OS=Homo sapiens GN=TSPAN15 PE=1 SV=1	1	1.174	0.886	3.944	1.575	4.131	8914.3	10467.5	7901.8	35161.3	14038.3	36828.5	1.02	3.21667	#NAME?
P24666	Low molecular weight phosphotyrosine protein phosphatase OS=Homo sapiens GN=ACP1 PE=1 SV=3	1	0.965	1.011	1.497	1.141	1.224	2924.6	2821.6	2955.6	4378.2	3336.7	3578.3	0.992	1.28733	#NAME?
O75051	Plexin-A2 OS=Homo sapiens GN=PLXNA2 PE=1 SV=4	1	0.94	0.964	0.545	1.515	2.035	2393.2	2248.6	2306	1304.5	3625.2	4870.4	0.968	1.365	#NAME?
Q9UQ16	Dynamin-3 OS=Homo sapiens GN=DNM3 PE=1 SV=4	1	1.485	0.632	0.721	1.029	0.683	848.6	1260.2	536.6	611.8	873.3	579.2	1.039	0.811	#NAME?
Q6FI81	Anamorsin OS=Homo sapiens GN=CIAPIN1 PE=1 SV=2	1	0.981	1.315	1.003	1.255	1.219	4806.4	4717.1	6318.9	4819.1	6032.4	5860	1.09867	1.159	#NAME?
P62249	40S ribosomal protein S16 OS=Homo sapiens GN=RPS16 PE=1 SV=2	1	1.877	1.098	1.144	0.817	1.121	25781	48380.8	28302	29498.3	21073.3	28891.1	1.325	1.02733	#NAME?
A0A0J9YY01	Unconventional myosin-XVB OS=Homo sapiens GN=MYO15B PE=1 SV=1	1	1.135	1.085	2.225	2.325	1.823	2863.4	3248.9	3105.5	6370.4	6657	5220.9	1.07333	2.12433	#NAME?
Q9UK22	F-box only protein 2 OS=Homo sapiens GN=FBXO2 PE=1 SV=2	1	0.768	0.483	0.836	0.759	0.624	6007.8	4614.2	2904.6	5022.8	4562.7	3750.4	0.750333	0.739667	#NAME?
O43264	Centromere/kinetochore protein zw10 homolog OS=Homo sapiens GN=ZW10 PE=1 SV=3	1	1.212	0.881	1.505	1.993	1.253	4436.1	5375.4	3907.7	6676.1	8840.4	5557.9	1.031	1.58367	#NAME?
Q8TAF3	WD repeat-containing protein 48 OS=Homo sapiens GN=WDR48 PE=1 SV=1	1	0.806	1.099	1.695	1.212	1.285	1317.1	1061.6	1447.5	2233.1	1596.6	1692.4	0.968333	1.39733	#NAME?
Q9Y223-2	Isoform 2 of Bifunctional UDP-N-acetylglucosamine 2-epimerase/N-acetylmannosamine kinase OS=Homo sapiens GN=GNE	1	1.414	1.031	0.485	0.832	0.62	7182.3	10153.9	7402.2	3486	5976.2	4455.5	1.14833	0.645667	#NAME?
O14929	Histone acetyltransferase type B catalytic subunit OS=Homo sapiens GN=HAT1 PE=1 SV=1	1	0.796	0.701	1.136	1.222	1.123	5830.1	4641.5	4089.8	6620.2	7127	6544.8	0.832333	1.16033	#NAME?
H3BLU2	Limbic system-associated membrane protein (Fragment) OS=Homo sapiens GN=LSAMP PE=1 SV=1	1	1.127	1.101	3.61	3.196	5.756	2468.6	2782.5	2716.8	8910.3	7890.6	14209.7	1.076	4.18733	#NAME?
O00339	Matrilin-2 OS=Homo sapiens GN=MATN2 PE=1 SV=4	1	1.294	2.494	0.449	0.664	0.508	3887.4	5031.3	9694.5	1744.5	2582.1	1973.2	1.596	0.540333	#NAME?
Q99755	Phosphatidylinositol 4-phosphate 5-kinase type-1 alpha OS=Homo sapiens GN=PIP5K1A PE=1 SV=1	1	0.799	1.07	0.924	0.839	0.813	6319.5	5047.5	6764	5839.5	5299.4	5140.4	0.956333	0.858667	#NAME?
Q8TBC3	SH3KBP1-binding protein 1 OS=Homo sapiens GN=SHKBP1 PE=1 SV=2	1	0.904	1.262	1.867	1.93	1.341	2548.9	2305.3	3217.6	4759.9	4918.4	3418.3	1.05533	1.71267	#NAME?
A0A087X256	WASH complex subunit 4 OS=Homo sapiens GN=WASHC4 PE=1 SV=1	1	0.917	1.164	0.764	1.164	0.897	4677.4	4288	5446.7	3571.9	5443.3	4196.6	1.027	0.941667	#NAME?
Q15287	RNA-binding protein with serine-rich domain 1 OS=Homo sapiens GN=RNPS1 PE=1 SV=1	1	1.677	2.82	1.355	1.81	1.596	3368.4	5648	9500.5	4564	6096.1	5377.2	1.83233	1.587	#NAME?
V9GYM8	Rho guanine nucleotide exchange factor 2 OS=Homo sapiens GN=ARHGEF2 PE=1 SV=1	1	1.298	1.069	0.891	1.427	1.095	7219	9373.7	7719.7	6432.2	10298.9	7901.6	1.12233	1.13767	#NAME?
Q9H2M9	Rab3 GTPase-activating protein non-catalytic subunit OS=Homo sapiens GN=RAB3GAP2 PE=1 SV=1	1	0.987	0.863	0.673	1.4	0.815	7151.3	7055.6	6174.1	4811.1	10011.3	5830.2	0.95	0.962667	#NAME?
Q9NX62	Inositol monophosphatase 3 OS=Homo sapiens GN=IMPAD1 PE=1 SV=1	1	1.296	0.917	0.772	0.987	0.927	6650.9	8619.4	6096.6	5134.7	6564.4	6168.3	1.071	0.895333	#NAME?
P09661	U2 small nuclear ribonucleoprotein A' OS=Homo sapiens GN=SNRPA1 PE=1 SV=2	1	1.067	0.895	1.012	1.131	0.844	5409.9	5775	4844	5474.1	6119.5	4566.7	0.987333	0.995667	#NAME?
P49257	Protein ERGIC-53 OS=Homo sapiens GN=LMAN1 PE=1 SV=2	1	1.143	1.461	0.477	0.473	0.554	14317.6	16366.4	20923.1	6825.9	6772	7926	1.20133	0.501333	#NAME?
P26447	Protein S100-A4 OS=Homo sapiens GN=S100A4 PE=1 SV=1	1	0.826	1.073	1.595	1.974	1.294	16791.5	13871.5	18011.3	26784.8	33139.8	21731.9	0.966333	1.621	#NAME?
Q9UBQ5	Eukaryotic translation initiation factor 3 subunit K OS=Homo sapiens GN=EIF3K PE=1 SV=1	1	1.143	0.592	0.768	0.729	0.671	20973	23979.9	12415.8	16113.7	15286.8	14071.3	0.911667	0.722667	#NAME?
O00629	Importin subunit alpha-3 OS=Homo sapiens GN=KPNA4 PE=1 SV=1	1	1.189	0.959	1.384	2.007	1.178	3198.8	3802.7	3067.1	4427.4	6420.6	3769.6	1.04933	1.523	#NAME?
Q9UNE7	E3 ubiquitin-protein ligase CHIP OS=Homo sapiens GN=STUB1 PE=1 SV=2	1	0.974	0.965	0.808	0.664	0.86	11933.6	11627.8	11510.5	9640	7921.4	10261.8	0.979667	0.777333	#NAME?
Q9Y570-4	Isoform 4 of Protein phosphatase methylesterase 1 OS=Homo sapiens GN=PPME1	1	0.906	1.002	1.062	1.34	1.035	2138.3	1937.7	2143.6	2270.2	2865.1	2213.6	0.969333	1.14567	#NAME?
P10644	cAMP-dependent protein kinase type I-alpha regulatory subunit OS=Homo sapiens GN=PRKAR1A PE=1 SV=1	1	1.007	0.971	1.486	1.533	1.22	6332.6	6377.7	6147.5	9412.3	9709.9	7726.5	0.992667	1.413	#NAME?
A8MXP9	Matrin-3 OS=Homo sapiens GN=MATR3 PE=1 SV=1	1	1.759	1.729	1.119	1.786	1.443	5431.8	9553.1	9392.3	6077.8	9702	7837	1.496	1.44933	#NAME?
Q12805-5	Isoform 5 of EGF-containing fibulin-like extracellular matrix protein 1 OS=Homo sapiens GN=EFEMP1	1	0.971	2.129	0.255	0.389	0.35	219.5	213.1	467.4	55.9	85.5	76.9	1.36667	0.331333	#NAME?
P15374	Ubiquitin carboxyl-terminal hydrolase isozyme L3 OS=Homo sapiens GN=UCHL3 PE=1 SV=1	1	1.089	1.137	2.017	2.541	1.332	3308.7	3602.4	3762.2	6673	8407.1	4406.8	1.07533	1.96333	#NAME?
P41240	Tyrosine-protein kinase CSK OS=Homo sapiens GN=CSK PE=1 SV=1	1	1.07	1.271	2.254	2.602	2.017	4614.6	4935.9	5867.3	10401	12007.9	9305.5	1.11367	2.291	#NAME?
P48729-2	Isoform 2 of Casein kinase I isoform alpha OS=Homo sapiens GN=CSNK1A1	1	1.277	1.482	2.35	1.441	2.375	6843.7	8736.1	10141.7	16081.5	9865	16251.9	1.253	2.05533	#NAME?
Q99661	Kinesin-like protein KIF2C OS=Homo sapiens GN=KIF2C PE=1 SV=2	1	1.233	1.936	0.83	1.281	0.905	3284.2	4050.6	6359.2	2724.4	4208.4	2972.9	1.38967	1.00533	#NAME?
Q13630	GDP-L-fucose synthase OS=Homo sapiens GN=TSTA3 PE=1 SV=1	1	1.062	0.6	0.588	0.856	0.623	12634	13417.1	7582.3	7423.6	10817.8	7868	0.887333	0.689	#NAME?
P20936	Ras GTPase-activating protein 1 OS=Homo sapiens GN=RASA1 PE=1 SV=1	1	1.493	1.48	0.989	1.859	1.061	3214.3	4798.8	4758.7	3178.1	5974.7	3408.9	1.32433	1.303	#NAME?
Q9Y2L1	Exosome complex exonuclease RRP44 OS=Homo sapiens GN=DIS3 PE=1 SV=2	1	1.209	0.998	1.279	1.122	1.244	4815.1	5819.6	4804	6156.1	5401.2	5992.1	1.069	1.215	#NAME?
Q14145	Kelch-like ECH-associated protein 1 OS=Homo sapiens GN=KEAP1 PE=1 SV=2	1	1.168	1.235	1.976	1.891	1.468	3176.1	3708.4	3922	6274.7	6006.9	4662.2	1.13433	1.77833	#NAME?
P02649	Apolipoprotein E OS=Homo sapiens GN=APOE PE=1 SV=1	1	1.026	1.497	1.039	1.277	2.273	5240.1	5377.8	7842.8	5442	6692.4	11912.9	1.17433	1.52967	#NAME?
P35443	Thrombospondin-4 OS=Homo sapiens GN=THBS4 PE=1 SV=2	1	0.538	0.375	0.121	0.448	0.508	4152.3	2234.5	1558.7	502.7	1860.2	2109.4	0.637667	0.359	#NAME?
Q5RKV6	Exosome complex component MTR3 OS=Homo sapiens GN=EXOSC6 PE=1 SV=1	1	1.248	0.932	0.909	1.523	0.943	3049.9	3805.3	2842.6	2771.3	4646	2875.3	1.06	1.125	#NAME?
Q9C0D5	Protein TANC1 OS=Homo sapiens GN=TANC1 PE=1 SV=3	1	1.078	1.032	0.921	1.011	0.869	8202.3	8843.2	8461	7556.2	8292.7	7127.4	1.03667	0.933667	#NAME?
O94887	FERM, RhoGEF and pleckstrin domain-containing protein 2 OS=Homo sapiens GN=FARP2 PE=1 SV=3	1	1.002	1.376	2.021	1.704	1.867	4692.5	4703.4	6455.8	9481.3	7997.7	8761.3	1.126	1.864	#NAME?
Q15185-4	Isoform 4 of Prostaglandin E synthase 3 OS=Homo sapiens GN=PTGES3	1	1.439	1.322	3.694	6.384	3.586	21.2	30.5	28	78.3	135.3	76	1.25367	4.55467	#NAME?
Q9UHW9-2	Isoform 2 of Solute carrier family 12 member 6 OS=Homo sapiens GN=SLC12A6	1	1.097	1.145	0.711	1.609	0.801	2734.9	2999.1	3132.6	1943.6	4399.9	2190.8	1.08067	1.04033	#NAME?
Q15147-4	Isoform 3 of 1-phosphatidylinositol 4,5-bisphosphate phosphodiesterase beta-4 OS=Homo sapiens GN=PLCB4	1	0.831	1.282	0.743	0.805	0.818	9027.3	7505.8	11568.9	6705.4	7265.3	7384	1.03767	0.788667	#NAME?
O00425	Insulin-like growth factor 2 mRNA-binding protein 3 OS=Homo sapiens GN=IGF2BP3 PE=1 SV=2	1	1.909	1.66	0.548	1.144	0.794	7125.3	13602.7	11824.7	3905.7	8153.5	5654.9	1.523	0.828667	#NAME?
J3QQ67	60S ribosomal protein L18 (Fragment) OS=Homo sapiens GN=RPL18 PE=1 SV=1	1	2.273	1.351	1.745	1.734	1.727	13417.7	30504.2	18124.6	23419.2	23269.1	23174.5	1.54133	1.73533	#NAME?
P98194-7	Isoform 7 of Calcium-transporting ATPase type 2C member 1 OS=Homo sapiens GN=ATP2C1	1	1.069	1.279	0.695	1.141	0.991	4598.3	4917.6	5879.3	3194.1	5248.2	4557.8	1.116	0.942333	#NAME?
P42224	Signal transducer and activator of transcription 1-alpha/beta OS=Homo sapiens GN=STAT1 PE=1 SV=2	1	1.189	0.844	1.208	2.149	1.054	4256.6	5059.7	3590.8	5144	9146.7	4486.4	1.011	1.47033	#NAME?
Q9BTT6	Leucine-rich repeat-containing protein 1 OS=Homo sapiens GN=LRRC1 PE=1 SV=1	1	1.181	0.988	1.578	1.76	1.173	3032.6	3581.5	2997.3	4785.7	5337.9	3555.7	1.05633	1.50367	#NAME?
P16949-2	Isoform 2 of Stathmin OS=Homo sapiens GN=STMN1	1	0.65	0.86	2.095	1.262	1.705	21026.5	13666.9	18091.2	44050.5	26536.5	35844	0.836667	1.68733	#NAME?
A0A0C4DGV8	Semaphorin-3B OS=Homo sapiens GN=SEMA3B PE=1 SV=1	1	1.065	1.074	0.563	0.796	0.7	6681.7	7117.9	7174.5	3760.5	5315.5	4677	1.04633	0.686333	#NAME?
Q6ZRP7	Sulfhydryl oxidase 2 OS=Homo sapiens GN=QSOX2 PE=1 SV=3	1	1.271	2.241	0.733	1.121	0.903	6327.4	8044.4	14177.8	4638.3	7095.8	5716.3	1.504	0.919	#NAME?
Q6P1N0	Coiled-coil and C2 domain-containing protein 1A OS=Homo sapiens GN=CC2D1A PE=1 SV=1	1	1.154	1.615	1.123	1.26	1.57	6071.6	7004.6	9803.3	6818.3	7652.4	9532.8	1.25633	1.31767	#NAME?
O43399-7	Isoform 7 of Tumor protein D54 OS=Homo sapiens GN=TPD52L2	1	0.833	0.851	0.783	0.947	1.038	4743.6	3951.6	4037.9	3713.8	4491.2	4921.6	0.894667	0.922667	#NAME?
O95294-3	Isoform 3 of RasGAP-activating-like protein 1 OS=Homo sapiens GN=RASAL1	1	0.915	0.856	1.555	1.774	1.461	2772.7	2536.1	2372.2	4312.1	4918.1	4051.1	0.923667	1.59667	#NAME?
E9PAV3	Nascent polypeptide-associated complex subunit alpha, muscle-specific form OS=Homo sapiens GN=NACA PE=1 SV=1	1	1.308	0.684	0.859	0.888	0.628	12364.7	16168.9	8459.8	10618.9	10981.6	7764.9	0.997333	0.791667	#NAME?
Q16222	UDP-N-acetylhexosamine pyrophosphorylase OS=Homo sapiens GN=UAP1 PE=1 SV=3	1	0.808	0.739	0.443	0.829	0.575	9103.8	7356	6723.5	4029	7551.1	5230.9	0.849	0.615667	#NAME?
Q15042	Rab3 GTPase-activating protein catalytic subunit OS=Homo sapiens GN=RAB3GAP1 PE=1 SV=3	1	0.894	0.688	0.417	0.632	1.021	13342.7	11928.6	9186	5561.7	8434.5	13616.4	0.860667	0.69	#NAME?
Q9H7D0	Dedicator of cytokinesis protein 5 OS=Homo sapiens GN=DOCK5 PE=1 SV=3	1	1.065	1.026	1.041	1.29	0.975	6790.6	7232.9	6964	7067.1	8759.2	6619.4	1.03033	1.102	#NAME?
P40937	Replication factor C subunit 5 OS=Homo sapiens GN=RFC5 PE=1 SV=1	1	1.467	1.335	0.904	1.622	0.973	4027.1	5906	5377	3638.9	6530.7	3917.6	1.26733	1.16633	#NAME?
Q15642	Cdc42-interacting protein 4 OS=Homo sapiens GN=TRIP10 PE=1 SV=3	1	0.909	1.196	0.817	1.513	0.86	8757.1	7956.3	10473.7	7150.5	13245.5	7533	1.035	1.06333	#NAME?
P39748	Flap endonuclease 1 OS=Homo sapiens GN=FEN1 PE=1 SV=1	1	1.149	0.772	0.701	0.957	1.177	7554	8679.8	5831.6	5295.6	7231.2	8889.5	0.973667	0.945	#NAME?
P31942	Heterogeneous nuclear ribonucleoprotein H3 OS=Homo sapiens GN=HNRNPH3 PE=1 SV=2	1	1.432	1.03	0.914	1.41	1.206	2462.5	3527.1	2535.9	2249.5	3472	2970.7	1.154	1.17667	#NAME?
P53350	Serine/threonine-protein kinase PLK1 OS=Homo sapiens GN=PLK1 PE=1 SV=1	1	1.257	1.559	1.446	1.676	1.589	6233.8	7834.1	9716.6	9013.3	10448.8	9906.8	1.272	1.57033	#NAME?
P62854	40S ribosomal protein S26 OS=Homo sapiens GN=RPS26 PE=1 SV=3	1	2.756	1.658	2.301	2.005	2.105	9809.9	27038.3	16268.1	22573.2	19668.5	20653.6	1.80467	2.137	#NAME?
O75976	Carboxypeptidase D OS=Homo sapiens GN=CPD PE=1 SV=2	1	1.221	1.099	0.889	0.951	1.309	4074.7	4973.3	4478.8	3623.4	3874.8	5335.2	1.10667	1.04967	#NAME?
Q99471	Prefoldin subunit 5 OS=Homo sapiens GN=PFDN5 PE=1 SV=2	1	1.353	1.025	1.509	2.149	1.355	3879.9	5249.1	3975.6	5853.8	8339	5257.8	1.126	1.671	#NAME?
P61011	Signal recognition particle 54 kDa protein OS=Homo sapiens GN=SRP54 PE=1 SV=1	1	1.307	1.018	1.101	1.396	1.04	4627.3	6045.7	4711.9	5093.3	6458.4	4812.9	1.10833	1.179	#NAME?
P18754-2	Isoform 2 of Regulator of chromosome condensation OS=Homo sapiens GN=RCC1	1	0.775	0.608	0.562	0.844	0.643	7412.5	5743.6	4508.3	4164.1	6259.8	4767	0.794333	0.683	#NAME?
P49720	Proteasome subunit beta type-3 OS=Homo sapiens GN=PSMB3 PE=1 SV=2	1	0.66	0.479	0.446	0.747	0.442	18640	12297.9	8922.8	8314.7	13928.4	8241.8	0.713	0.545	#NAME?
P53999	Activated RNA polymerase II transcriptional coactivator p15 OS=Homo sapiens GN=SUB1 PE=1 SV=3	1	1.574	2.879	0.859	0.787	1.051	9260.8	14577.2	26658	7956.5	7291.5	9735.2	1.81767	0.899	#NAME?
Q7KYR7-1	Isoform 2 of Butyrophilin subfamily 2 member A1 OS=Homo sapiens GN=BTN2A1	1	0.774	0.676	0.329	0.515	0.458	9612.5	7435.8	6496.9	3159.7	4953.3	4400.7	0.816667	0.434	#NAME?
P62277	40S ribosomal protein S13 OS=Homo sapiens GN=RPS13 PE=1 SV=2	1	2.513	1.62	2.291	1.788	1.757	15697.9	39449.7	25437.4	35957.7	28068.7	27581.5	1.711	1.94533	#NAME?
P15529	Membrane cofactor protein OS=Homo sapiens GN=CD46 PE=1 SV=3	1	1.03	1.115	0.759	0.787	0.886	4533.1	4669.3	5056.2	3440.4	3567.9	4017.9	1.04833	0.810667	#NAME?
Q58FG0	Putative heat shock protein HSP 90-alpha A5 OS=Homo sapiens GN=HSP90AA5P PE=2 SV=1	1	0.63	0.515	0.673	0.597	0.637	1785.5	1125.6	918.7	1201.3	1065.2	1137.5	0.715	0.635667	#NAME?
O14979	Heterogeneous nuclear ribonucleoprotein D-like OS=Homo sapiens GN=HNRNPDL PE=1 SV=3	1	1.735	1.026	1.705	1.718	1.969	3367.1	5840.7	3453.7	5739.8	5784.6	6631.2	1.25367	1.79733	#NAME?
Q15386	Ubiquitin-protein ligase E3C OS=Homo sapiens GN=UBE3C PE=1 SV=3	1	0.839	0.726	0.728	0.999	0.78	5633.1	4725.6	4087.7	4102.2	5629.3	4393.6	0.855	0.835667	#NAME?
P78406	mRNA export factor OS=Homo sapiens GN=RAE1 PE=1 SV=1	1	1.139	0.83	1.389	1.685	1.193	3983.5	4538.9	3307.6	5533	6711.9	4752.2	0.989667	1.42233	#NAME?
Q7Z6B7	SLIT-ROBO Rho GTPase-activating protein 1 OS=Homo sapiens GN=SRGAP1 PE=1 SV=1	1	0.708	1.229	0.443	0.721	0.72	8311.6	5885.9	10216.2	3685.9	5993	5987	0.979	0.628	#NAME?
E5RI99	60S ribosomal protein L30 (Fragment) OS=Homo sapiens GN=RPL30 PE=1 SV=1	1	2	0.923	1.271	0.901	1.121	12756.4	25513.2	11777.6	16207.1	11493.1	14302	1.30767	1.09767	#NAME?
Q68D91	Metallo-beta-lactamase domain-containing protein 2 OS=Homo sapiens GN=MBLAC2 PE=1 SV=3	1	1.008	1.049	0.983	1.677	1.26	3516.6	3544.6	3689.8	3457.9	5895.7	4431.5	1.019	1.30667	#NAME?
P50150	Guanine nucleotide-binding protein G(I)/G(S)/G(O) subunit gamma-4 OS=Homo sapiens GN=GNG4 PE=1 SV=1	1	1.238	1.291	3.556	2.867	3.603	5220.6	6465.5	6739	18564.6	14969.9	18809	1.17633	3.342	#NAME?
P62166	Neuronal calcium sensor 1 OS=Homo sapiens GN=NCS1 PE=1 SV=2	1	0.854	1.077	1.433	1.447	1.324	5690.4	4860.2	6127.6	8154.2	8231.7	7533.5	0.977	1.40133	#NAME?
Q5SRQ6	Casein kinase II subunit beta OS=Homo sapiens GN=CSNK2B PE=1 SV=2	1	1.61	1.043	1.366	1.248	1.829	9026.7	14532.2	9414.3	12334	11264.7	16510.2	1.21767	1.481	#NAME?
O75832	26S proteasome non-ATPase regulatory subunit 10 OS=Homo sapiens GN=PSMD10 PE=1 SV=1	1	1.073	0.799	0.927	1.49	0.795	9823.4	10542.6	7850.2	9109.2	14636.5	7812.4	0.957333	1.07067	#NAME?
Q92769	Histone deacetylase 2 OS=Homo sapiens GN=HDAC2 PE=1 SV=2	1	1.072	0.954	0.93	0.9	1.04	1932	2071.5	1842.8	1796.5	1738.9	2008.5	1.00867	0.956667	#NAME?
Q96DX4	RING finger and SPRY domain-containing protein 1 OS=Homo sapiens GN=RSPRY1 PE=1 SV=1	1	0.896	1.205	1.354	1.152	1.275	8717.1	7807.6	10504.2	11801.8	10046.1	11116.5	1.03367	1.26033	#NAME?
P55265-4	Isoform 4 of Double-stranded RNA-specific adenosine deaminase OS=Homo sapiens GN=ADAR	1	1.75	1.603	0.645	0.976	0.72	11770.5	20603.5	18868.9	7588.1	11482.5	8470.8	1.451	0.780333	#NAME?
P48739-3	Isoform 3 of Phosphatidylinositol transfer protein beta isoform OS=Homo sapiens GN=PITPNB	1	0.854	1.122	1.965	1.153	1.424	7162.2	6113.8	8035.4	14071.9	8259.6	10199.9	0.992	1.514	#NAME?
P11169	Solute carrier family 2, facilitated glucose transporter member 3 OS=Homo sapiens GN=SLC2A3 PE=1 SV=1	1	0.745	0.638	1.031	0.926	1.663	12436.6	9267.5	7930.7	12825.5	11511.8	20678.6	0.794333	1.20667	#NAME?
O00233	26S proteasome non-ATPase regulatory subunit 9 OS=Homo sapiens GN=PSMD9 PE=1 SV=3	1	1.155	1.14	1.244	1.481	1.221	7416	8564.8	8457.2	9224.4	10979.5	9055.6	1.09833	1.31533	#NAME?
Q8NB90	Spermatogenesis-associated protein 5 OS=Homo sapiens GN=SPATA5 PE=1 SV=3	1	2.032	1.243	0.767	1.299	0.968	2017.9	4100.7	2508.4	1548.1	2620.4	1953.9	1.425	1.01133	#NAME?
Q92905	COP9 signalosome complex subunit 5 OS=Homo sapiens GN=COPS5 PE=1 SV=4	1	0.86	0.674	1.263	0.909	0.919	5873.1	5049.2	3960.1	7418.1	5336.5	5394.8	0.844667	1.03033	#NAME?
P12109	Collagen alpha-1(VI) chain OS=Homo sapiens GN=COL6A1 PE=1 SV=3	1	1.205	1.549	0.444	0.774	2.458	13866.9	16713.1	21480.2	6152.7	10730.3	34083.4	1.25133	1.22533	#NAME?
A0A0A0MSG2	Four and a half LIM domains protein 2 OS=Homo sapiens GN=FHL2 PE=1 SV=1	1	1.042	1.223	2.181	1.291	1.477	7198.3	7499.8	8805.9	15698.3	9295.2	10632.1	1.08833	1.64967	#NAME?
Q13492	Phosphatidylinositol-binding clathrin assembly protein OS=Homo sapiens GN=PICALM PE=1 SV=2	1	0.835	0.773	0.569	0.742	0.683	12155.9	10156	9401.2	6921.9	9023.7	8300.4	0.869333	0.664667	#NAME?
Q9Y5U5	Tumor necrosis factor receptor superfamily member 18 OS=Homo sapiens GN=TNFRSF18 PE=1 SV=1	1	1.35	1.451	4.363	3.308	4.261	2026	2734.5	2938.9	8840.4	6702.1	8632.7	1.267	3.97733	#NAME?
A0A0U1RQK7	Eukaryotic translation initiation factor 4 gamma 3 OS=Homo sapiens GN=EIF4G3 PE=1 SV=1	1	1.507	0.926	0.691	1.066	0.8	1614.2	2432	1494	1114.7	1720.9	1290.7	1.14433	0.852333	#NAME?
Q96FQ6	Protein S100-A16 OS=Homo sapiens GN=S100A16 PE=1 SV=1	1	0.902	1.416	1.421	1.032	1.431	7619.7	6869.6	10793	10826.3	7866.6	10901.1	1.106	1.29467	#NAME?
P21291	Cysteine and glycine-rich protein 1 OS=Homo sapiens GN=CSRP1 PE=1 SV=3	1	0.81	1.221	0.677	0.778	0.711	15873.2	12861.5	19387.9	10750.6	12353.5	11280	1.01033	0.722	#NAME?
D3DQV9	Eukaryotic translation initiation factor 4 gamma 2 (Fragment) OS=Homo sapiens GN=EIF4G2 PE=1 SV=1	1	1.448	1.089	1.241	1.649	1.652	9484.9	13736.6	10331.3	11768.8	15639.4	15671.5	1.179	1.514	#NAME?
P52569-3	Isoform 3 of Cationic amino acid transporter 2 OS=Homo sapiens GN=SLC7A2	1	0.783	0.777	0.332	0.454	0.394	8805.2	6896.5	6838.5	2927.1	3993.4	3469.8	0.853333	0.393333	#NAME?
F8WA39	Myotubularin-related protein 1 OS=Homo sapiens GN=MTMR1 PE=1 SV=1	1	1.101	1.008	1.817	1.398	1.562	4836.5	5326.8	4877.1	8788	6763	7554.6	1.03633	1.59233	#NAME?
Q8NBN3	Transmembrane protein 87A OS=Homo sapiens GN=TMEM87A PE=1 SV=3	1	1.126	0.957	0.816	1.092	0.854	4729.9	5326.8	4525.3	3861.9	5166.3	4037.5	1.02767	0.920667	#NAME?
O00487	26S proteasome non-ATPase regulatory subunit 14 OS=Homo sapiens GN=PSMD14 PE=1 SV=1	1	1.212	0.649	0.872	0.773	0.715	11235.6	13618.9	7294.6	9792.9	8689.2	8028	0.953667	0.786667	#NAME?
P46108-2	Isoform Crk-I of Adapter molecule crk OS=Homo sapiens GN=CRK	1												1	#DIV/0!	#NAME?
P35268	60S ribosomal protein L22 OS=Homo sapiens GN=RPL22 PE=1 SV=2	1	1.592	1.577	1.551	2.542	1.402	4081.7	6497.1	6434.9	6328.7	10377.6	5721	1.38967	1.83167	#NAME?
Q8IY22	C-Maf-inducing protein OS=Homo sapiens GN=CMIP PE=1 SV=3	1	1.143	1.046	2.639	1.857	1.754	4588	5245.5	4799.6	12109.4	8520.5	8046.5	1.063	2.08333	#NAME?
Q96FS4	Signal-induced proliferation-associated protein 1 OS=Homo sapiens GN=SIPA1 PE=1 SV=1	1	1.279	1.072	0.907	1.33	1.037	2477	3168.7	2655.7	2246.2	3293.6	2567.5	1.117	1.09133	#NAME?
P46108	Adapter molecule crk OS=Homo sapiens GN=CRK PE=1 SV=2	1	0.873	1.023	1.961	1.68	1.654	2654.3	2316.8	2714.1	5205.6	4458.6	4389.1	0.965333	1.765	#NAME?
Q6P4Q7	Metal transporter CNNM4 OS=Homo sapiens GN=CNNM4 PE=1 SV=3	1	0.835	0.86	1.023	1.027	1.044	5379.1	4490.9	4626.7	5503.9	5521.8	5614.9	0.898333	1.03133	#NAME?
P62829	60S ribosomal protein L23 OS=Homo sapiens GN=RPL23 PE=1 SV=1	1	2.069	0.844	0.97	1.258	0.982	10677.8	22091.5	9015.5	10356.1	13433.3	10483.4	1.30433	1.07	#NAME?
Q9NV70	Exocyst complex component 1 OS=Homo sapiens GN=EXOC1 PE=1 SV=4	1	1.225	1.124	1.717	1.81	1.217	3616.9	4429.5	4065.1	6211.2	6547.6	4400.7	1.11633	1.58133	#NAME?
O15427	Monocarboxylate transporter 4 OS=Homo sapiens GN=SLC16A3 PE=1 SV=1	1	0.881	0.717	0.403	0.389	0.406	35586.8	31367.7	25499.7	14332.9	13835	14448.6	0.866	0.399333	#NAME?
P19387	DNA-directed RNA polymerase II subunit RPB3 OS=Homo sapiens GN=POLR2C PE=1 SV=2	1	0.897	0.585	0.869	1.239	0.803	2321.7	2081.5	1357.2	2016.9	2877.2	1864.5	0.827333	0.970333	#NAME?
R4GMX5	Basigin (Fragment) OS=Homo sapiens GN=BSG PE=1 SV=1	1	0.65	0.836	0.489	0.897	1.153	258.4	167.9	216.1	126.3	231.7	297.9	0.828667	0.846333	#NAME?
Q9Y450	HBS1-like protein OS=Homo sapiens GN=HBS1L PE=1 SV=1	1	1.618	1.353	1.433	1.652	1.365	2277.4	3684.1	3080.5	3263.7	3761.4	3107.8	1.32367	1.48333	#NAME?
P18858	DNA ligase 1 OS=Homo sapiens GN=LIG1 PE=1 SV=1	1	1.34	1.269	0.781	1.057	0.927	5883.4	7881.9	7468.1	4594.1	6218.3	5455.7	1.203	0.921667	#NAME?
P48059-3	Isoform 3 of LIM and senescent cell antigen-like-containing domain protein 1 OS=Homo sapiens GN=LIMS1	1	1.315	1.08	1.241	1.941	2.553	7786.5	10240.1	8407.4	9661.3	15114.7	19877.1	1.13167	1.91167	#NAME?
O43324	Eukaryotic translation elongation factor 1 epsilon-1 OS=Homo sapiens GN=EEF1E1 PE=1 SV=1	1	1.587	0.779	0.942	0.844	0.766	15282.1	24247.5	11907	14390.7	12900.7	11711.2	1.122	0.850667	#NAME?
Q15424-3	Isoform 3 of Scaffold attachment factor B1 OS=Homo sapiens GN=SAFB	1	1.529	1.359	0.926	1.075	1.271	3377.2	5162.5	4589.7	3126	3629.7	4291.5	1.296	1.09067	#NAME?
Q9H9S4	Calcium-binding protein 39-like OS=Homo sapiens GN=CAB39L PE=1 SV=3	1	1.061	1.063	3.108	2.214	1.779	4401.9	4669.7	4681.2	13681.2	9745.3	7830	1.04133	2.367	#NAME?
Q13131-2	Isoform 2 of 5'-AMP-activated protein kinase catalytic subunit alpha-1 OS=Homo sapiens GN=PRKAA1	1	1.005	0.9	0.823	0.914	0.889	8931.3	8976.5	8037.7	7348.8	8163.3	7936.7	0.968333	0.875333	#NAME?
A0A0A0MRI2	Sorting nexin OS=Homo sapiens GN=SNX6 PE=1 SV=1	1	0.894	0.769	1.173	0.984	0.976	12428.5	11107.5	9552	14574.4	12232.5	12125.5	0.887667	1.04433	#NAME?
A0A096LPC5	WASH complex subunit 2C OS=Homo sapiens GN=WASHC2C PE=1 SV=1	1	0.893	1.411	0.448	0.673	0.848	27.5	24.5	38.8	12.3	18.5	23.3	1.10133	0.656333	#NAME?
O43488	Aflatoxin B1 aldehyde reductase member 2 OS=Homo sapiens GN=AKR7A2 PE=1 SV=3	1	0.885	0.744	0.943	1.117	0.921	5987	5296	4453.5	5645.9	6688.7	5511.7	0.876333	0.993667	#NAME?
O15162	Phospholipid scramblase 1 OS=Homo sapiens GN=PLSCR1 PE=1 SV=1	1	1.336	0.765	0.273	0.376	0.408	21364	28547.2	16335.4	5837.7	8024.8	8708.9	1.03367	0.352333	#NAME?
Q08752	Peptidyl-prolyl cis-trans isomerase D OS=Homo sapiens GN=PPID PE=1 SV=3	1	1.465	1.314	1.382	1.674	1.173	4374.4	6410.1	5748.1	6043.6	7322.6	5130.9	1.25967	1.40967	#NAME?
Q16666	Gamma-interferon-inducible protein 16 OS=Homo sapiens GN=IFI16 PE=1 SV=3	1	1.793	1.229	0.356	0.9	0.577	6844.2	12273.6	8414.5	2438	6159	3945.8	1.34067	0.611	#NAME?
Q92804	TATA-binding protein-associated factor 2N OS=Homo sapiens GN=TAF15 PE=1 SV=1	1	2.294	1.05	0.638	0.634	1.148	9152.3	20995.4	9606.3	5842.3	5802.3	10502.5	1.448	0.806667	#NAME?
Q13523	Serine/threonine-protein kinase PRP4 homolog OS=Homo sapiens GN=PRPF4B PE=1 SV=3	1	1.317	2.435	2.222	2.807	1.94	1121.2	1476.3	2730.5	2490.9	3147.4	2175.2	1.584	2.323	#NAME?
A0FGR8-6	Isoform 6 of Extended synaptotagmin-2 OS=Homo sapiens GN=ESYT2	1	1.03	1.353	0.608	1.025	0.846	5879.3	6053.6	7957	3572.8	6023.7	4976.7	1.12767	0.826333	#NAME?
Q8N163	Cell cycle and apoptosis regulator protein 2 OS=Homo sapiens GN=CCAR2 PE=1 SV=2	1	1.318	1.255	1.125	1.763	1.224	5574.3	7349.2	6995.3	6270.2	9830.2	6821.4	1.191	1.37067	#NAME?
A0A0A0MSJ9	Ras GTPase-activating protein 2 OS=Homo sapiens GN=RASA2 PE=1 SV=1	1	0.938	0.918	0.99	1.18	0.88	4989.1	4677.6	4578.4	4938.6	5884.7	4391.3	0.952	1.01667	#NAME?
Q8IUE6	Histone H2A type 2-B OS=Homo sapiens GN=HIST2H2AB PE=1 SV=3	1	0.751	9.984	5.972	1.482	18.155	75.6	56.7	754.5	451.3	112	1372	3.91167	8.53633	#NAME?
P27361	Mitogen-activated protein kinase 3 OS=Homo sapiens GN=MAPK3 PE=1 SV=4	1	1.186	0.897	0.836	1.707	0.885	4428	5251.9	3972.1	3700.5	7560.4	3920.3	1.02767	1.14267	#NAME?
O75146	Huntingtin-interacting protein 1-related protein OS=Homo sapiens GN=HIP1R PE=1 SV=2	1	1.02	0.772	0.626	1.023	0.623	6630.6	6760	5120.9	4151.4	6781.6	4131.8	0.930667	0.757333	#NAME?
Q14141	Septin-6 OS=Homo sapiens GN=SEPT6 PE=1 SV=4	1	1.138	0.822	0.933	1.169	0.856	1993	2268.4	1637.7	1859.2	2330.2	1706.3	0.986667	0.986	#NAME?
Q13555-6	Isoform 6 of Calcium/calmodulin-dependent protein kinase type II subunit gamma OS=Homo sapiens GN=CAMK2G	1	1.399	1.343	1.088	0.971	0.936	2108.4	2949.6	2831.6	2294.3	2047.2	1972.8	1.24733	0.998333	#NAME?
Q96QD5	DEP domain-containing protein 7 OS=Homo sapiens GN=DEPDC7 PE=2 SV=1	1	1.079	1.42	2.306	1.576	1.719	7371.2	7953.3	10464.8	16996.8	11616.9	12671.2	1.16633	1.867	#NAME?
O00267	Transcription elongation factor SPT5 OS=Homo sapiens GN=SUPT5H PE=1 SV=1	1	1.103	0.9	0.764	1.303	0.813	4175.9	4605.9	3758.3	3190.9	5440.6	3395.2	1.001	0.96	#NAME?
P36507	Dual specificity mitogen-activated protein kinase kinase 2 OS=Homo sapiens GN=MAP2K2 PE=1 SV=1	1	1.339	1.159	1.369	1.615	1.096	10740.1	14379	12451.6	14698.3	17341.6	11767.2	1.166	1.36	#NAME?
Q15404	Ras suppressor protein 1 OS=Homo sapiens GN=RSU1 PE=1 SV=3	1	1.09	1.236	2.324	1.785	2.245	5409.9	5894.9	6687.4	12570.3	9659.1	12143.2	1.10867	2.118	#NAME?
P43246	DNA mismatch repair protein Msh2 OS=Homo sapiens GN=MSH2 PE=1 SV=1	1	1.312	1.136	1.088	1.386	1.089	2980.8	3910.6	3385.1	3242.8	4130.1	3245.7	1.14933	1.18767	#NAME?
Q8TAG9	Exocyst complex component 6 OS=Homo sapiens GN=EXOC6 PE=1 SV=3	1	1.29	1.346	1.463	1.968	1.461	3583.9	4623	4825.5	5241.5	7052.4	5234.5	1.212	1.63067	#NAME?
Q15223	Nectin-1 OS=Homo sapiens GN=NECTIN1 PE=1 SV=3	1	0.926	1.235	2.128	2.498	2.433	582.3	538.9	719.3	1238.8	1454.4	1416.6	1.05367	2.353	#NAME?
P59998-3	Isoform 3 of Actin-related protein 2/3 complex subunit 4 OS=Homo sapiens GN=ARPC4	1	0.879	1.021	2.556	1.335	1.289	10901.6	9583.7	11126	27863.4	14551.7	14055.4	0.966667	1.72667	#NAME?
Q9NP58	ATP-binding cassette sub-family B member 6, mitochondrial OS=Homo sapiens GN=ABCB6 PE=1 SV=1	1	1.087	0.975	0.341	0.467	0.633	4716.5	5125.6	4596.3	1608	2200.4	2986	1.02067	0.480333	#NAME?
P14649	Myosin light chain 6B OS=Homo sapiens GN=MYL6B PE=1 SV=1	1	1.062	1.178	2.064	1.855	1.412	2826.1	3001.4	3328.5	5833.7	5242.7	3991	1.08	1.777	#NAME?
P52294	Importin subunit alpha-5 OS=Homo sapiens GN=KPNA1 PE=1 SV=3	1	1.114	1.34	0.999	1.088	1.082	4307.3	4797.3	5771.1	4303.3	4686.1	4660.9	1.15133	1.05633	#NAME?
P27986	Phosphatidylinositol 3-kinase regulatory subunit alpha OS=Homo sapiens GN=PIK3R1 PE=1 SV=2	1	1.102	1.548	2.462	1.921	2.08	3946.6	4349.7	6107.6	9716.3	7579.8	8207.1	1.21667	2.15433	#NAME?
Q5VIR6-4	Isoform 4 of Vacuolar protein sorting-associated protein 53 homolog OS=Homo sapiens GN=VPS53	1	1.136	0.968	0.882	0.985	0.948	4035.6	4583.5	3907.4	3557.7	3974.7	3826.4	1.03467	0.938333	#NAME?
D6RAM1	Heterogeneous nuclear ribonucleoprotein H (Fragment) OS=Homo sapiens GN=HNRNPH1 PE=1 SV=1	1	0.456	0.284	1.041	0.425	0.376	510.6	232.7	144.9	531.4	216.8	191.8	0.58	0.614	#NAME?
Q9C0H2	Protein tweety homolog 3 OS=Homo sapiens GN=TTYH3 PE=1 SV=3	1	1.079	1.524	2.246	1.165	3.735	5961.4	6434.2	9086.4	13389.9	6943.6	22265.4	1.201	2.382	#NAME?
H7BYY1	Tropomyosin 1 (Alpha), isoform CRA_m OS=Homo sapiens GN=TPM1 PE=1 SV=1	1	0.827	1.697	2.533	1.325	1.722	3654.5	3024	6200.3	9255.5	4842.5	6293.8	1.17467	1.86	#NAME?
Q9NX24	H/ACA ribonucleoprotein complex subunit 2 OS=Homo sapiens GN=NHP2 PE=1 SV=1	1	1.527	1.452	1.497	1.799	1.386	4762.9	7275.2	6917.8	7127.8	8566.9	6600.9	1.32633	1.56067	#NAME?
Q86VE9-4	Isoform 4 of Serine incorporator 5 OS=Homo sapiens GN=SERINC5	1	0.965	1.466	3.618	1.856	7.307	7104.1	6858.1	10415.9	25700.2	13187.6	51908	1.14367	4.26033	#NAME?
Q9GZV4	Eukaryotic translation initiation factor 5A-2 OS=Homo sapiens GN=EIF5A2 PE=1 SV=3	1												1	#DIV/0!	#NAME?
Q9H0E2	Toll-interacting protein OS=Homo sapiens GN=TOLLIP PE=1 SV=1	1	0.903	1.321	1.595	1.221	2.205	9956.4	8995.3	13153	15884.4	12153.8	21957.1	1.07467	1.67367	#NAME?
Q15293	Reticulocalbin-1 OS=Homo sapiens GN=RCN1 PE=1 SV=1	1	1.205	1.412	0.915	1.413	1.087	3784.6	4562.2	5342.1	3461.1	5347.4	4114	1.20567	1.13833	#NAME?
Q5T9B7	Adenylate kinase isoenzyme 1 OS=Homo sapiens GN=AK1 PE=1 SV=1	1	0.864	1.151	1.266	1.406	1.167	6025.5	5205.2	6936.6	7630	8470	7034.7	1.005	1.27967	#NAME?
Q96P70	Importin-9 OS=Homo sapiens GN=IPO9 PE=1 SV=3	1	0.936	1.047	0.642	0.664	0.703	4827.6	4516.7	5054.4	3100.6	3204.9	3393.6	0.994333	0.669667	#NAME?
Q765P7-2	Isoform 2 of MTSS1-like protein OS=Homo sapiens GN=MTSS1L	1	0.756	1.227	4.353	4.208	1.868	159.8	120.7	196.1	695.7	672.4	298.4	0.994333	3.47633	#NAME?
Q92783	Signal transducing adapter molecule 1 OS=Homo sapiens GN=STAM PE=1 SV=3	1	0.935	0.889	0.587	0.911	0.733	6302	5893.4	5599.9	3699.9	5743.2	4620.1	0.941333	0.743667	#NAME?
Q9P1U1	Actin-related protein 3B OS=Homo sapiens GN=ACTR3B PE=2 SV=1	1	1.052	0.887	1.953	1.842	1.332	1579	1660.6	1401	3084.3	2907.8	2103.4	0.979667	1.709	#NAME?
Q13332	Receptor-type tyrosine-protein phosphatase S OS=Homo sapiens GN=PTPRS PE=1 SV=3	1	0.821	1.355	0.452	0.755	0.882	1839.3	1509.3	2492.3	831.6	1388.3	1622.8	1.05867	0.696333	#NAME?
Q13740-2	Isoform 2 of CD166 antigen OS=Homo sapiens GN=ALCAM	1	0.665	0.927	0.601	0.503	0.779	12322.3	8194.4	11423.8	7403.6	6199.2	9603.7	0.864	0.627667	#NAME?
Q15819	Ubiquitin-conjugating enzyme E2 variant 2 OS=Homo sapiens GN=UBE2V2 PE=1 SV=4	1	0.765	1.005	1.79	1.301	1.752	5096.9	3897.6	5123.9	9122.8	6630.1	8928.1	0.923333	1.61433	#NAME?
O15160	DNA-directed RNA polymerases I and III subunit RPAC1 OS=Homo sapiens GN=POLR1C PE=1 SV=1	1	1.16	0.965	1.165	1.242	1.022	3890.4	4513.7	3752.4	4530.4	4832	3977.3	1.04167	1.143	#NAME?
O15498	Synaptobrevin homolog YKT6 OS=Homo sapiens GN=YKT6 PE=1 SV=1	1	0.722	0.921	1.48	1.069	1.491	11394.3	8226.6	10497	16862.1	12184	16983.5	0.881	1.34667	#NAME?
P49757	Protein numb homolog OS=Homo sapiens GN=NUMB PE=1 SV=2	1	1.077	0.967	0.918	0.996	0.904	8986.9	9674.7	8692.1	8247.1	8947	8121.4	1.01467	0.939333	#NAME?
Q86SF2	N-acetylgalactosaminyltransferase 7 OS=Homo sapiens GN=GALNT7 PE=1 SV=1	1	1.023	0.901	1.034	1.337	1.39	5534.7	5663.8	4986.8	5722.5	7399.8	7694.2	0.974667	1.25367	#NAME?
E5RFH0	Eukaryotic translation initiation factor 3 subunit H (Fragment) OS=Homo sapiens GN=EIF3H PE=1 SV=1	1	0.956	0.748	0.555	0.917	0.817	56.2	53.8	42	31.2	51.5	45.9	0.901333	0.763	#NAME?
Q9Y5X1	Sorting nexin-9 OS=Homo sapiens GN=SNX9 PE=1 SV=1	1	0.965	0.806	1.072	1.079	0.935	5260.6	5075	4238	5639	5674.3	4918.7	0.923667	1.02867	#NAME?
Q92692-2	Isoform Alpha of Nectin-2 OS=Homo sapiens GN=NECTIN2	1	1.043	1.073	1.097	2.45	1.249	406.6	423.9	436.4	446	996.2	507.8	1.03867	1.59867	#NAME?
Q5TEC6	Histone H3 OS=Homo sapiens GN=HIST2H3PS2 PE=1 SV=1	1	0.956	4.17	2.05	3.102	9.574	3879.9	3708	16179.5	7955.3	12034.6	37145.8	2.042	4.90867	#NAME?
Q14118	Dystroglycan OS=Homo sapiens GN=DAG1 PE=1 SV=2	1	0.749	1.526	0.501	0.547	0.726	7843.4	5872.9	11969	3931.4	4286.6	5696.2	1.09167	0.591333	#NAME?
Q15555	Microtubule-associated protein RP/EB family member 2 OS=Homo sapiens GN=MAPRE2 PE=1 SV=1	1	0.949	0.918	0.627	0.79	1.325	7501.7	7115.4	6882.9	4706.9	5928.9	9940.6	0.955667	0.914	#NAME?
P36543	V-type proton ATPase subunit E 1 OS=Homo sapiens GN=ATP6V1E1 PE=1 SV=1	1	1.075	0.762	1.186	1.41	1.077	6588.4	7085.1	5021.4	7811.9	9289.5	7097.4	0.945667	1.22433	#NAME?
P52799	Ephrin-B2 OS=Homo sapiens GN=EFNB2 PE=1 SV=1	1	0.746	2.01	2.334	1.523	3.262	2302.3	1717.8	4627.3	5374.4	3507.5	7509	1.252	2.373	#NAME?
Q9H8Y8	Golgi reassembly-stacking protein 2 OS=Homo sapiens GN=GORASP2 PE=1 SV=3	1	1.041	1.134	1.094	1.488	1.285	5279.8	5494	5986.3	5778.4	7858	6782	1.05833	1.289	#NAME?
Q08170	Serine/arginine-rich splicing factor 4 OS=Homo sapiens GN=SRSF4 PE=1 SV=2	1	2.769	3.412	0.687	0.7	1.116	1997.3	5530.7	6815	1372.3	1398.3	2228.1	2.39367	0.834333	#NAME?
P52789	Hexokinase-2 OS=Homo sapiens GN=HK2 PE=1 SV=2	1	1.589	0.873	0.792	1.455	0.941	5603.4	8904.8	4889.6	4439.1	8151.8	5272.4	1.154	1.06267	#NAME?
Q9NRF8	CTP synthase 2 OS=Homo sapiens GN=CTPS2 PE=1 SV=1	1	0.893	0.627	1.189	1.576	1.038	3684.5	3291.5	2311.7	4382.3	5808.3	3823.7	0.84	1.26767	#NAME?
P18827	Syndecan-1 OS=Homo sapiens GN=SDC1 PE=1 SV=3	1	0.798	1.65	1.086	1.059	1.663	2706.5	2160.2	4464.8	2940.3	2864.9	4501.4	1.14933	1.26933	#NAME?
A0A1B0GUA3	KIF1-binding protein OS=Homo sapiens GN=KIF1BP PE=1 SV=1	1	1.155	0.967	1.537	1.77	1.449	6006	6937.4	5805.9	9233.9	10631.3	8701.2	1.04067	1.58533	#NAME?
Q6DD88	Atlastin-3 OS=Homo sapiens GN=ATL3 PE=1 SV=1	1	1.052	1.446	0.287	0.597	0.511	11656.2	12267.6	16855.3	3347.5	6954.2	5951.1	1.166	0.465	#NAME?
Q9NQR4	Omega-amidase NIT2 OS=Homo sapiens GN=NIT2 PE=1 SV=1	1	0.73	0.718	0.823	0.901	0.784	6500.1	4747.6	4669	5349.9	5854.4	5093.7	0.816	0.836	#NAME?
O75122	CLIP-associating protein 2 OS=Homo sapiens GN=CLASP2 PE=1 SV=2	1	1.295	0.843	1.031	2.001	1.289	70	90.7	59	72.2	140.2	90.3	1.046	1.44033	#NAME?
P29350-3	Isoform 2 of Tyrosine-protein phosphatase non-receptor type 6 OS=Homo sapiens GN=PTPN6	1	1.146	1.013	1.165	1.146	1.666	6031.6	6909.3	6110.6	7027.9	6910.3	10047.2	1.053	1.32567	#NAME?
Q9H3P7	Golgi resident protein GCP60 OS=Homo sapiens GN=ACBD3 PE=1 SV=4	1	1.251	0.933	0.822	1.356	1.154	2557	3199.6	2385.9	2100.7	3466.3	2951.5	1.06133	1.11067	#NAME?
Q92696	Geranylgeranyl transferase type-2 subunit alpha OS=Homo sapiens GN=RABGGTA PE=1 SV=2	1	0.753	0.811	0.911	1.347	0.793	5488.2	4133.4	4450.5	5001.1	7394	4353.1	0.854667	1.017	#NAME?
O00469-2	Isoform 2 of Procollagen-lysine,2-oxoglutarate 5-dioxygenase 2 OS=Homo sapiens GN=PLOD2	1	0.883	0.843	0.204	0.295	0.299	11058.1	9762	9326.7	2256.1	3264.9	3303.3	0.908667	0.266	#NAME?
Q9BSJ8-2	Isoform 2 of Extended synaptotagmin-1 OS=Homo sapiens GN=ESYT1	1	1.05	1.234	0.881	1.408	1.17	3477.5	3651.2	4289.8	3063.5	4894.6	4067.2	1.09467	1.153	#NAME?
O75962	Triple functional domain protein OS=Homo sapiens GN=TRIO PE=1 SV=2	1	1.043	1.138	1.599	1.631	1.336	2820	2940.8	3209.3	4509.6	4598.5	3766.6	1.06033	1.522	#NAME?
E9PEJ6	Phospholipid-transporting ATPase OS=Homo sapiens GN=ATP11A PE=1 SV=1	1	0.956	1.174	1.603	1.547	1.619	3690.2	3526	4332.5	5916.2	5710.4	5973.4	1.04333	1.58967	#NAME?
O75592	E3 ubiquitin-protein ligase MYCBP2 OS=Homo sapiens GN=MYCBP2 PE=1 SV=3	1	1.29	1.298	1.093	1.827	1.598	3240.5	4180.9	4207.6	3540.7	5921.9	5179.6	1.196	1.506	#NAME?
P09429	High mobility group protein B1 OS=Homo sapiens GN=HMGB1 PE=1 SV=3	1	1.463	1.294	2.029	2.535	1.86	5111.5	7477	6614.1	10369	12958.4	9507	1.25233	2.14133	#NAME?
Q14376	UDP-glucose 4-epimerase OS=Homo sapiens GN=GALE PE=1 SV=2	1	1.267	0.983	1.121	1.452	1.02	1951.7	2473.4	1918.8	2187.4	2833.6	1990.5	1.08333	1.19767	#NAME?
P22681	E3 ubiquitin-protein ligase CBL OS=Homo sapiens GN=CBL PE=1 SV=2	1	1.235	1.115	2.044	1.539	1.849	3581.3	4422.7	3993.5	7318.6	5510.6	6622.7	1.11667	1.81067	#NAME?
O60341-2	Isoform 2 of Lysine-specific histone demethylase 1A OS=Homo sapiens GN=KDM1A	1	0.843	0.614	0.423	0.726	0.663	7751.4	6531.3	4758.1	3282.2	5626.5	5137.9	0.819	0.604	#NAME?
O95816	BAG family molecular chaperone regulator 2 OS=Homo sapiens GN=BAG2 PE=1 SV=1	1	1.315	1.046	0.562	0.667	0.639	21340.4	28064.7	22313.9	11994.2	14231.8	13642	1.12033	0.622667	#NAME?
P20290	Transcription factor BTF3 OS=Homo sapiens GN=BTF3 PE=1 SV=1	1	1.621	1.193	1.125	1.513	1.006	1459.8	2366.3	1741.5	1642.1	2208.6	1468.6	1.27133	1.21467	#NAME?
P51511	Matrix metalloproteinase-15 OS=Homo sapiens GN=MMP15 PE=1 SV=1	1	0.891	0.772	0.225	0.421	0.341	7487.7	6672.7	5777.9	1683.1	3149.1	2549.8	0.887667	0.329	#NAME?
P12270	Nucleoprotein TPR OS=Homo sapiens GN=TPR PE=1 SV=3	1	1.351	1.264	0.782	1.191	0.965	4017	5425.1	5078	3140.7	4785.9	3877.1	1.205	0.979333	#NAME?
P62266	40S ribosomal protein S23 OS=Homo sapiens GN=RPS23 PE=1 SV=3	1	1.834	1.161	1.698	1.734	1.487	7590.4	13918.2	8812.2	12888.5	13160.3	11288	1.33167	1.63967	#NAME?
Q9Y5Y0	Feline leukemia virus subgroup C receptor-related protein 1 OS=Homo sapiens GN=FLVCR1 PE=1 SV=1	1	0.814	0.893	0.569	0.58	0.688	4725.9	3844.9	4219.8	2689.6	2739	3253.7	0.902333	0.612333	#NAME?
Q8TAT6-2	Isoform 2 of Nuclear protein localization protein 4 homolog OS=Homo sapiens GN=NPLOC4	1	0.926	1.165	0.831	0.697	0.764	5198.8	4814.8	6057.5	4320.1	3621.5	3972.8	1.03033	0.764	#NAME?
P57737	Coronin-7 OS=Homo sapiens GN=CORO7 PE=1 SV=2	1	1.157	1.456	4.521	6.837	3.137	5.5	6.4	8	25	37.8	17.3	1.20433	4.83167	#NAME?
Q58FF6	Putative heat shock protein HSP 90-beta 4 OS=Homo sapiens GN=HSP90AB4P PE=5 SV=1	1	0.738	0.96	1.762	1.876	2.305	46.3	34.1	44.4	81.5	86.8	106.6	0.899333	1.981	#NAME?
Q9Y597	BTB/POZ domain-containing protein KCTD3 OS=Homo sapiens GN=KCTD3 PE=1 SV=2	1	0.868	0.91	1.322	1.249	1.077	4806.8	4173.3	4376	6352.8	6005.4	5175.8	0.926	1.216	#NAME?
H0YDF9	Protein scribble homolog (Fragment) OS=Homo sapiens GN=SCRIB PE=1 SV=1	1	1.625	0.774	3.724	1.502	1.767	717	1164.8	555	2670.4	1077.2	1267.1	1.133	2.331	#NAME?
P49768	Presenilin-1 OS=Homo sapiens GN=PSEN1 PE=1 SV=1	1	0.961	0.998	0.725	0.672	0.946	4746	4558.8	4738.5	3439.9	3190.6	4488.8	0.986333	0.781	#NAME?
Q99567	Nuclear pore complex protein Nup88 OS=Homo sapiens GN=NUP88 PE=1 SV=2	1	0.945	0.845	0.795	1.908	0.976	2488.8	2352.2	2103	1978.5	4748.6	2430.3	0.93	1.22633	#NAME?
P51151	Ras-related protein Rab-9A OS=Homo sapiens GN=RAB9A PE=1 SV=1	1	1.129	1.005	0.528	0.791	0.856	5326	6012	5353.4	2813.1	4214	4560.7	1.04467	0.725	#NAME?
O95630	STAM-binding protein OS=Homo sapiens GN=STAMBP PE=1 SV=1	1	0.936	1.117	1.781	1.008	1.915	5286.9	4950.4	5903.7	9413.9	5326.9	10125.1	1.01767	1.568	#NAME?
Q9Y5S9	RNA-binding protein 8A OS=Homo sapiens GN=RBM8A PE=1 SV=1	1	1.241	1.14	1.931	1.545	1.765	2004.8	2487.9	2285.5	3871	3097.4	3537.7	1.127	1.747	#NAME?
P61353	60S ribosomal protein L27 OS=Homo sapiens GN=RPL27 PE=1 SV=2	1	2.234	1.238	1.491	1.308	1.204	14195.2	31718.9	17577.6	21159.3	18573	17084.8	1.49067	1.33433	#NAME?
Q9NUQ8	ATP-binding cassette sub-family F member 3 OS=Homo sapiens GN=ABCF3 PE=1 SV=2	1	1.355	1.381	1.024	1.242	1.025	5361.2	7263	7403.7	5491.2	6660.8	5495.5	1.24533	1.097	#NAME?
P39019	40S ribosomal protein S19 OS=Homo sapiens GN=RPS19 PE=1 SV=2	1	2.677	1.288	1.522	1.361	1.287	8843.5	23673.8	11390.1	13457.2	12031.9	11382.9	1.655	1.39	#NAME?
O75223	Gamma-glutamylcyclotransferase OS=Homo sapiens GN=GGCT PE=1 SV=1	1	0.877	1.059	1.296	1.456	1.149	4126.7	3619	4370.9	5347	6009.7	4741.8	0.978667	1.30033	#NAME?
Q8NFJ5	Retinoic acid-induced protein 3 OS=Homo sapiens GN=GPRC5A PE=1 SV=2	1	0.692	1.17	0.173	0.272	0.228	27944.5	19343.5	32688.4	4844.6	7605	6371.8	0.954	0.224333	#NAME?
O43150	Arf-GAP with SH3 domain, ANK repeat and PH domain-containing protein 2 OS=Homo sapiens GN=ASAP2 PE=1 SV=3	1	0.963	0.83	1.261	1.481	1.228	3583.9	3449.6	2975.8	4520.8	5308.3	4401.7	0.931	1.32333	#NAME?
Q6I9Y2	THO complex subunit 7 homolog OS=Homo sapiens GN=THOC7 PE=1 SV=3	1	1.179	1.208	1.338	2.173	1.549	2365.9	2790	2858.1	3165.9	5140.5	3664	1.129	1.68667	#NAME?
P62269	40S ribosomal protein S18 OS=Homo sapiens GN=RPS18 PE=1 SV=3	1	1.805	0.994	1.355	1.258	1.095	16181.9	29210.9	16085.3	21924.7	20350.1	17722.7	1.26633	1.236	#NAME?
Q16629	Serine/arginine-rich splicing factor 7 OS=Homo sapiens GN=SRSF7 PE=1 SV=1	1	2.497	1.421	0.914	1.726	1.359	6195.4	15472.1	8806.2	5659.8	10695.2	8420	1.63933	1.333	#NAME?
P21589	5'-nucleotidase OS=Homo sapiens GN=NT5E PE=1 SV=1	1	0.764	0.557	0.252	0.366	0.362	18126.3	13840.3	10099.3	4571.3	6642.1	6563	0.773667	0.326667	#NAME?
B5MD23	Tetraspanin OS=Homo sapiens GN=TSPAN9 PE=1 SV=1	1	0.685	1.288	0.921	0.466	1.654	8417.8	5765	10838.3	7748.6	3920.2	13926.5	0.991	1.01367	#NAME?
O43813	LanC-like protein 1 OS=Homo sapiens GN=LANCL1 PE=1 SV=1	1	0.642	0.838	0.349	0.459	0.349	19828.8	12722	16616.5	6925.7	9094.5	6922.3	0.826667	0.385667	#NAME?
Q9BZH6	WD repeat-containing protein 11 OS=Homo sapiens GN=WDR11 PE=1 SV=1	1	1.263	0.975	0.868	1.516	1.042	3876.2	4893.9	3781	3362.9	5876.2	4040.2	1.07933	1.142	#NAME?
P20742	Pregnancy zone protein OS=Homo sapiens GN=PZP PE=1 SV=4	1	1.739	1.257	1.174	1.99	4.237	1680.8	2923.3	2113.5	1972.5	3344.3	7121.1	1.332	2.467	#NAME?
Q9Y2H1	Serine/threonine-protein kinase 38-like OS=Homo sapiens GN=STK38L PE=1 SV=3	1	1.628	1.044	1.435	1.586	1.147	3896.1	6342	4068.4	5589.6	6177.9	4467.4	1.224	1.38933	#NAME?
Q9BX79-4	Isoform 4 of Stimulated by retinoic acid gene 6 protein homolog OS=Homo sapiens GN=STRA6	1	1.045	1.129	4.503	2.437	3.701	3983.5	4161.5	4497.6	17938.5	9708.6	14742.5	1.058	3.547	#NAME?
Q92887	Canalicular multispecific organic anion transporter 1 OS=Homo sapiens GN=ABCC2 PE=1 SV=3	1	0.785	1.381	0.4	0.625	0.529	7160.3	5623.5	9891.9	2862.9	4476.6	3788.5	1.05533	0.518	#NAME?
Q92747	Actin-related protein 2/3 complex subunit 1A OS=Homo sapiens GN=ARPC1A PE=2 SV=2	1	0.908	1.124	3.29	1.868	1.616	8595.8	7805.9	9658.8	28280.6	16057.4	13894.6	1.01067	2.258	#NAME?
Q96FJ2	Dynein light chain 2, cytoplasmic OS=Homo sapiens GN=DYNLL2 PE=1 SV=1	1	1.377	1.25	2.848	2.965	2.11	1869.3	2573.5	2337	5324.1	5543	3945	1.209	2.641	#NAME?
P05771-2	Isoform Beta-II of Protein kinase C beta type OS=Homo sapiens GN=PRKCB	1	1.194	1.216	0.931	1.548	2.477	3263.3	3897	3967.3	3039	5052.1	8083.3	1.13667	1.652	#NAME?
Q13433	Zinc transporter ZIP6 OS=Homo sapiens GN=SLC39A6 PE=1 SV=3	1	0.624	0.95	0.578	0.583	0.501	10466.6	6531.3	9940.2	6051.7	6103.4	5247.4	0.858	0.554	#NAME?
Q7Z403	Transmembrane channel-like protein 6 OS=Homo sapiens GN=TMC6 PE=1 SV=2	1	0.722	0.948	1.661	1.168	1.328	4373.8	3158	4147.1	7266	5107.7	5807.6	0.89	1.38567	#NAME?
B5ME97	Septin 10, isoform CRA_c OS=Homo sapiens GN=SEPT10 PE=1 SV=2	1	1.036	0.756	0.279	0.417	0.344	3157	3270.9	2387.7	881.8	1315.8	1085.8	0.930667	0.346667	#NAME?
O43752	Syntaxin-6 OS=Homo sapiens GN=STX6 PE=1 SV=1	1	1.124	1.179	0.703	1.313	1.035	2855.3	3210.3	3365.2	2007.8	3749.8	2954.7	1.101	1.017	#NAME?
Q9UL54-2	Isoform 2 of Serine/threonine-protein kinase TAO2 OS=Homo sapiens GN=TAOK2	1	1.174	1.312	1.592	1.295	1.59	1292.4	1517	1696.1	2058	1674.2	2054.8	1.162	1.49233	#NAME?
P62318	Small nuclear ribonucleoprotein Sm D3 OS=Homo sapiens GN=SNRPD3 PE=1 SV=1	1	1.603	0.964	1.234	1.211	1.101	5446.6	8732.9	5252.7	6723.4	6595.9	5997.2	1.189	1.182	#NAME?
Q15020	Squamous cell carcinoma antigen recognized by T-cells 3 OS=Homo sapiens GN=SART3 PE=1 SV=1	1	1.118	1.318	0.964	1.458	1.001	4686.8	5238.2	6178.8	4519.9	6832	4689.6	1.14533	1.141	#NAME?
P33240	Cleavage stimulation factor subunit 2 OS=Homo sapiens GN=CSTF2 PE=1 SV=1	1	1.427	1.239	0.972	1.564	1.593	2377.5	3392.7	2944.8	2311.3	3719	3788.3	1.222	1.37633	#NAME?
P29373	Cellular retinoic acid-binding protein 2 OS=Homo sapiens GN=CRABP2 PE=1 SV=2	1	0.944	0.913	4.193	2.947	1.9	5305	5006.3	4843.4	22245.8	15634.9	10081.9	0.952333	3.01333	#NAME?
Q16186	Proteasomal ubiquitin receptor ADRM1 OS=Homo sapiens GN=ADRM1 PE=1 SV=2	1	1.489	1.025	0.807	1.211	0.893	10060.9	14977.4	10308.6	8115.3	12187.9	8986.8	1.17133	0.970333	#NAME?
Q15043	Zinc transporter ZIP14 OS=Homo sapiens GN=SLC39A14 PE=1 SV=3	1	0.8	0.961	1.097	1.009	1.195	12780.2	10225.6	12284.4	14013.7	12901.4	15270.8	0.920333	1.10033	#NAME?
Q8WUX1	Sodium-coupled neutral amino acid transporter 5 OS=Homo sapiens GN=SLC38A5 PE=1 SV=1	1	1.005	1.06	1.876	1.263	2.25	8822.7	8863.9	9355.9	16547.7	11145.1	19853.3	1.02167	1.79633	#NAME?
P04114	Apolipoprotein B-100 OS=Homo sapiens GN=APOB PE=1 SV=2	1	1.022	0.559	0.26	0.579	0.657	21852.6	22336	12226.5	5691.5	12653.9	14366	0.860333	0.498667	#NAME?
P48729-3	Isoform 3 of Casein kinase I isoform alpha OS=Homo sapiens GN=CSNK1A1	1	1.778	1.286	1.768	1.786	1.514	329.2	585.4	423.3	582.1	587.9	498.4	1.35467	1.68933	#NAME?
Q9HCY8	Protein S100-A14 OS=Homo sapiens GN=S100A14 PE=1 SV=1	1	0.899	1.112	1.684	1.286	1.266	7365.9	6625.1	8192.8	12405.9	9469.5	9326.2	1.00367	1.412	#NAME?
P04049-2	Isoform 2 of RAF proto-oncogene serine/threonine-protein kinase OS=Homo sapiens GN=RAF1	1	0.999	1.054	1.813	1.774	1.827	3551	3546.7	3741	6436.8	6299.2	6487.8	1.01767	1.80467	#NAME?
Q15056	Eukaryotic translation initiation factor 4H OS=Homo sapiens GN=EIF4H PE=1 SV=5	1	0.976	1.255	1.834	1.369	1.482	6578.6	6423.5	8254.8	12068	9005.4	9747.9	1.077	1.56167	#NAME?
H7BYW6	Platelet-derived growth factor subunit A (Fragment) OS=Homo sapiens GN=PDGFA PE=1 SV=2	1	1.365	1.165	1.813	1.781	9.768	2123.1	2898.2	2473.9	3848.7	3780.7	20738.8	1.17667	4.454	#NAME?
Q15276	Rab GTPase-binding effector protein 1 OS=Homo sapiens GN=RABEP1 PE=1 SV=2	1	1.316	1.051	0.889	3.491	1.092	2976.7	3917.7	3127.9	2645	10391.2	3249.8	1.12233	1.824	#NAME?
P83731	60S ribosomal protein L24 OS=Homo sapiens GN=RPL24 PE=1 SV=1	1	2.381	1.617	1.455	1.171	1.365	16953.5	40361.3	27411.9	24674.9	19855.1	23135.7	1.666	1.33033	#NAME?
Q8NI35	InaD-like protein OS=Homo sapiens GN=PATJ PE=1 SV=3	1	0.961	1.089	1.15	1.034	1.038	1893.7	1819.1	2062.8	2177.9	1958.9	1965.5	1.01667	1.074	#NAME?
P84243	Histone H3.3 OS=Homo sapiens GN=H3F3A PE=1 SV=2	1	1.056	4.56	1.486	2.975	2.81	1254.1	1324.8	5718.3	1863.2	3730.7	3523.7	2.20533	2.42367	#NAME?
O75122-3	Isoform 3 of CLIP-associating protein 2 OS=Homo sapiens GN=CLASP2	1	1.299	1.232	1.49	1.457	1.494	1762.4	2289.9	2171	2625.7	2568.2	2633.7	1.177	1.48033	#NAME?
Q9Y613	FH1/FH2 domain-containing protein 1 OS=Homo sapiens GN=FHOD1 PE=1 SV=3	1	1	0.888	0.943	2.005	1.117	1533.3	1532.8	1362	1445.3	3074.9	1712.6	0.962667	1.355	#NAME?
P50748	Kinetochore-associated protein 1 OS=Homo sapiens GN=KNTC1 PE=1 SV=1	1	1.015	1.021	1.393	1.284	1.224	4112.1	4173.9	4197.1	5727.5	5278.7	5034.8	1.012	1.30033	#NAME?
P49747	Cartilage oligomeric matrix protein OS=Homo sapiens GN=COMP PE=1 SV=2	1	0.749	0.777	0.338	0.723	1.143	5344.1	4004.9	4154.8	1805.4	3864.3	6108.2	0.842	0.734667	#NAME?
J3KQL8	Apolipoprotein L2 OS=Homo sapiens GN=APOL2 PE=1 SV=2	1	1.597	0.817	0.322	0.604	0.418	11142.3	17798.1	9099.8	3589	6727.6	4656.8	1.138	0.448	#NAME?
Q66LE6	Serine/threonine-protein phosphatase 2A 55 kDa regulatory subunit B delta isoform OS=Homo sapiens GN=PPP2R2D PE=1 SV=1	1	0.837	0.665	0.844	0.816	1.017	644	539.3	428.1	543.5	525.7	655.2	0.834	0.892333	#NAME?
P37235	Hippocalcin-like protein 1 OS=Homo sapiens GN=HPCAL1 PE=1 SV=3	1	0.851	0.906	0.633	0.561	0.785	16143.8	13732	14623.5	10226.9	9051.5	12680.2	0.919	0.659667	#NAME?
Q15370	Elongin-B OS=Homo sapiens GN=ELOB PE=1 SV=1	1	0.994	1.1	1.599	1.909	1.256	7224.1	7178.7	7946.2	11549.8	13793.3	9070.3	1.03133	1.588	#NAME?
A0A0A0MQX1	Unconventional myosin-X OS=Homo sapiens GN=MYO10 PE=1 SV=1	1	0.977	1.255	1.374	1.757	1.234	2911.7	2844	3654.9	4000.3	5117	3591.9	1.07733	1.455	#NAME?
P84098	60S ribosomal protein L19 OS=Homo sapiens GN=RPL19 PE=1 SV=1	1	1.902	1.589	2.027	2.158	1.972	9471.1	18018.5	15050.1	19196.6	20439.2	18675.7	1.497	2.05233	#NAME?
Q96S59	Ran-binding protein 9 OS=Homo sapiens GN=RANBP9 PE=1 SV=1	1	1.189	0.85	1.093	1.562	1.271	4313.9	5129.6	3665.6	4716.6	6740.5	5481.9	1.013	1.30867	#NAME?
Q9HBI1-2	Isoform 2 of Beta-parvin OS=Homo sapiens GN=PARVB	1	1.092	0.886	1.153	1.59	1.774	2071.7	2263.1	1836.2	2388.4	3295	3676.1	0.992667	1.50567	#NAME?
Q15751	Probable E3 ubiquitin-protein ligase HERC1 OS=Homo sapiens GN=HERC1 PE=1 SV=2	1	1.17	1.305	0.602	1.138	1.103	1898.1	2220.6	2477.7	1142.6	2160.9	2094.4	1.15833	0.947667	#NAME?
Q15836	Vesicle-associated membrane protein 3 OS=Homo sapiens GN=VAMP3 PE=1 SV=3	1	0.99	1.013	0.588	0.923	0.75	3533.5	3497.6	3581	2076	3260.1	2650.7	1.001	0.753667	#NAME?
P51805	Plexin-A3 OS=Homo sapiens GN=PLXNA3 PE=1 SV=2	1	0.948	1.33	0.986	1.358	1.431	629.8	597.3	837.9	620.7	855.1	901	1.09267	1.25833	#NAME?
P40429	60S ribosomal protein L13a OS=Homo sapiens GN=RPL13A PE=1 SV=2	1	2.367	1.408	1.632	1.252	1.651	14893	35253.2	20962.1	24309.5	18653.4	24581.6	1.59167	1.51167	#NAME?
Q12979-2	Isoform Short of Active breakpoint cluster region-related protein OS=Homo sapiens GN=ABR	1	1.054	1.323	1.668	1.671	1.457	4130.2	4353.3	5464.3	6888	6901	6015.9	1.12567	1.59867	#NAME?
C9JA08	60S ribosomal export protein NMD3 OS=Homo sapiens GN=NMD3 PE=1 SV=1	1	1.169	0.945	1.465	1.785	1.313	3159.6	3693.7	2984.5	4628.3	5638.5	4147.5	1.038	1.521	#NAME?
Q92859	Neogenin OS=Homo sapiens GN=NEO1 PE=1 SV=2	1	0.91	1.163	1.126	1.164	1.66	1932.7	1758.3	2248.5	2175.8	2250.4	3207.9	1.02433	1.31667	#NAME?
P12081	Histidine--tRNA ligase, cytoplasmic OS=Homo sapiens GN=HARS PE=1 SV=2	1	0.9	0.76	1.049	1.077	0.868	6379	5740	4844.9	6689.1	6868.1	5538.7	0.886667	0.998	#NAME?
L7N2F9	Uncharacterized protein (Fragment) OS=Homo sapiens PE=4 SV=1	1	1.099	1.005	0.535	0.557	0.737	10428.8	11464	10482.4	5577.9	5804.5	7688	1.03467	0.609667	#NAME?
Q7L9B9	Endonuclease/exonuclease/phosphatase family domain-containing protein 1 OS=Homo sapiens GN=EEPD1 PE=1 SV=2	1	1.209	1.407	2.228	2.398	2.461	2085.4	2521.2	2933.5	4646.3	4999.9	5132.8	1.20533	2.36233	#NAME?
P48506	Glutamate--cysteine ligase catalytic subunit OS=Homo sapiens GN=GCLC PE=1 SV=2	1	0.814	0.931	1.409	1.105	0.979	2302.1	1872.9	2142.4	3242.8	2544.4	2254.3	0.915	1.16433	#NAME?
P04183	Thymidine kinase, cytosolic OS=Homo sapiens GN=TK1 PE=1 SV=2	1	1.345	1.048	1	1.395	1.222	6963.1	9365.6	7296.1	6963.8	9715.8	8512.1	1.131	1.20567	#NAME?
Q9UKG1	DCC-interacting protein 13-alpha OS=Homo sapiens GN=APPL1 PE=1 SV=1	1	0.957	1.015	1.27	1.129	1.35	3258.4	3118.3	3306.1	4138.1	3679.2	4399.7	0.990667	1.24967	#NAME?
P57737-3	Isoform 3 of Coronin-7 OS=Homo sapiens GN=CORO7	1	0.834	0.886	1.188	1.349	1.037	3958	3299.4	3508.2	4703.9	5338.7	4102.9	0.906667	1.19133	#NAME?
E7ERK9	Translation initiation factor eIF-2B subunit delta OS=Homo sapiens GN=EIF2B4 PE=1 SV=1	1	1.042	1.801	0.757	3.439	1.282	219.3	228.5	395	166.1	754.2	281.1	1.281	1.826	#NAME?
O95678	Keratin, type II cytoskeletal 75 OS=Homo sapiens GN=KRT75 PE=1 SV=2	1												1	#DIV/0!	#NAME?
Q9UBQ7	Glyoxylate reductase/hydroxypyruvate reductase OS=Homo sapiens GN=GRHPR PE=1 SV=1	1	0.83	0.863	1.508	1.604	1.112	3700.9	3070.5	3194.6	5581.7	5936.5	4117	0.897667	1.408	#NAME?
Q99570	Phosphoinositide 3-kinase regulatory subunit 4 OS=Homo sapiens GN=PIK3R4 PE=1 SV=3	1	1.134	1.026	0.861	1.319	0.963	4637.2	5259.6	4759.6	3992	6114.6	4467.7	1.05333	1.04767	#NAME?
P21796	Voltage-dependent anion-selective channel protein 1 OS=Homo sapiens GN=VDAC1 PE=1 SV=2	1	1.462	5.195	1.137	3.56	1.486	3192.2	4667.1	16582.5	3630.7	11365.2	4742.2	2.55233	2.061	#NAME?
C9JIZ6	Prosaposin OS=Homo sapiens GN=PSAP PE=1 SV=2	1	1.174	1.037	1.406	1.684	1.156	8733.5	10250.1	9052.4	12279.4	14704	10096.4	1.07033	1.41533	#NAME?
P62995	Transformer-2 protein homolog beta OS=Homo sapiens GN=TRA2B PE=1 SV=1	1	2.598	1.577	1.325	1.611	1.417	7521.2	19537.7	11862	9967.2	12119.4	10661	1.725	1.451	#NAME?
P49184	Deoxyribonuclease-1-like 1 OS=Homo sapiens GN=DNASE1L1 PE=1 SV=1	1	0.786	0.969	0.898	0.832	0.971	3438.6	2701.7	3333	3088.2	2860	3337.5	0.918333	0.900333	#NAME?
Q8N9N7	Leucine-rich repeat-containing protein 57 OS=Homo sapiens GN=LRRC57 PE=1 SV=1	1	0.955	1.048	1.14	1.28	1.177	5934.6	5664.7	6218.5	6763	7594.5	6986.2	1.001	1.199	#NAME?
Q86UU1	Pleckstrin homology-like domain family B member 1 OS=Homo sapiens GN=PHLDB1 PE=1 SV=1	1	1.053	1.116	1.076	1.211	1.181	2335.7	2458.5	2606.8	2512.3	2829.1	2758.1	1.05633	1.156	#NAME?
Q9H583	HEAT repeat-containing protein 1 OS=Homo sapiens GN=HEATR1 PE=1 SV=3	1	1.12	1.419	1.253	2.512	1.384	4440.9	4972.2	6302.8	5562.9	11157	6146.7	1.17967	1.71633	#NAME?
Q06203	Amidophosphoribosyltransferase OS=Homo sapiens GN=PPAT PE=1 SV=1	1	0.957	0.785	1.039	1.68	1.313	3546.4	3393.5	2782.7	3683.9	5957.8	4655.4	0.914	1.344	#NAME?
Q14195-2	Isoform LCRMP-4 of Dihydropyrimidinase-related protein 3 OS=Homo sapiens GN=DPYSL3	1	1.111	0.574	0.753	1.949	0.932	541.7	602	310.9	408.1	1055.8	505.1	0.895	1.21133	#NAME?
P16989	Y-box-binding protein 3 OS=Homo sapiens GN=YBX3 PE=1 SV=4	1	1.29	1.489	0.481	0.419	0.68	654.1	843.7	973.9	314.4	274.2	444.5	1.25967	0.526667	#NAME?
Q9Y6M4	Casein kinase I isoform gamma-3 OS=Homo sapiens GN=CSNK1G3 PE=1 SV=2	1	0.917	1.009	1.396	1.759	1.403	1547.3	1418.9	1560.5	2160.6	2722.1	2171.4	0.975333	1.51933	#NAME?
I3L0A0	HCG2044781 OS=Homo sapiens GN=TMEM189-UBE2V1 PE=3 SV=1	1	0.714	1.07	1.365	2.746	1.754	569	406	609	776.7	1562.4	997.9	0.928	1.955	#NAME?
P49841-2	Isoform 2 of Glycogen synthase kinase-3 beta OS=Homo sapiens GN=GSK3B	1	1.057	0.901	1.332	1.163	1.141	4625.4	4889.2	4165.8	6159.5	5380.9	5277.7	0.986	1.212	#NAME?
P12110	Collagen alpha-2(VI) chain OS=Homo sapiens GN=COL6A2 PE=1 SV=4	1	0.996	1.153	0.519	1.088	1.986	8562.3	8523.8	9868	4441	9316.8	17003.2	1.04967	1.19767	#NAME?
Q9UI10-2	Isoform 2 of Translation initiation factor eIF-2B subunit delta OS=Homo sapiens GN=EIF2B4	1	1.304	1.031	0.664	1.601	0.681	4720	6155.6	4867.5	3134.8	7554.6	3215.9	1.11167	0.982	#NAME?
P10515	Dihydrolipoyllysine-residue acetyltransferase component of pyruvate dehydrogenase complex, mitochondrial OS=Homo sapiens GN=DLAT PE=1 SV=3	1	1.121	1.771	0.904	1.735	1.06	1302.6	1460.1	2307.2	1177	2259.9	1381	1.29733	1.233	#NAME?
Q9P2I0	Cleavage and polyadenylation specificity factor subunit 2 OS=Homo sapiens GN=CPSF2 PE=1 SV=2	1	1.253	0.992	1.031	1.899	1.122	2573.4	3225	2553.5	2653.8	4886.5	2886.7	1.08167	1.35067	#NAME?
O00154	Cytosolic acyl coenzyme A thioester hydrolase OS=Homo sapiens GN=ACOT7 PE=1 SV=3	1	0.978	0.738	1.718	1.449	1.339	4656.6	4555.3	3434.6	7998.3	6748.1	6234.6	0.905333	1.502	#NAME?
Q13043	Serine/threonine-protein kinase 4 OS=Homo sapiens GN=STK4 PE=1 SV=2	1	0.941	1.185	1.866	1.959	1.598	3830.1	3605.2	4537.3	7147.3	7501.4	6121.7	1.042	1.80767	#NAME?
Q12774	Rho guanine nucleotide exchange factor 5 OS=Homo sapiens GN=ARHGEF5 PE=1 SV=3	1	1.248	1.263	1.209	1.658	1.316	1285.1	1603.6	1622.8	1554.2	2130.7	1690.9	1.17033	1.39433	#NAME?
Q15024	Exosome complex component RRP42 OS=Homo sapiens GN=EXOSC7 PE=1 SV=3	1	1.263	0.949	1.49	1.736	1.073	3080.1	3889.3	2921.9	4590.2	5347.4	3305.9	1.07067	1.433	#NAME?
J3QKP5	Fructose-bisphosphate aldolase C (Fragment) OS=Homo sapiens GN=ALDOC PE=1 SV=2	1												1	#DIV/0!	#NAME?
Q8NCB2	CaM kinase-like vesicle-associated protein OS=Homo sapiens GN=CAMKV PE=2 SV=2	1	1.022	0.925	1.381	1.578	1.257	1473.8	1505.5	1363.2	2035.8	2326.2	1853.3	0.982333	1.40533	#NAME?
O60216	Double-strand-break repair protein rad21 homolog OS=Homo sapiens GN=RAD21 PE=1 SV=2	1	1.386	0.708	0.613	0.925	0.727	5143.9	7127.7	3643	3154.9	4760.4	3738.7	1.03133	0.755	#NAME?
P13804	Electron transfer flavoprotein subunit alpha, mitochondrial OS=Homo sapiens GN=ETFA PE=1 SV=1	1	1.273	0.861	0.386	0.929	0.636	6990.6	8900.8	6020.3	2701.6	6490.9	4448.7	1.04467	0.650333	#NAME?
Q9HAU0-4	Isoform 4 of Pleckstrin homology domain-containing family A member 5 OS=Homo sapiens GN=PLEKHA5	1	1.471	1.359	2.491	1.685	2.187	2867.2	4218.9	3897.5	7143.7	4831	6271.8	1.27667	2.121	#NAME?
Q07065	Cytoskeleton-associated protein 4 OS=Homo sapiens GN=CKAP4 PE=1 SV=2	1	1.175	2.303	0.436	1.434	0.655	3098.6	3639.9	7134.8	1352.3	4442.3	2030	1.49267	0.841667	#NAME?
P10155	60 kDa SS-A/Ro ribonucleoprotein OS=Homo sapiens GN=TROVE2 PE=1 SV=2	1	1.089	1.064	0.768	1.031	0.732	6064.6	6604.2	6451	4656.5	6250.7	4436.2	1.051	0.843667	#NAME?
Q13421-2	Isoform 3 of Mesothelin OS=Homo sapiens GN=MSLN	1	0.866	1.321	0.207	0.349	0.331	11130.3	9636.6	14698	2302.9	3881.7	3689.4	1.06233	0.295667	#NAME?
Q15003	Condensin complex subunit 2 OS=Homo sapiens GN=NCAPH PE=1 SV=3	1	1.461	1.239	1.513	2.408	1.463	2561.3	3740.8	3173.2	3874.8	6168.3	3747.2	1.23333	1.79467	#NAME?
O60645	Exocyst complex component 3 OS=Homo sapiens GN=EXOC3 PE=1 SV=2	1	1.143	1.009	1.016	1.545	0.861	6044.1	6911	6097.8	6143.3	9339.9	5203.7	1.05067	1.14067	#NAME?
P06703	Protein S100-A6 OS=Homo sapiens GN=S100A6 PE=1 SV=1	1	0.784	0.9	1.921	0.709	1.334	18913.7	14833.8	17024.6	36326.7	13410.6	25228.3	0.894667	1.32133	#NAME?
P61081	NEDD8-conjugating enzyme Ubc12 OS=Homo sapiens GN=UBE2M PE=1 SV=1	1	0.975	1.156	1.512	1.598	1.291	9315.2	9086.4	10772.4	14088.9	14885.5	12023.6	1.04367	1.467	#NAME?
Q9UJF2-2	Isoform 2 of Ras GTPase-activating protein nGAP OS=Homo sapiens GN=RASAL2	1	1.002	1.226	1.313	1.379	1.308	1580.1	1583.4	1937.3	2074.1	2179.7	2067.2	1.076	1.33333	#NAME?
Q9Y2T2	AP-3 complex subunit mu-1 OS=Homo sapiens GN=AP3M1 PE=1 SV=1	1	1.551	1.11	1.056	2.425	1.116	4598.2	7130.5	5102.4	4853.4	11148.8	5132.6	1.22033	1.53233	#NAME?
Q9ULC3	Ras-related protein Rab-23 OS=Homo sapiens GN=RAB23 PE=1 SV=1	1	0.794	0.876	0.95	0.927	0.861	7294.3	5792	6388.7	6933	6760.6	6277.6	0.89	0.912667	#NAME?
Q9NVJ2	ADP-ribosylation factor-like protein 8B OS=Homo sapiens GN=ARL8B PE=1 SV=1	1	1.319	0.981	0.833	1.083	0.878	5966.7	7867.6	5854.2	4967.9	6464.7	5239.4	1.1	0.931333	#NAME?
Q9P253	Vacuolar protein sorting-associated protein 18 homolog OS=Homo sapiens GN=VPS18 PE=1 SV=2	1	1.124	0.907	0.837	1.302	1.126	2398.7	2696.1	2174.9	2008.4	3123.8	2700.5	1.01033	1.08833	#NAME?
P55795	Heterogeneous nuclear ribonucleoprotein H2 OS=Homo sapiens GN=HNRNPH2 PE=1 SV=1	1	1.312	1.364	1.836	2.468	1.459	213.3	279.9	290.9	391.5	526.2	311.2	1.22533	1.921	#NAME?
Q9UBH6	Xenotropic and polytropic retrovirus receptor 1 OS=Homo sapiens GN=XPR1 PE=1 SV=1	1	0.821	0.864	0.85	1.079	1.144	2588.2	2125.5	2236.9	2200	2791.4	2961.4	0.895	1.02433	#NAME?
O00505	Importin subunit alpha-4 OS=Homo sapiens GN=KPNA3 PE=1 SV=2	1	1.156	1.044	2.418	2.845	1.872	675	780.6	704.7	1632.1	1920.5	1263.9	1.06667	2.37833	#NAME?
Q9H3R2	Mucin-13 OS=Homo sapiens GN=MUC13 PE=1 SV=3	1	0.802	0.928	0.407	0.501	0.564	9997.7	8016.1	9282	4066.1	5012.3	5638.7	0.91	0.490667	#NAME?
Q8NCA5	Protein FAM98A OS=Homo sapiens GN=FAM98A PE=1 SV=1	1	1.249	1.001	0.7	1.414	0.952	2191.7	2738.4	2193.7	1533.2	3098.1	2085.6	1.08333	1.022	#NAME?
P07205	Phosphoglycerate kinase 2 OS=Homo sapiens GN=PGK2 PE=1 SV=3	1	0.57	0.764	0.492	11.442	2.24	795.1	453.3	607.5	391.3	9098.3	1780.8	0.778	4.72467	#NAME?
P84103	Serine/arginine-rich splicing factor 3 OS=Homo sapiens GN=SRSF3 PE=1 SV=1	1	2.531	1.652	1.131	1.635	1.164	10656.5	26966.6	17604.1	12057.3	17420.8	12403.9	1.72767	1.31	#NAME?
P61254	60S ribosomal protein L26 OS=Homo sapiens GN=RPL26 PE=1 SV=1	1	2.011	1.577	1.806	1.908	1.966	9446.8	19001.8	14893.6	17057.6	18028.3	18574	1.52933	1.89333	#NAME?
A5D8V6	Vacuolar protein sorting-associated protein 37C OS=Homo sapiens GN=VPS37C PE=1 SV=2	1	1.311	1.122	1.405	1.793	1.896	5347.8	7011.5	5998.2	7515.1	9589	10137.5	1.14433	1.698	#NAME?
[truncated: 3,935 more rows]

## Sheet: MDAMB231 VS MCF10A
Quantitative mass spectrometry results analysis of MDAMB231EXO and MCF10AEXO (upregulated, published)
[truncated: 196 more rows]
