# Supplementary material for: Microenvironment-induced CREPT expression by cancer-derived small extracellular vesicles primes field cancerization
Source: Theranostics. 2024 Jan 1;14(2):662–80. doi: 10.7150/thno.87344 (PMC10758052; doi:10.7150/thno.87344)
Supplement: Supplementary file 3 — Supplementary table 3. [file thnov14p0662s3.xlsx]

## Sheet: OEvsWT.DEG
Gene_id	readcount_OE	readcount_WT	log2.Fold_change.	pvalue	qvalue	Gene_name	Gene_description
100682525	127.424	31.1158	2.0339	8.76e-16	3.6758e-14	Tp53	tumor protein p53
100682533	59.6373	24.7512	1.2687	7.5651e-05	0.00063818	Aimp2	aminoacyl tRNA synthetase complex-interacting multifunctional protein 2
100682536	52.4142	141.335	-1.4311	2.107e-10	4.7617e-09	Abcb1a	ATP-binding cassette%2C sub-family B (MDR/TAP)%2C member 1A
100689017	308.188	153.155	1.0088	4.9012e-14	1.7254e-12	Srebf2	sterol regulatory element binding transcription factor 2
100689019	82.1402	19.4979	2.0748	6.2048e-11	1.5044e-09	Chcr1	carbonyl reductase 1
100689027	61.3968	204.577	-1.7364	1.0074e-18	5.3975e-17	Col7a1	collagen%2C type VII%2C alpha 1%2C transcript variant X1
100689040	126.405	368.945	-1.5453	1.3222e-27	1.1711e-25	Hmga1	high mobility group AT-hook 1%2C transcript variant X6
100689049	25.4662	68.7983	-1.4338	9.0347e-06	9.6907e-05	Mpdu1	mannose-P-dolichol utilization defect 1
100689050	92.2341	297.924	-1.6916	1.2986e-25	1.0888e-23	Adapt15	hydrogen peroxide-induced mRNA
100689051	1148.94	2668.28	-1.2156	5.691e-130	4.1672e-127	Eef2	eukaryotic translation elongation factor 2
100689057	127.053	313.684	-1.3039	1.424e-18	7.5923e-17	Sdc1	syndecan 1
100689070	17.2244	68.2932	-1.9873	2.0578e-08	3.5041e-07	Gnai1	guanine nucleotide binding protein (G protein)%2C alpha inhibiting activity polypeptide 1
100689075	43.8019	110.623	-1.3366	9.979e-08	1.5372e-06	Cirbp	cold inducible RNA binding protein
100689080	101.958	37.2784	1.4516	1.0825e-08	1.9177e-07	Insig1	insulin induced gene 1
100689085	127.146	55.665	1.1916	3.5841e-08	5.9556e-07	Mbtps2	membrane-bound transcription factor peptidase%2C site 2%2C transcript variant X2
100689188	1620.02	734.657	1.1409	9.5933e-81	3.399e-78	Slc38a2	solute carrier family 38%2C member 2%2C transcript variant X2
100689191	61.7672	124.766	-1.0143	6.7207e-06	7.4038e-05	Lpl	lipoprotein lipase%2C transcript variant X2
100689204	73.065	178.108	-1.2855	5.6678e-11	1.3834e-09	Cdh2	cadherin 2%2C type 1%2C N-cadherin (neuronal)%2C transcript variant X1
100689205	62.3229	24.7512	1.3323	2.7071e-05	0.00025991	Srrt	serrate%2C RNA effector molecule
100689207	1218.58	455.423	1.4199	2.5164e-84	9.2128e-82	Fasn	fatty acid synthase
100689219	401.163	1424.56	-1.8283	2.8484e-129	1.9553e-126	Klc1	kinesin light chain 1%2C transcript variant X1
100689247	368.751	838.814	-1.1857	1.8493e-40	2.6041e-38	Cnbp	CCHC-type zinc finger%2C nucleic acid binding protein%2C transcript variant X3
100689256	36.8566	77.7896	-1.0777	0.00018155	0.0013867	Znf330	zinc finger protein 330
100689285	109.922	53.7455	1.0323	4.6072e-06	5.1848e-05	Tk1	thymidine kinase 1%2C soluble
100689317	22.4103	61.4235	-1.4546	2.2203e-05	0.00021716	Soat1	sterol O-acyltransferase 1
100689318	1498.62	557.357	1.427	5.1621e-104	2.4651e-101	Akr1b8	aldo-keto reductase family 1%2C member B8
100689321	55.0997	24.4482	1.1723	0.0003409	0.0023683	Htr1b	5-hydroxytryptamine (serotonin) receptor 1B%2C G protein-coupled%2C transcript variant X2
100689345	996.147	453.099	1.1365	4.7533e-50	8.2869e-48	Canx	calnexin%2C transcript variant X1
100689372	273.924	110.32	1.3121	3.3322e-18	1.7142e-16	Rbm3	RNA binding motif (RNP1%2C RRM) protein 3%2C transcript variant X2
100689373	36.6714	106.178	-1.5338	6.3567e-09	1.1636e-07	Neu1	sialidase 1 (lysosomal sialidase)
100689375	246.791	93.1455	1.4057	3.6348e-18	1.8483e-16	Pls3	plastin 3
100689386	661.474	324.191	1.0288	3.5325e-29	3.2605e-27	Atf4	activating transcription factor 4%2C transcript variant X1
100689395	635.545	137.799	2.2054	1.5126e-79	5.1917e-77	Tfrc	transferrin receptor
100689399	228.641	89.1044	1.3595	3.3345e-16	1.4888e-14	Ldlr	low density lipoprotein receptor%2C transcript variant X1
100689406	709.166	1756.63	-1.3086	7.472e-97	3.1565e-94	Lamp1	lysosomal-associated membrane protein 1
100689416	77.6026	0	8.0003	4.2388e-18	2.1162e-16	Layn	layilin%2C transcript variant X1
100689419	13.6129	41.3194	-1.6018	0.00018215	0.0013903	B3gat3	beta-1%2C3-glucuronyltransferase 3 (glucuronosyltransferase I)
100689423	17.6875	85.4675	-2.2726	7.8011e-12	2.1637e-10	Hbegf	heparin-binding EGF-like growth factor%2C transcript variant X1
100689427	301.52	142.951	1.0767	4.3287e-15	1.7226e-13	Sat1	spermidine/spermine N1-acetyltransferase 1
100689432	33.6154	87.8921	-1.3866	1.018e-06	1.3154e-05	Ugcg	UDP-glucose ceramide glucosyltransferase
100689434	34.1711	72.5363	-1.0859	0.00027453	0.0019838	B4galt2	UDP-Gal:betaGlcNAc beta 1%2C4- galactosyltransferase%2C polypeptide 2%2C transcript variant X1
100689461	81.6772	187.806	-1.2012	1.9198e-10	4.3616e-09	Antxr2	anthrax toxin receptor 2%2C transcript variant X2
100689462	287.722	123.453	1.2207	3.0816e-17	1.4281e-15	Hsph1	heat shock 105kDa/110kDa protein 1
100689464	65.4714	143.052	-1.1276	1.3379e-07	2.0323e-06	Slc1a3	solute carrier family 1 (glial high affinity glutamate transporter)%2C member 3%2C transcript variant X1
100689469	269.387	83.447	1.6907	4.1009e-25	3.3365e-23	G6pd	glucose-6-phosphate dehydrogenase
100689474	121.312	275.092	-1.1812	2.9429e-14	1.0703e-12	Rcan1	regulator of calcineurin 1
100689475	77.7878	210.436	-1.4358	7.7106e-15	2.9472e-13	Elk3	ELK3%2C ETS-domain protein (SRF accessory protein 2)
100750368	3.88939	29.1964	-2.9082	4.2486e-06	4.8206e-05	Smarca1	SWI/SNF related%2C matrix associated%2C actin dependent regulator of chromatin%2C subfamily a%2C member 1%2C transcript variant X1
100750373	32.2264	10.0015	1.688	0.00034854	0.0024061	Sh3kbp1	SH3-domain kinase binding protein 1%2C transcript variant X1
100750375	30.8373	4.44512	2.7944	2.1003e-06	2.549e-05	Srpx2	sushi-repeat containing protein%2C X-linked 2%2C transcript variant X1
100750381	3.42637	41.6225	-3.6026	1.4973e-09	3.0119e-08	LOC100750381	interferon-inducible protein AIM2%2C transcript variant X1
100750393	15.0019	49.5025	-1.7224	1.5594e-05	0.00015918	Itga1	integrin%2C alpha 1%2C transcript variant X1
100750440	50.0065	18.1846	1.4594	5.8302e-05	0.00050621	Sfxn3	sideroflexin 3%2C transcript variant X2
100750457	101.032	207.203	-1.0362	3.4299e-09	6.5518e-08	Cidec	cell death-inducing DFFA-like effector c%2C transcript variant X1
100750485	29.9113	66.1717	-1.1455	0.00027898	0.002008	Kiaa1147	KIAA1147 ortholog
100750545	21.8547	1.31333	4.0566	3.4704e-06	4.0336e-05	Auts2	autism susceptibility candidate 2%2C transcript variant X1
100750577	99.1795	39.501	1.3282	1.2766e-07	1.9475e-06	Xylb	xylulokinase homolog (H. influenzae)%2C transcript variant X1
100750578	61.3042	30.3076	1.0163	0.00072525	0.0045183	Rcbtb2	regulator of chromosome condensation (RCC1) and BTB (POZ) domain containing protein 2%2C transcript variant X3
100750593	374.863	172.349	1.121	1.7684e-19	1.0012e-17	LOC100750593	acyl-CoA desaturase 1%2C transcript variant X1
100750615	33.8007	3.43487	3.2987	8.2277e-08	1.2818e-06	Grin2d	glutamate receptor%2C ionotropic%2C N-methyl D-aspartate 2D%2C transcript variant X1
100750640	476.821	1023.49	-1.102	1.4457e-43	2.3012e-41	Cd44	CD44 molecule (Indian blood group)%2C transcript variant X3
100750683	38.8939	78.3958	-1.0112	0.00037152	0.0025456	Cdc34	cell division cycle 34%2C transcript variant X1
100750715	72.1389	31.0148	1.2178	2.4442e-05	0.00023736	Ints7	integrator complex subunit 7
100750721	110.107	48.6943	1.1771	3.7832e-07	5.2598e-06	Atg4a	autophagy related 4A%2C cysteine peptidase%2C transcript variant X6
100750726	11.1125	37.1774	-1.7422	0.00016005	0.0012397	Osgin1	oxidative stress induced growth inhibitor 1
100750728	23.7994	4.54615	2.3882	0.00012866	0.0010189	LOC100750728	nuclear body protein SP140-like%2C transcript variant X5
100750764	2.31511	18.6897	-3.0131	0.00018035	0.0013785	LOC100750764	chromosome unknown open reading frame%2C human C3orf18%2C transcript variant X1
100750806	81.8624	170.632	-1.0596	4.6142e-08	7.5193e-07	Hbs1l	HBS1-like (S. cerevisiae)%2C transcript variant X2
100750810	381.253	8.68819	5.4555	1.2806e-92	4.8502e-90	Ctgf	connective tissue growth factor
100750818	100.661	211.547	-1.0715	8.0729e-10	1.6986e-08	Tmbim1	transmembrane BAX inhibitor motif containing 1%2C transcript variant X1
100750848	23.4289	5.65743	2.0501	0.00052828	0.0034641	Lactb	lactamase%2C beta%2C transcript variant X1
100750876	285.778	136.586	1.0651	3.659e-14	1.3091e-12	Psma2	proteasome (prosome%2C macropain) subunit%2C alpha type%2C 2
100750893	68.9904	32.5302	1.0846	0.00016081	0.0012439	Aacs	acetoacetyl-CoA synthetase
100750952	64.3602	15.0528	2.0961	5.7132e-09	1.0546e-07	LOC100750952	protein FAM127A-like%2C transcript variant X1
100750963	31.1151	71.526	-1.2009	8.5491e-05	0.00070921	Wipi1	WD repeat domain%2C phosphoinositide interacting 1%2C transcript variant X1
100750995	32.4116	88.7003	-1.4524	3.56e-07	4.9937e-06	Crot	carnitine O-octanoyltransferase
100751005	89.2708	43.0368	1.0526	2.7512e-05	0.00026368	Brwd3	bromodomain and WD repeat domain containing 3%2C transcript variant X1
100751060	9.63087	48.4922	-2.332	1.6384e-07	2.4417e-06	Ston2	stonin 2
100751095	1.48167	18.9928	-3.6802	3.851e-05	0.00035366	LOC100751095	probable cation-transporting ATPase 13A5%2C transcript variant X1
100751131	225.399	106.683	1.0792	1.0861e-11	2.9309e-10	Taf1	TAF1 RNA polymerase II%2C TATA box binding protein (TBP)-associated factor%2C 250kDa%2C transcript variant X1
100751174	58.6187	22.9328	1.3539	3.8008e-05	0.00034963	Nap1l3	nucleosome assembly protein 1-like 3%2C transcript variant X1
100751189	644.62	1978.38	-1.6178	3.4087e-150	2.8799e-147	Fn1	fibronectin 1%2C transcript variant X1
100751238	25.3736	83.9522	-1.7262	1.7487e-08	2.9963e-07	Bcl9	B-cell CLL/lymphoma 9%2C transcript variant X2
100751250	58.3409	26.2666	1.1513	0.00027815	0.0020044	Trmt2b	tRNA methyltransferase 2 homolog B (S. cerevisiae)%2C transcript variant X1
100751272	886.225	427.237	1.0526	7.1383e-40	9.9245e-38	Akr1b1	aldo-keto reductase family 1%2C member B1 (aldose reductase)%2C transcript variant X1
100751275	20.836	65.6665	-1.6561	1.3272e-06	1.6679e-05	Pim1	pim-1 oncogene%2C transcript variant X1
100751357	21.4843	65.0604	-1.5985	2.7459e-06	3.2499e-05	Pign	phosphatidylinositol glycan anchor biosynthesis%2C class N%2C transcript variant X1
100751442	281.147	112.138	1.326	6.4837e-19	3.5254e-17	Slc25a1	solute carrier family 25 (mitochondrial carrier%3B citrate transporter)%2C member 1%2C transcript variant X1
100751453	48.4322	227.913	-2.2344	2.054e-28	1.88e-26	Ptprz1	protein tyrosine phosphatase%2C receptor-type%2C Z polypeptide 1%2C transcript variant X1
100751462	117.793	58.5948	1.0074	3.2776e-06	3.8216e-05	Sri	sorcin%2C transcript variant X1
100751465	141.315	44.4512	1.6686	1.0888e-13	3.7255e-12	Ssr4	signal sequence receptor%2C delta%2C transcript variant X1
100751469	81.2142	201.344	-1.3099	1.5242e-12	4.5992e-11	Tpd52	tumor protein D52%2C transcript variant X1
100751474	24.1698	0	6.9023	4.3258e-07	5.9614e-06	Pcdh12	protocadherin 12%2C transcript variant X1
100751492	72.4167	161.439	-1.1566	1.053e-08	1.8685e-07	Acsl1	acyl-CoA synthetase long-chain family member 1%2C transcript variant X2
100751496	48.3396	9.29434	2.3788	5.1898e-08	8.3483e-07	Emp3	epithelial membrane protein 3%2C transcript variant X1
100751512	10.2791	35.0558	-1.7699	0.00020953	0.0015655	Rmi2	RecQ mediated genome instability 2
100751520	31.4855	6.56665	2.2615	1.987e-05	0.0001966	LOC100751520	cysteine sulfinic acid decarboxylase%2C transcript variant X1
100751554	24.0772	70.5158	-1.5503	1.8345e-06	2.2538e-05	LOC100751554	chromosome unknown open reading frame%2C human C1orf21%2C transcript variant X1
100751577	231.604	92.1352	1.3298	6.4861e-16	2.7612e-14	Id3	inhibitor of DNA binding 3%2C dominant negative helix-loop-helix protein
100751586	48.247	341.466	-2.8232	4.062e-54	8.2619e-52	Mgea5	meningioma expressed antigen 5 (hyaluronidase)%2C transcript variant X1
100751648	45.191	13.3354	1.7608	1.3089e-05	0.00013537	Fut8	fucosyltransferase 8 (alpha (1%2C6) fucosyltransferase)%2C transcript variant X1
100751653	53.8958	22.6297	1.252	0.00019544	0.0014748	Mvk	mevalonate kinase%2C transcript variant X1
100751654	18.2431	51.523	-1.4979	7.0975e-05	0.00060524	Mks1	Meckel syndrome%2C type 1
100751737	94.2714	37.5815	1.3268	2.6625e-07	3.8378e-06	Psmb10	proteasome (prosome%2C macropain) subunit%2C beta type%2C 10%2C transcript variant X1
100751740	78.7139	219.124	-1.4771	5.21e-16	2.2441e-14	Cntnap1	contactin associated protein 1%2C transcript variant X1
100751750	18.1505	45.3604	-1.3214	0.00072405	0.0045134	Adam22	ADAM metallopeptidase domain 22%2C transcript variant X1
100751793	1.01865	19.7	-4.2735	1.0921e-05	0.00011484	Sdk2	sidekick cell adhesion molecule 2%2C transcript variant X1
100751807	95.1049	35.561	1.4192	5.5743e-08	8.9249e-07	Tspyl2	TSPY-like 2
100751825	2.40772	97.1865	-5.335	2.9199e-24	2.2427e-22	Adssl1	adenylosuccinate synthase like 1
100751919	39.4495	4.84922	3.0242	2.4806e-08	4.1916e-07	Ptchd2	patched domain containing 2%2C transcript variant X1
100751940	33.8007	9.19332	1.8784	8.3027e-05	0.00069138	Mmab	methylmalonic aciduria (cobalamin deficiency) cblB type%2C transcript variant X1
100751956	1404.16	534.122	1.3945	2.1019e-94	8.5505e-92	Msn	moesin%2C transcript variant X1
100751960	196.044	772.845	-1.979	5.9549e-79	1.9237e-76	Odc1	ornithine decarboxylase 1%2C transcript variant X1
100751994	124.553	490.984	-1.9789	8.1427e-51	1.4906e-48	Flnc	filamin C%2C gamma%2C transcript variant X1
100752019	157.52	62.6358	1.3305	2.6347e-11	6.7455e-10	Gclc	glutamate-cysteine ligase%2C catalytic subunit%2C transcript variant X1
100752021	44.9132	16.9723	1.404	0.00021276	0.0015853	Nt5dc1	5'-nucleotidase domain containing 1%2C transcript variant X1
100752022	20.9286	57.7866	-1.4653	3.5163e-05	0.00032758	Thbs2	thrombospondin 2
100752190	83.5293	38.0866	1.133	1.7403e-05	0.00017472	Tapbpl	TAP binding protein-like
100752316	19.8174	59.605	-1.5887	7.9149e-06	8.5987e-05	Tspan2	tetraspanin 2%2C transcript variant X2
100752366	149.371	17.6795	3.0788	7.6422e-28	6.8802e-26	Idi1	isopentenyl-diphosphate delta isomerase 1%2C transcript variant X1
100752372	81.492	23.5389	1.7916	3.1825e-09	6.1217e-08	Fbxw8	F-box and WD repeat domain containing 8
100752411	45.2836	113.553	-1.3263	8.1338e-08	1.2708e-06	Fam45a	family with sequence similarity 45%2C member A%2C transcript variant X1
100752516	57.3222	120.321	-1.0697	3.716e-06	4.2872e-05	Zcchc2	zinc finger%2C CCHC domain containing 2%2C transcript variant X1
100752547	295.594	2126.38	-2.8467	0	0	LOC100752547	histone H1.0
100752580	122.423	40.4102	1.5991	1.9039e-11	4.9909e-10	Ndrg2	NDRG family member 2%2C transcript variant X1
100752633	50.5621	18.9928	1.4126	7.9111e-05	0.00066127	Dusp9	dual specificity phosphatase 9%2C transcript variant X1
100752634	143.63	370.359	-1.3666	3.3827e-23	2.4284e-21	LOC100752634	neuroblastoma suppressor of tumorigenicity 1%2C transcript variant X1
100752729	163.91	66.3737	1.3042	2.0972e-11	5.4328e-10	Pkn1	protein kinase N1
100752750	67.4161	31.722	1.0876	0.00018513	0.0014101	Csrnp1	cysteine-serine-rich nuclear protein 1%2C transcript variant X2
100752825	127.516	61.8276	1.0444	6.3382e-07	8.4382e-06	Sigmar1	sigma non-opioid intracellular receptor 1%2C transcript variant X1
100752897	15.8354	2.12153	2.9	0.00053585	0.0035012	Lrrc49	leucine rich repeat containing 49%2C transcript variant X5
100752928	32.319	82.2347	-1.3474	3.7945e-06	4.3595e-05	Rb1	retinoblastoma 1%2C transcript variant X1
100752971	57.6	24.4482	1.2363	0.00013659	0.0010747	Sfmbt1	Scm-like with four mbt domains 1%2C transcript variant X1
100752985	139.833	54.7558	1.3526	2.0476e-10	4.6372e-09	Olfm1	olfactomedin 1
100753028	79.1769	14.6487	2.4343	1.6609e-12	4.998e-11	Ptger1	prostaglandin E receptor 1 (subtype EP1)%2C 42kDa%2C transcript variant X1
100753039	192.247	86.3768	1.1542	3.7996e-11	9.5064e-10	Srsf3	serine/arginine-rich splicing factor 3%2C transcript variant X1
100753054	13.7055	43.643	-1.671	7.2428e-05	0.00061572	Nab2	NGFI-A binding protein 2 (EGR1 binding protein 2)%2C transcript variant X1
100753068	25.8367	60.4132	-1.2254	0.00024178	0.0017763	Fam13a	family with sequence similarity 13%2C member A
100753087	203.36	60.8173	1.7415	4.4071e-20	2.5476e-18	Ncapd2	non-SMC condensin I complex%2C subunit D2%2C transcript variant X1
100753128	54.2663	119.917	-1.1439	1.0265e-06	1.3249e-05	Decr1	2%2C4-dienoyl CoA reductase 1%2C mitochondrial%2C transcript variant X1
100753140	80.4733	37.7835	1.0908	4.2445e-05	0.00038433	Gk	glycerol kinase%2C transcript variant X2
100753145	43.6167	101.733	-1.2218	2.0133e-06	2.4516e-05	Klf11	Kruppel-like factor 11%2C transcript variant X1
100753149	44.728	120.523	-1.4301	4.5276e-09	8.4711e-08	Mapk3	mitogen-activated protein kinase 3%2C transcript variant X1
100753181	287.908	51.2199	2.4908	2.3794e-42	3.6297e-40	Apobr	apolipoprotein B receptor
100753198	100.476	38.7938	1.373	5.0661e-08	8.1949e-07	Sms	spermine synthase%2C transcript variant X1
100753251	35.9306	72.1322	-1.0054	0.00068001	0.0043005	Metrnl	meteorin%2C glial cell differentiation regulator-like
100753283	62.5081	28.5902	1.1285	0.00021158	0.0015787	Aurkb	aurora kinase B%2C transcript variant X1
100753288	33.245	69.3035	-1.0598	0.00049472	0.0032833	LOC100753288	glycogen phosphorylase%2C liver form%2C transcript variant X1
100753301	62.6933	29.9035	1.068	0.00037918	0.0025868	Rabif	RAB interacting factor
100753328	153.724	52.6343	1.5463	2.0378e-13	6.8239e-12	Gipc1	GIPC PDZ domain containing family%2C member 1%2C transcript variant X1
100753382	20.1878	51.0179	-1.3375	0.00029503	0.0020988	Iffo1	intermediate filament family orphan 1%2C transcript variant X4
100753433	290.408	94.5598	1.6188	1.826e-25	1.5193e-23	Vbp1	von Hippel-Lindau binding protein 1
100753434	42.1351	95.267	-1.177	8.2186e-06	8.8673e-05	Proser1	proline and serine rich 1%2C transcript variant X1
100753467	179.19	41.4204	2.1131	1.5409e-22	1.0512e-20	LOC100753467	glutathione S-transferase alpha-3
100753498	204.193	63.444	1.6864	2.3302e-19	1.2991e-17	Lss	lanosterol synthase (2%2C3-oxidosqualene-lanosterol cyclase)%2C transcript variant X1
100753533	68.62	20.7102	1.7283	1.1362e-07	1.7404e-06	Haus7	HAUS augmin-like complex%2C subunit 7%2C transcript variant X1
100753573	85.3814	230.641	-1.4337	4.3787e-16	1.9161e-14	Efnb2	ephrin-B2%2C transcript variant X1
100753582	18.7987	0	5.2326	6.1879e-06	6.8375e-05	Parvb	parvin%2C beta%2C transcript variant X1
100753628	16.2984	122.342	-2.9081	4.776e-21	2.947e-19	LOC100753628	uncharacterized LOC100753628%2C transcript variant X10
100753646	45.0984	100.621	-1.1578	6.1502e-06	6.8095e-05	Taf1d	TATA box binding protein (TBP)-associated factor%2C RNA polymerase I%2C D%2C 41kDa%2C transcript variant X2
100753715	36.2084	74.8599	-1.0479	0.00033593	0.0023382	Wdhd1	WD repeat and HMG-box DNA binding protein 1%2C transcript variant X1
100753746	69.6386	186.392	-1.4204	4.0542e-13	1.302e-11	Pnpla2	patatin-like phospholipase domain containing 2
100753764	119.645	36.3692	1.718	3.0685e-12	8.8457e-11	Prkcdbp	protein kinase C%2C delta binding protein
100753770	77.3248	25.0543	1.6259	6.7534e-08	1.0704e-06	LOC100753770	glutathione S-transferase A6%2C transcript variant X2
100753781	222.066	479.063	-1.1092	1.7349e-21	1.1015e-19	Nupr1	nuclear protein%2C transcriptional regulator%2C 1%2C transcript variant X1
100753838	148.63	55.1599	1.43	8.5855e-12	2.3575e-10	Stat6	signal transducer and activator of transcription 6%2C interleukin-4 induced%2C transcript variant X2
100753846	1057.08	4052.13	-1.9386	0	0	Ftl	ferritin%2C light polypeptide%2C transcript variant X2
100753894	34.1711	76.6783	-1.166	7.1861e-05	0.00061232	Kiaa1715	KIAA1715 ortholog%2C transcript variant X1
100753924	76.1209	29.2974	1.3775	1.9903e-06	2.4262e-05	Dnajb1	DnaJ (Hsp40) homolog%2C subfamily B%2C member 1
100753940	13.3351	51.422	-1.9472	1.5968e-06	1.9773e-05	Plxna4	plexin A4%2C transcript variant X1
100754025	151.779	68.1922	1.1543	4.2327e-09	7.9664e-08	Clcn5	chloride channel%2C voltage-sensitive 5%2C transcript variant X1
100754059	11.483	54.8568	-2.2562	4.8483e-08	7.8774e-07	LOC100754059	MLV-related proviral Env polyprotein-like%2C transcript variant X1
100754086	78.1582	38.2886	1.0295	0.00011556	0.00092442	Tacc1	transforming%2C acidic coiled-coil containing protein 1%2C transcript variant X1
100754091	79.9177	161.944	-1.0189	2.6125e-07	3.7706e-06	Tle3	transducin-like enhancer of split 3%2C transcript variant X5
100754110	160.669	71.324	1.1716	9.7009e-10	2.018e-08	Iqgap3	IQ motif containing GTPase activating protein 3%2C transcript variant X5
100754184	23.1511	4.64717	2.3167	0.00020672	0.0015498	Cpped1	calcineurin-like phosphoesterase domain containing 1%2C transcript variant X1
100754215	65.564	181.644	-1.4701	1.9231e-13	6.4593e-12	Sema3b	sema domain%2C immunoglobulin domain (Ig)%2C short basic domain%2C secreted%2C (semaphorin) 3B%2C transcript variant X2
100754256	58.4335	125.979	-1.1083	1.0725e-06	1.3762e-05	2023-03-02	membrane-associated ring finger (C3HC4) 2%2C E3 ubiquitin protein ligase%2C transcript variant X2
100754279	7.59357	50.7148	-2.7396	4.2358e-09	7.9664e-08	Mmp12	matrix metallopeptidase 12 (macrophage elastase)%2C transcript variant X1
100754344	33.9859	177.199	-2.3824	3.658e-24	2.7709e-22	Tmem121	transmembrane protein 121%2C transcript variant X1
100754369	143.537	69.5055	1.0462	1.212e-07	1.854e-06	Arhgap1	Rho GTPase activating protein 1%2C transcript variant X2
100754421	102.328	37.7835	1.4374	1.2936e-08	2.2624e-07	Map2k7	mitogen-activated protein kinase kinase 7%2C transcript variant X1
100754427	57.7852	915.594	-3.9859	9.5651e-190	9.5507e-187	Lrp1	low density lipoprotein receptor-related protein 1%2C transcript variant X1
100754461	29.7261	2.42461	3.6159	1.8627e-07	2.761e-06	Kcnj2	potassium inwardly-rectifying channel%2C subfamily J%2C member 2%2C transcript variant X1
100754468	33.245	70.2127	-1.0786	0.00037222	0.0025472	Ypel5	yippee-like 5 (Drosophila)%2C transcript variant X1
100754501	68.0643	159.014	-1.2242	2.6712e-09	5.1654e-08	Qsox1	quiescin Q6 sulfhydryl oxidase 1%2C transcript variant X1
100754545	42.5055	15.1538	1.488	0.0001712	0.0013168	Mepce	methylphosphate capping enzyme%2C transcript variant X1
100754559	15.3724	0	4.9275	4.9172e-05	0.0004359	Pla2g4c	phospholipase A2%2C group IVC (cytosolic%2C calcium-independent)%2C transcript variant X1
100754574	21.0212	4.24307	2.3087	0.00041758	0.0028103	Arrb1	arrestin%2C beta 1%2C transcript variant X3
100754606	72.4167	148.912	-1.0401	5.0217e-07	6.8262e-06	Bid	BH3 interacting domain death agonist
100754617	64.4528	28.0851	1.1984	8.1415e-05	0.00067898	Il13ra2	interleukin 13 receptor%2C alpha 2%2C transcript variant X2
100754622	150.76	66.1717	1.188	2.1508e-09	4.2109e-08	Maz	MYC-associated zinc finger protein (purine-binding transcription factor)%2C transcript variant X1
100754626	48.4322	118.806	-1.2946	7.382e-08	1.1597e-06	Nox4	NADPH oxidase 4%2C transcript variant X1
100754642	393.384	194.878	1.0134	1.3066e-17	6.1856e-16	Hspb8	heat shock 22kDa protein 8
100754674	118.534	55.8671	1.0852	7.4676e-07	9.7876e-06	Ect2	epithelial cell transforming 2%2C transcript variant X5
100754687	102.976	211.345	-1.0373	2.3219e-09	4.5162e-08	Atp6v0b	ATPase%2C H+ transporting%2C lysosomal 21kDa%2C V0 subunit b%2C transcript variant X1
100754690	54.7293	149.821	-1.4529	3.6359e-11	9.1383e-10	Zcchc24	zinc finger%2C CCHC domain containing 24%2C transcript variant X1
100754711	28.8	79.204	-1.4595	1.3729e-06	1.7193e-05	Ttc39c	tetratricopeptide repeat domain 39C
100754739	26.1145	83.346	-1.6743	3.983e-08	6.5348e-07	Plac8	placenta-specific 8
100754751	147.704	36.1671	2.03	5.1981e-18	2.5488e-16	Ctdspl	CTD (carboxy-terminal domain%2C RNA polymerase II%2C polypeptide A) small phosphatase-like%2C transcript variant X1
100754768	51.3955	21.0133	1.2903	0.00019832	0.001492	LOC100754768	complement factor H-related protein 4-like
100754784	125.757	48.4922	1.3748	1.0461e-09	2.1639e-08	Msmo1	methylsterol monooxygenase 1%2C transcript variant X1
100754792	19.447	47.684	-1.294	0.00065428	0.0041732	Slc29a1	solute carrier family 29 (equilibrative nucleoside transporter)%2C member 1%2C transcript variant X4
100754797	44.4502	187.301	-2.0751	1.2127e-21	7.8813e-20	Pdrg1	p53 and DNA-damage regulated 1
100754798	11.483	45.8656	-1.9979	3.997e-06	4.573e-05	LOC100754798	chromosome unknown open reading frame%2C human C19orf26%2C transcript variant X1
100754813	43.3389	16.5682	1.3872	0.00031091	0.0021933	LOC100754813	3-ketoacyl-CoA thiolase B%2C peroxisomal-like%2C transcript variant X1
100754816	57.8778	182.654	-1.658	6.9105e-16	2.9305e-14	Ccbe1	collagen and calcium binding EGF domains 1%2C transcript variant X1
100754819	99.8277	31.722	1.654	5.4193e-10	1.1535e-08	Fundc2	FUN14 domain containing 2%2C transcript variant X2
100754838	42.5055	93.6506	-1.1396	1.6713e-05	0.00016903	St3gal5	ST3 beta-galactoside alpha-2%2C3-sialyltransferase 5%2C transcript variant X2
100754843	84.9184	41.8245	1.0217	6.4774e-05	0.00055529	Larp7	La ribonucleoprotein domain family%2C member 7%2C transcript variant X1
100754845	6.57492	31.0148	-2.2379	4.4612e-05	0.00040163	Zfpm1	zinc finger protein%2C FOG family member 1%2C transcript variant X1
100754867	40.4682	91.125	-1.1711	1.4035e-05	0.00014447	Prdx6	peroxiredoxin 6%2C transcript variant X1
100754879	71.5833	25.7615	1.4744	1.2664e-06	1.6043e-05	LOC100754879	melanoma-associated antigen D2%2C transcript variant X5
100754883	132.702	40.5112	1.7118	2.3491e-13	7.7949e-12	Fdps	farnesyl diphosphate synthase%2C transcript variant X1
100754914	8.89004	34.9548	-1.9752	6.4696e-05	0.00055515	Dennd6b	DENN/MADD domain containing 6B%2C transcript variant X5
100754943	64.2675	136.788	-1.0898	5.4083e-07	7.3335e-06	Mboat1	membrane bound O-acyltransferase domain containing 1%2C transcript variant X1
100754952	47.9692	18.5887	1.3677	0.00017385	0.0013334	Znf518a	zinc finger protein 518A%2C transcript variant X2
100754959	112.7	51.523	1.1292	6.4592e-07	8.5681e-06	Rbm8a	RNA binding motif protein 8A%2C transcript variant X2
100755000	73.991	192.251	-1.3776	6.3576e-13	1.9894e-11	Tmx2	thioredoxin-related transmembrane protein 2
100755088	142.055	350.659	-1.3036	1.43e-20	8.5827e-19	Midn	midnolin%2C transcript variant X1
100755110	76.9544	34.7528	1.1469	3.1504e-05	0.00029651	Mpp1	membrane protein%2C palmitoylated 1%2C 55kDa%2C transcript variant X2
100755121	174.374	417.336	-1.259	5.9917e-23	4.1917e-21	Rnaset2	ribonuclease T2%2C transcript variant X1
100755135	16.2058	2.52564	2.6818	0.00076022	0.0047148	Znf469	zinc finger protein 469%2C transcript variant X1
100755161	37.69	13.5374	1.4772	0.00043089	0.0028928	Chn1	chimerin 1
100755178	103.717	25.3574	2.0322	4.0925e-13	1.3105e-11	Ska2	spindle and kinetochore associated complex subunit 2%2C transcript variant X1
100755212	138.907	307.521	-1.1466	4.4771e-15	1.7752e-13	Abhd2	abhydrolase domain containing 2%2C transcript variant X1
100755231	23.3363	54.6548	-1.2278	0.00047074	0.0031354	LOC100755231	uncharacterized LOC100755231%2C transcript variant X1
100755254	43.1537	95.065	-1.1394	1.4475e-05	0.00014872	Pip4k2a	phosphatidylinositol-5-phosphate 4-kinase%2C type II%2C alpha%2C transcript variant X1
100755272	92.975	231.045	-1.3133	3.1556e-14	1.1364e-12	Btg1	B-cell translocation gene 1%2C anti-proliferative%2C transcript variant X1
100755342	12.2238	124.665	-3.3503	3.1108e-24	2.3728e-22	Zc3h6	zinc finger CCCH-type containing 6%2C transcript variant X1
100755385	9.35306	33.4394	-1.838	0.00020028	0.0015036	Hmgcl	3-hydroxymethyl-3-methylglutaryl-CoA lyase%2C transcript variant X1
100755395	256.885	109.411	1.2314	9.6703e-16	4.0233e-14	Dkc1	dyskeratosis congenita 1%2C dyskerin
100755517	117.886	57.8876	1.0261	2.3295e-06	2.7963e-05	Cit	citron rho-interacting serine/threonine kinase%2C transcript variant X1
100755568	76.1209	192.15	-1.3359	2.2498e-12	6.6247e-11	Igf2bp2	insulin-like growth factor 2 mRNA binding protein 2
100755571	47.4135	104.864	-1.1452	4.7936e-06	5.3834e-05	Stat5a	signal transducer and activator of transcription 5A%2C transcript variant X1
100755572	16.0206	1.91948	3.0611	0.00035364	0.0024368	Filip1l	filamin A interacting protein 1-like%2C transcript variant X1
100755658	31.856	97.0855	-1.6077	8.7963e-09	1.5735e-07	Adarb1	adenosine deaminase%2C RNA-specific%2C B1%2C transcript variant X1
100755679	314.485	89.2055	1.8178	7.279e-32	7.5423e-30	Lmo7	LIM domain 7%2C transcript variant X1
100755685	185.487	482.093	-1.378	4.5016e-30	4.3371e-28	Rhbdf2	rhomboid 5 homolog 2 (Drosophila)%2C transcript variant X1
100755767	56.9518	22.3266	1.351	5.0421e-05	0.00044517	Fosb	FBJ murine osteosarcoma viral oncogene homolog B%2C transcript variant X1
100755771	20.0026	3.83897	2.3814	0.00045734	0.0030573	Fam64a	family with sequence similarity 64%2C member A
100755787	41.5794	97.7926	-1.2339	2.6463e-06	3.1422e-05	Apbb2	amyloid beta (A4) precursor protein-binding%2C family B%2C member 2%2C transcript variant X1
100755852	87.8817	178.613	-1.0232	5.7129e-08	9.1335e-07	Egr1	early growth response 1%2C transcript variant X1
100755882	78.5286	163.762	-1.0603	8.4431e-08	1.3117e-06	Arrdc3	arrestin domain containing 3%2C transcript variant X1
100755904	35.3749	2.62666	3.7514	8.3843e-09	1.5047e-07	Rnd3	Rho family GTPase 3
100755957	178.912	363.288	-1.0219	1.0555e-14	3.9297e-13	Vegfa	vascular endothelial growth factor A
100756038	260.682	3442.85	-3.7232	0	0	Txnip	thioredoxin interacting protein
100756132	81.8624	176.289	-1.1067	8.2561e-09	1.4841e-07	Adcy7	adenylate cyclase 7%2C transcript variant X1
100756133	116.682	266.505	-1.1916	4.8687e-14	1.7195e-12	Nceh1	neutral cholesterol ester hydrolase 1
100756146	258.274	1.51538	7.4131	2.8313e-59	7.5847e-57	Slco4a1	solute carrier organic anion transporter family%2C member 4A1
100756152	290.037	53.4425	2.4402	1.0117e-41	1.4621e-39	Dcn	decorin%2C transcript variant X1
100756175	22.9659	69.1014	-1.5892	1.4982e-06	1.8679e-05	Pcdh18	protocadherin 18%2C transcript variant X2
100756213	892.615	3991.52	-2.1608	0	0	Plin2	perilipin 2%2C transcript variant X2
100756233	105.569	297.722	-1.4958	1.4153e-21	9.0903e-20	Dusp4	dual specificity phosphatase 4
100756235	275.869	129.313	1.0931	3.1271e-14	1.1336e-12	Erap1	endoplasmic reticulum aminopeptidase 1%2C transcript variant X1
100756363	214.287	104.763	1.0324	1.5703e-10	3.6311e-09	Hmgcr	3-hydroxy-3-methylglutaryl-CoA reductase%2C transcript variant X1
100756408	125.294	309.441	-1.3043	2.3657e-18	1.2432e-16	Cachd1	cache domain containing 1%2C transcript variant X1
100756420	6.2045	29.9035	-2.2689	5.2768e-05	0.00046181	Map2	microtubule-associated protein 2%2C transcript variant X4
100756445	233.271	77.5875	1.5881	2.9079e-20	1.6989e-18	Arhgef5	Rho guanine nucleotide exchange factor (GEF) 5%2C transcript variant X1
100756447	411.535	1034.1	-1.3293	3.5665e-59	9.3267e-57	Clu	clusterin%2C transcript variant X1
100756504	53.9884	7.27383	2.8919	1.7248e-10	3.9551e-09	Phf19	PHD finger protein 19%2C transcript variant X1
100756546	37.3196	13.2343	1.4956	0.00040861	0.0027584	Il22ra1	interleukin 22 receptor%2C alpha 1%2C transcript variant X2
100756554	21.0212	51.624	-1.2962	0.00038381	0.0026118	Cbx4	chromobox homolog 4%2C transcript variant X1
100756577	75.0097	34.1466	1.1353	4.5549e-05	0.00040873	Foxo4	forkhead box O4%2C transcript variant X1
100756620	24.0772	4.14204	2.5393	6.7268e-05	0.00057497	Exoc3l4	exocyst complex component 3-like 4%2C transcript variant X2
100756646	6.66753	33.1363	-2.3132	1.6542e-05	0.00016761	Etv5	ets variant 5%2C transcript variant X1
100756649	91.8637	33.0353	1.4755	3.9863e-08	6.5348e-07	Gabpa	GA binding protein transcription factor%2C alpha subunit 60kDa%2C transcript variant X2
100756668	21.9473	72.6373	-1.7267	1.583e-07	2.3688e-06	Tcn2	transcobalamin II%2C transcript variant X1
100756673	55.2849	5.5564	3.3147	6.3565e-12	1.781e-10	Gsdmd	gasdermin D
100756685	109.644	49.1994	1.1561	5.7559e-07	7.738e-06	LOC100756685	interferon-induced transmembrane protein 2
100756726	41.3942	118.503	-1.5174	1.1628e-09	2.3916e-08	Hmcn1	hemicentin 1%2C transcript variant X1
100756732	158.817	75.466	1.0735	1.349e-08	2.3519e-07	Tpx2	TPX2%2C microtubule-associated%2C transcript variant X2
100756788	220.399	84.4573	1.3838	4.7541e-16	2.0639e-14	Hn1	hematological and neurological expressed 1
100756869	176.134	52.7353	1.7398	1.3936e-17	6.5413e-16	Snx12	sorting nexin 12
100756884	778.341	279.942	1.4753	1.594e-57	3.8905e-55	Mki67	marker of proliferation Ki-67%2C transcript variant X1
100756967	50.0065	158.105	-1.6607	5.5253e-14	1.9383e-12	LOC100756967	chromosome unknown open reading frame%2C human C14orf80%2C transcript variant X1
100756975	40.3756	106.481	-1.399	6.0255e-08	9.6192e-07	Atp8a1	ATPase%2C aminophospholipid transporter (APLT)%2C class I%2C type 8A%2C member 1%2C transcript variant X1
100756986	115.663	24.5492	2.2362	4.56e-16	1.9875e-14	Serpinb1	serpin peptidase inhibitor%2C clade B (ovalbumin)%2C member 1%2C transcript variant X1
100756991	57.9704	7.98101	2.8607	4.6972e-11	1.1594e-09	Ccl20	chemokine (C-C motif) ligand 20%2C transcript variant X1
100757027	65.3788	30.6107	1.0948	0.00021516	0.0015971	Mrgbp	MRG/MORF4L binding protein%2C transcript variant X1
100757039	31.3003	75.0619	-1.2619	2.7849e-05	0.00026621	Prr3	proline rich 3%2C transcript variant X1
100757076	60.1003	26.9738	1.1558	0.0002152	0.0015971	Cdca3	cell division cycle associated 3%2C transcript variant X2
100757085	101.402	38.5917	1.3937	3.1144e-08	5.1986e-07	Dock8	dedicator of cytokinesis 8%2C transcript variant X1
100757136	68.2495	137.294	-1.0084	2.6119e-06	3.1093e-05	Cflar	CASP8 and FADD-like apoptosis regulator%2C transcript variant X2
100757147	103.347	48.0881	1.1037	2.8374e-06	3.3438e-05	Asun	asunder spermatogenesis regulator%2C transcript variant X1
100757261	78.436	195.686	-1.319	2.369e-12	6.9385e-11	Fam63b	family with sequence similarity 63%2C member B%2C transcript variant X1
100757262	46.1171	10.9107	2.0796	9.275e-07	1.2027e-05	LOC100757262	aldose reductase-related protein 1
100757269	5.46367	23.842	-2.1256	0.00053324	0.0034862	Ogfrl1	opioid growth factor receptor-like 1%2C transcript variant X1
100757297	27.5035	63.9491	-1.2173	0.00017251	0.001325	Epb41l5	erythrocyte membrane protein band 4.1 like 5%2C transcript variant X2
100757343	513.122	1514.47	-1.5614	1.4476e-109	7.9499e-107	Lamb1	laminin%2C beta 1%2C transcript variant X1
100757410	23.6142	75.466	-1.6762	1.696e-07	2.5207e-06	Mex3d	mex-3 RNA binding family member D%2C transcript variant X1
100757430	732.595	1801.69	-1.2983	4.6394e-98	2.0383e-95	H3f3b	H3 histone%2C family 3B (H3.3B)%2C transcript variant X1
100757441	63.4341	15.3559	2.0465	1.2203e-08	2.1493e-07	Ercc6l	excision repair cross-complementation group 6-like%2C transcript variant X1
100757453	514.789	251.755	1.032	3.5911e-23	2.5612e-21	Nono	non-POU domain containing%2C octamer-binding%2C transcript variant X1
100757502	223.084	537.961	-1.2699	1.6993e-29	1.5952e-27	Rbm39	RNA binding motif protein 39%2C transcript variant X2
100757538	722.593	1754.91	-1.2801	1.8024e-93	7.0703e-91	Pabpc1	poly(A) binding protein%2C cytoplasmic 1
100757548	102.791	30.0046	1.7765	3.7637e-11	9.438e-10	Bpgm	2%2C3-bisphosphoglycerate mutase
100757601	160.484	60.3122	1.4119	2.07e-12	6.1448e-11	Dido1	death inducer-obliterator 1%2C transcript variant X2
100757625	119.46	284.589	-1.2524	5.0705e-16	2.1926e-14	Ppp1r15a	protein phosphatase 1%2C regulatory subunit 15A%2C transcript variant X1
100757635	117.7	54.2507	1.1174	4.5369e-07	6.2133e-06	Hars	histidyl-tRNA synthetase%2C transcript variant X1
100757648	206.971	69.3035	1.5784	5.1735e-18	2.5481e-16	Mark1	MAP/microtubule affinity-regulating kinase 1%2C transcript variant X1
100757694	36.2084	83.447	-1.2045	2.1006e-05	0.00020674	Tmem151b	transmembrane protein 151B%2C transcript variant X1
100757720	35.2823	10.9107	1.6932	0.00017693	0.0013532	Tmlhe	trimethyllysine hydroxylase%2C epsilon%2C transcript variant X1
100757740	2159.82	888.822	1.2809	2.3736e-127	1.5335e-124	Col4a1	collagen%2C type IV%2C alpha 1%2C transcript variant X1
100757753	72.0463	27.0748	1.412	2.476e-06	2.9624e-05	Tmed3	transmembrane emp24 protein transport domain containing 3
100757772	10.9273	33.5404	-1.618	0.00068113	0.0043045	LOC100757772	histone H2A type 2-A
100757781	39.7273	15.5579	1.3525	0.00070299	0.0044122	LOC100757781	60S ribosomal protein L10-like
100757825	72.8798	32.6312	1.1593	4.4203e-05	0.00039893	LOC100757825	interferon-induced transmembrane protein 3%2C transcript variant X2
100757860	13.8907	39.501	-1.5078	0.00047184	0.0031409	F2rl1	coagulation factor II (thrombin) receptor-like 1%2C transcript variant X2
100757886	85.1962	41.3194	1.044	4.7049e-05	0.00042082	Gid8	GID complex subunit 8
100757907	58.3409	120.927	-1.0516	4.8462e-06	5.4343e-05	Nrg1	neuregulin 1%2C transcript variant X2
100757939	52.7846	19.3969	1.4443	4.1553e-05	0.00037796	Ict1	immature colon carcinoma transcript 1%2C transcript variant X1
100757993	57.4148	163.358	-1.5085	1.1352e-12	3.4635e-11	Sema3e	sema domain%2C immunoglobulin domain (Ig)%2C short basic domain%2C secreted%2C (semaphorin) 3E
100758002	62.045	27.0748	1.1964	0.00011303	0.00090615	Fam210a	family with sequence similarity 210%2C member A%2C transcript variant X1
100758005	47.6913	15.76	1.5975	2.8272e-05	0.00026932	Trim47	tripartite motif containing 47%2C transcript variant X1
100758012	91.0303	189.928	-1.061	7.7908e-09	1.4051e-07	Wwtr1	WW domain containing transcription regulator 1%2C transcript variant X1
100758030	32.2264	73.5465	-1.1904	7.6509e-05	0.00064196	Pthlh	parathyroid hormone-like hormone
100758044	21.4843	108.4	-2.335	4.6813e-15	1.8495e-13	Kiaa1024	KIAA1024 ortholog%2C transcript variant X2
100758072	82.2328	204.577	-1.3149	8.643e-13	2.6892e-11	Anp32a	acidic (leucine-rich) nuclear phosphoprotein 32 family%2C member A%2C transcript variant X2
100758100	7.50097	30.4087	-2.0193	0.0001557	0.0012077	Rnf141	ring finger protein 141%2C transcript variant X1
100758123	51.2103	15.962	1.6818	6.8998e-06	7.5784e-05	Gtse1	G-2 and S-phase expressed 1%2C transcript variant X1
100758139	14.0759	49.3004	-1.8084	8.0476e-06	8.717e-05	Trabd2b	TraB domain containing 2B%2C transcript variant X1
100758200	23.9846	4.34409	2.465	9.1045e-05	0.00074849	Arhgef25	Rho guanine nucleotide exchange factor (GEF) 25%2C transcript variant X1
100758279	84.6405	4.24307	4.3182	1.5961e-20	9.5278e-19	Slpi	secretory leukocyte peptidase inhibitor
100758386	128.535	3.43487	5.2258	3.1687e-32	3.379e-30	Ampd3	adenosine monophosphate deaminase 3%2C transcript variant X1
100758401	911.692	372.279	1.2922	1.6779e-55	3.6633e-53	Rpl10	ribosomal protein L10%2C transcript variant X1
100758417	43.3389	9.09229	2.2529	5.9074e-07	7.9319e-06	LOC100758417	selection and upkeep of intraepithelial T-cells protein 1-like
100758424	32.9672	140.223	-2.0886	1.0038e-16	4.5939e-15	Agpat9	1-acylglycerol-3-phosphate O-acyltransferase 9%2C transcript variant X3
100758490	79.9177	32.9343	1.2789	4.0395e-06	4.612e-05	Fkbp14	FK506 binding protein 14%2C 22 kDa%2C transcript variant X1
100758498	2.50032	18.0836	-2.8545	0.00033721	0.0023456	Etv1	ets variant 1%2C transcript variant X2
100758545	141.5	55.3619	1.3538	1.5562e-10	3.6061e-09	Tmem66	transmembrane protein 66%2C transcript variant X1
100758555	10.0013	33.3384	-1.737	0.0003611	0.0024835	Mtss1l	metastasis suppressor 1-like%2C transcript variant X1
100758564	109.829	232.763	-1.0836	7.7246e-11	1.8565e-09	Spry2	sprouty homolog 2 (Drosophila)%2C transcript variant X2
100758582	59.0817	137.294	-1.2165	3.7804e-08	6.2439e-07	Clk1	CDC-like kinase 1
100758629	37.4122	78.0927	-1.0617	0.00021264	0.0015853	Irak2	interleukin-1 receptor-associated kinase 2
100758636	70.1016	33.8435	1.0506	0.00020721	0.0015519	Capn1	calpain 1%2C (mu/I) large subunit%2C transcript variant X1
100758694	52.1364	141.537	-1.4408	1.6442e-10	3.7859e-09	Dusp5	dual specificity phosphatase 5%2C transcript variant X1
100758741	17.5949	46.2697	-1.3949	0.00036633	0.0025132	Plagl1	pleiomorphic adenoma gene-like 1%2C transcript variant X1
100758746	274.295	126.888	1.1122	1.6692e-14	6.173e-13	Thrap3	thyroid hormone receptor associated protein 3%2C transcript variant X2
100758790	65.1936	0	7.0267	1.3486e-16	6.0954e-15	LOC100758790	C-X-C motif chemokine 2-like
100758809	16.5762	45.5625	-1.4587	0.00025125	0.0018385	Prpsap2	phosphoribosyl pyrophosphate synthetase-associated protein 2%2C transcript variant X1
100758812	40.0052	90.0137	-1.17	1.6077e-05	0.00016365	Bcar3	breast cancer anti-estrogen resistance 3%2C transcript variant X1
100758861	47.6913	20.2051	1.239	0.00050823	0.0033546	LOC100758861	chromosome unknown open reading frame%2C human C9orf89%2C transcript variant X1
100758864	26.2071	76.4763	-1.5451	7.2044e-07	9.4653e-06	Slc6a15	solute carrier family 6 (neutral amino acid transporter)%2C member 15%2C transcript variant X1
100758873	111.125	234.48	-1.0773	8.1611e-11	1.9529e-09	Ppp2r2a	protein phosphatase 2%2C regulatory subunit B%2C alpha%2C transcript variant X1
100758958	275.869	91.0239	1.5997	6.7431e-24	4.9375e-22	Idh1	isocitrate dehydrogenase 1 (NADP+)%2C soluble
100758970	85.7518	41.7235	1.0393	4.7277e-05	0.00042217	Pc	pyruvate carboxylase%2C transcript variant X4
100758973	0	16.063	-7.4384	6.1217e-05	0.00052777	As3mt	arsenic (+3 oxidation state) methyltransferase%2C transcript variant X1
100758986	105.106	51.9271	1.0173	9.4672e-06	0.00010056	LOC100758986	AFG3-like protein 1
100759047	88.4373	19.1948	2.2039	1.9094e-12	5.6833e-11	Znf507	zinc finger protein 507%2C transcript variant X1
100759150	85.8444	12.1231	2.824	1.7712e-15	7.232e-14	Ninj1	ninjurin 1%2C transcript variant X1
100759164	74.454	15.0528	2.3063	3.1992e-11	8.115e-10	Cited1	Cbp/p300-interacting transactivator%2C with Glu/Asp-rich carboxy-terminal domain%2C 1%2C transcript variant X1
100759171	31.3003	1.11128	4.8159	7.7892e-09	1.4051e-07	Casp1	caspase 1%2C apoptosis-related cysteine peptidase%2C transcript variant X2
100759186	67.8791	16.5682	2.0346	4.32e-09	8.1108e-08	Fam50a	family with sequence similarity 50%2C member A%2C transcript variant X1
100759191	33.8933	71.425	-1.0754	0.00034264	0.0023759	Mlycd	malonyl-CoA decarboxylase%2C transcript variant X1
100759208	61.582	24.6502	1.3209	3.3942e-05	0.00031788	Upf3a	UPF3 regulator of nonsense transcripts homolog A (yeast)%2C transcript variant X1
100759250	13.5203	46.7748	-1.7906	1.5759e-05	0.00016071	Bhlhe41	basic helix-loop-helix family%2C member e41%2C transcript variant X1
100759273	65.6566	27.4789	1.2566	3.7433e-05	0.00034577	Slc5a3	solute carrier family 5 (sodium/myo-inositol cotransporter)%2C member 3%2C transcript variant X1
100759277	48.1544	16.1641	1.5749	3.11e-05	0.00029321	Ift20	intraflagellar transport 20 homolog (Chlamydomonas)%2C transcript variant X2
100759281	72.5094	169.016	-1.2209	9.2665e-10	1.9349e-08	LOC100759281	cytochrome c oxidase subunit 7A-related protein%2C mitochondrial%2C transcript variant X1
100759289	257.533	627.065	-1.2839	1.1115e-34	1.2331e-32	Tgm2	transglutaminase 2
100759302	911.692	396.626	1.2008	7.4691e-50	1.2818e-47	Hnrnpa2b1	heterogeneous nuclear ribonucleoprotein A2/B1%2C transcript variant X1
100759305	30.7447	64.7573	-1.0747	0.00065551	0.0041786	Nek1	NIMA-related kinase 1
100759384	13.0572	57.8876	-2.1484	5.5044e-08	8.8361e-07	Plau	plasminogen activator%2C urokinase%2C transcript variant X2
100759434	40.5608	14.9518	1.4398	0.00033749	0.0023461	Gpkow	G patch domain and KOW motifs
100759452	108.347	49.3004	1.136	9.4561e-07	1.2248e-05	Stag1	stromal antigen 1%2C transcript variant X2
100759522	13.1498	74.2537	-2.4974	1.4813e-11	3.8924e-10	Fry	furry homolog (Drosophila)%2C transcript variant X1
100759532	159.928	76.0722	1.072	1.2453e-08	2.1849e-07	Prps1	phosphoribosyl pyrophosphate synthetase 1%2C transcript variant X1
100759547	145.111	427.439	-1.5586	4.171e-32	4.405e-30	Frmd6	FERM domain containing 6%2C transcript variant X2
100759694	11.7608	59.2009	-2.3316	7.2476e-09	1.3136e-07	Nod2	nucleotide-binding oligomerization domain containing 2%2C transcript variant X2
100759745	236.882	10.4056	4.5087	1.7929e-55	3.7869e-53	Ddit4	DNA-damage-inducible transcript 4%2C transcript variant X1
100759746	13.1498	0	6.0242	0.00015	0.0011676	LOC100759746	caspase-12-like%2C transcript variant X1
100759770	194.933	61.3224	1.6685	2.645e-18	1.3704e-16	Adam12	ADAM metallopeptidase domain 12%2C transcript variant X1
100759777	394.218	153.862	1.3574	9.8046e-27	8.4794e-25	C1s	complement component 1%2C s subcomponent%2C transcript variant X2
100759795	63.8045	15.962	1.999	1.8099e-08	3.0915e-07	Ndufb9	NADH dehydrogenase (ubiquinone) 1 beta subcomplex%2C 9%2C 22kDa%2C transcript variant X1
100759864	47.5061	6.16255	2.9465	1.514e-09	3.035e-08	B3galtl	beta 1%2C3-galactosyltransferase-like%2C transcript variant X1
100759866	82.6032	25.1553	1.7153	7.0787e-09	1.2872e-07	Samd9l	sterile alpha motif domain containing 9-like%2C transcript variant X1
100759871	652.955	307.724	1.0853	3.3333e-31	3.3899e-29	Col5a2	collagen%2C type V%2C alpha 2%2C transcript variant X1
100760000	206.323	36.7733	2.4882	8.4785e-31	8.3895e-29	Acat2	acetyl-CoA acetyltransferase 2%2C transcript variant X2
100760006	430.519	1035.41	-1.2661	6.2764e-55	1.3007e-52	Sdc4	syndecan 4
100760050	6650.39	2570.69	1.3713	0	0	Flna	filamin A%2C alpha%2C transcript variant X2
100760065	63.0637	27.883	1.1774	0.00012054	0.0009601	Dtnbp1	dystrobrevin binding protein 1%2C transcript variant X1
100760092	1951.36	522.302	1.9015	8.4393e-200	9.2693e-197	Sparc	secreted protein%2C acidic%2C cysteine-rich (osteonectin)%2C transcript variant X2
100760104	76.1209	35.9651	1.0817	7.633e-05	0.00064193	Cks2	CDC28 protein kinase regulatory subunit 2%2C transcript variant X1
100760115	39.7273	118.806	-1.5804	3.3251e-10	7.2896e-09	Tfpi	tissue factor pathway inhibitor (lipoprotein-associated coagulation inhibitor)%2C transcript variant X6
100760223	13.4277	62.2317	-2.2124	9.4123e-09	1.6782e-07	Kcnk5	potassium channel%2C subfamily K%2C member 5
100760266	324.486	844.573	-1.3801	1.6221e-51	3.0197e-49	Tinagl1	tubulointerstitial nephritis antigen-like 1%2C transcript variant X2
100760305	305.41	119.816	1.3499	6.4426e-21	3.9095e-19	Fmr1	fragile X mental retardation 1%2C transcript variant X1
100760344	123.442	55.0589	1.1648	9.5474e-08	1.4728e-06	Emd	emerin%2C transcript variant X1
100760376	602.022	2063.44	-1.7772	3.6556e-179	3.3459e-176	Cspg4	chondroitin sulfate proteoglycan 4
100760382	64.1749	136.283	-1.0865	6.0581e-07	8.1244e-06	Scamp1	secretory carrier membrane protein 1%2C transcript variant X2
100760394	74.8245	222.458	-1.572	1.0993e-17	5.2268e-16	Nav2	neuron navigator 2%2C transcript variant X4
100760417	27.2257	62.2317	-1.1927	0.00026862	0.0019513	Tmem126b	transmembrane protein 126B
100760513	71.3055	31.2169	1.1917	3.6832e-05	0.00034081	Ppp2r3a	protein phosphatase 2%2C regulatory subunit B''%2C alpha
100760521	69.083	32.1261	1.1046	0.00012793	0.0010145	Rhod	ras homolog family member D%2C transcript variant X1
100760522	16.5762	50.4117	-1.6046	3.4843e-05	0.00032487	Phf13	PHD finger protein 13%2C transcript variant X1
100760612	71.5833	20.7102	1.7893	2.9337e-08	4.9269e-07	Tchh	trichohyalin%2C transcript variant X1
100760637	24.6328	59.9081	-1.2822	0.00014944	0.0011641	Habp4	hyaluronan binding protein 4%2C transcript variant X6
100760676	108.162	40.5112	1.4168	7.2239e-09	1.3115e-07	Plk1	polo-like kinase 1
100760702	96.8643	219.225	-1.1784	1.2722e-11	3.4081e-10	Fam78b	family with sequence similarity 78%2C member B%2C transcript variant X1
100760751	275.869	126.181	1.1285	7.062e-15	2.7311e-13	Psat1	phosphoserine aminotransferase 1%2C transcript variant X1
100760768	127.702	19.2959	2.7264	1.5309e-21	9.7761e-20	Il1rl1	interleukin 1 receptor-like 1
100760785	117.052	37.4804	1.6429	2.2389e-11	5.7725e-10	Msl3	male-specific lethal 3 homolog (Drosophila)%2C transcript variant X1
100760812	117.608	241.047	-1.0353	1.8997e-10	4.3289e-09	Fabp4	fatty acid binding protein 4%2C adipocyte
100760862	119.645	45.8656	1.3833	2.2444e-09	4.3786e-08	Fgd1	FYVE%2C RhoGEF and PH domain containing 1%2C transcript variant X1
100760878	804.641	3811.89	-2.2441	0	0	Thbs1	thrombospondin 1%2C transcript variant X2
100760898	51.2103	129.919	-1.3431	6.815e-09	1.2413e-07	Rnf157	ring finger protein 157%2C transcript variant X1
100760905	1085.6	11.3149	6.5841	1.2591e-255	1.7287e-252	Nqo1	NAD(P)H dehydrogenase%2C quinone 1
100760913	85.3814	27.4789	1.6356	1.2303e-08	2.1621e-07	Sgms2	sphingomyelin synthase 2%2C transcript variant X1
100760952	80.9364	15.0528	2.4268	1.0344e-12	3.1826e-11	Endov	endonuclease V%2C transcript variant X1
100761023	29.1704	6.3646	2.1964	5.4531e-05	0.0004761	Ap5b1	adaptor-related protein complex 5%2C beta 1 subunit%2C transcript variant X1
100761032	163.169	77.6886	1.0706	9.1928e-09	1.6418e-07	Pgap1	post-GPI attachment to proteins 1%2C transcript variant X1
100761050	91.1229	34.4497	1.4033	1.3397e-07	2.0323e-06	Cenpw	centromere protein W%2C transcript variant X1
100761072	9.53827	38.7938	-2.024	1.8848e-05	0.00018734	Angel1	angel homolog 1 (Drosophila)%2C transcript variant X1
100761090	67.5087	33.2374	1.0223	0.00036633	0.0025132	Dynlt3	dynein%2C light chain%2C Tctex-type 3%2C transcript variant X1
100761091	23.892	62.5348	-1.3881	3.6807e-05	0.00034081	Armc10	armadillo repeat containing 10%2C transcript variant X1
100761116	90.382	34.1466	1.4043	1.4841e-07	2.233e-06	Ripk1	receptor (TNFRSF)-interacting serine-threonine kinase 1%2C transcript variant X1
100761122	34.9119	70.7178	-1.0184	0.000671	0.0042551	Tmem123	transmembrane protein 123%2C transcript variant X1
100761176	184.005	74.4558	1.3053	1.2272e-12	3.7337e-11	Tfe3	transcription factor binding to IGHM enhancer 3%2C transcript variant X1
100761258	49.3582	21.8215	1.1775	0.00066922	0.0042512	Kansl1l	KAT8 regulatory NSL complex subunit 1-like%2C transcript variant X2
100761283	13.7981	153.559	-3.4763	2.4242e-30	2.3563e-28	Fbn1	fibrillin 1%2C transcript variant X1
100761334	8.2418	33.4394	-2.0205	7.2681e-05	0.00061739	Unc119	unc-119 homolog (C. elegans)
100761341	79.1769	38.5917	1.0368	9.5352e-05	0.00077974	Tmem229b	transmembrane protein 229B%2C transcript variant X5
100761346	16.2984	47.3809	-1.5396	0.00010013	0.00081464	Mfap3l	microfibrillar-associated protein 3-like%2C transcript variant X1
100761355	200.674	99.8131	1.0076	1.251e-09	2.5635e-08	Sfpq	splicing factor proline/glutamine-rich%2C transcript variant X1
100761378	276.795	909.633	-1.7165	3.128e-76	9.5435e-74	Fam129b	family with sequence similarity 129%2C member B%2C transcript variant X1
100761420	374.493	144.466	1.3742	6.4377e-26	5.4812e-24	Nrn1	neuritin 1%2C transcript variant X1
100761461	78.3434	161.843	-1.0467	1.3813e-07	2.0927e-06	Plekhg2	pleckstrin homology domain containing%2C family G (with RhoGef domain) member 2%2C transcript variant X1
100761544	8.98264	31.5199	-1.8111	0.00035289	0.0024331	Ciart	circadian associated repressor of transcription
100761571	17.5949	45.2594	-1.3631	0.00053881	0.0035184	Pfkfb4	6-phosphofructo-2-kinase/fructose-2%2C6-biphosphatase 4%2C transcript variant X1
100761591	367.455	143.052	1.361	3.9994e-25	3.2782e-23	Rrm1	ribonucleotide reductase M1
100761641	136.684	52.3312	1.3851	1.5858e-10	3.6592e-09	Dbi	diazepam binding inhibitor (GABA receptor modulator%2C acyl-CoA binding protein)
100761652	176.689	57.4835	1.62	3.9911e-16	1.7535e-14	Tecr	trans-2%2C3-enoyl-CoA reductase%2C transcript variant X1
100761654	94.5492	28.7923	1.7154	5.8781e-10	1.2488e-08	LOC100761654	ADP/ATP translocase 2-like%2C transcript variant X1
100761761	27.0405	64.5553	-1.2554	0.0001089	0.0008769	Rcl1	RNA terminal phosphate cyclase-like 1%2C transcript variant X1
100761774	77.2322	21.6194	1.8369	4.5784e-09	8.5377e-08	Tbc1d8b	TBC1 domain family%2C member 8B (with GRAM domain)%2C transcript variant X2
100761792	109.088	31.3179	1.8004	6.2315e-12	1.7505e-10	Ubl4a	ubiquitin-like 4A
100761815	34.8193	73.4455	-1.0768	0.0002781	0.0020044	Baiap2	BAI1-associated protein 2%2C transcript variant X1
100761828	25.5589	76.7793	-1.5869	4.0583e-07	5.6209e-06	LOC100761828	nebulin-related-anchoring protein%2C transcript variant X1
100761867	315.967	80.5173	1.9724	2.0123e-35	2.3513e-33	Gpnmb	glycoprotein (transmembrane) nmb
100761878	56.7666	10.0015	2.5048	1.2452e-09	2.5563e-08	Suv420h1	suppressor of variegation 4-20 homolog 1 (Drosophila)%2C transcript variant X1
100761882	134.925	47.9871	1.4914	1.9858e-11	5.1808e-10	Acot9	acyl-CoA thioesterase 9%2C transcript variant X1
100761966	12.9646	37.7835	-1.5432	0.00050118	0.0033121	Slc29a2	solute carrier family 29 (equilibrative nucleoside transporter)%2C member 2%2C transcript variant X1
100761982	75.0097	162.045	-1.1112	2.9474e-08	4.9425e-07	Sfmbt2	Scm-like with four mbt domains 2%2C transcript variant X1
100762031	28.5222	8.38511	1.7662	0.00052075	0.0034229	LOC100762031	interferon-induced GTP-binding protein Mx2%2C transcript variant X1
100762036	96.2161	39.1979	1.2955	3.2773e-07	4.6208e-06	Rtel1	regulator of telomere elongation helicase 1%2C transcript variant X1
100762046	94.0862	221.044	-1.2323	1.7403e-12	5.2225e-11	Zeb1	zinc finger E-box binding homeobox 1
100762055	43.5241	92.2362	-1.0835	4.2223e-05	0.00038263	Stk39	serine threonine kinase 39%2C transcript variant X1
100762082	74.2688	30.5097	1.2835	8.3749e-06	9.0094e-05	Fam3a	family with sequence similarity 3%2C member A%2C transcript variant X1
100762087	10.7421	37.0763	-1.7872	0.00012352	0.00098242	Sipa1	signal-induced proliferation-associated 1%2C transcript variant X1
100762166	64.1749	134.061	-1.0628	1.1924e-06	1.5193e-05	Cpt1a	carnitine palmitoyltransferase 1A (liver)%2C transcript variant X1
100762171	52.8772	17.4774	1.5972	1.0426e-05	0.00011011	Gkap1	G kinase anchoring protein 1
100762174	51.4881	18.2856	1.4935	3.3639e-05	0.00031552	Chac1	ChaC%2C cation transport regulator homolog 1 (E. coli)%2C transcript variant X1
100762233	28.4296	4.84922	2.5516	1.4087e-05	0.00014488	Polm	polymerase (DNA directed)%2C mu%2C transcript variant X2
100762235	194.562	44.0471	2.1431	9.875e-25	7.9169e-23	Hmgcs1	3-hydroxy-3-methylglutaryl-CoA synthase 1 (soluble)%2C transcript variant X2
100762236	56.3036	146.487	-1.3795	3.2757e-10	7.1958e-09	Pim2	pim-2 oncogene
100762252	16.4836	2.42461	2.7652	0.00056122	0.0036382	LOC100762252	zinc finger protein 431-like%2C transcript variant X1
100762284	32.319	66.8788	-1.0492	0.00069151	0.0043525	Tvp23b	Golgi apparatus membrane protein TVP23 homolog B
100762501	145.852	60.2112	1.2764	5.0413e-10	1.0793e-08	Erp29	endoplasmic reticulum protein 29
100762505	39.3569	12.1231	1.6989	7.1998e-05	0.00061301	Rnf139	ring finger protein 139
100762528	12.409	0	6.9405	0.00029773	0.0021125	Aebp1	AE binding protein 1
100762531	132.61	49.5025	1.4216	1.3437e-10	3.1467e-09	Pqbp1	polyglutamine binding protein 1%2C transcript variant X2
100762536	171.504	43.9461	1.9644	7.0462e-20	4.0519e-18	Ddr1	discoidin domain receptor tyrosine kinase 1%2C transcript variant X4
100762545	46.4875	16.3661	1.5061	7.3517e-05	0.00062353	Mcts1	malignant T cell amplified sequence 1%2C transcript variant X1
100762586	87.4187	191.948	-1.1347	8.2039e-10	1.7196e-08	Cd68	CD68 molecule
100762607	60.5634	137.597	-1.1839	7.2211e-08	1.1395e-06	Fhl2	four and a half LIM domains 2
100762651	37.9679	83.548	-1.1378	4.8948e-05	0.00043486	Serinc5	serine incorporator 5%2C transcript variant X1
100762693	23.9846	56.0691	-1.2251	0.00040692	0.0027521	LOC100762693	inactive ubiquitin carboxyl-terminal hydrolase 54%2C transcript variant X1
100762702	82.1402	36.2681	1.1794	1.1136e-05	0.0001166	Nusap1	nucleolar and spindle associated protein 1%2C transcript variant X2
100762725	141.963	65.1614	1.1234	2.6404e-08	4.4548e-07	Rnf187	ring finger protein 187%2C transcript variant X1
100762774	15.928	60.0091	-1.9136	3.011e-07	4.2949e-06	Per3	period circadian clock 3%2C transcript variant X5
100762795	208.082	83.8511	1.3113	3.4955e-14	1.2546e-12	Arhgef6	Rac/Cdc42 guanine nucleotide exchange factor (GEF) 6%2C transcript variant X1
100762809	31.5781	115.876	-1.8756	2.2068e-12	6.5158e-11	Adam19	ADAM metallopeptidase domain 19%2C transcript variant X1
100762815	111.218	47.583	1.2249	1.4186e-07	2.1432e-06	Pold2	polymerase (DNA directed)%2C delta 2%2C accessory subunit%2C transcript variant X1
100762818	104.736	35.1569	1.5749	8.099e-10	1.7009e-08	Timm17b	translocase of inner mitochondrial membrane 17 homolog B (yeast)
100762867	113.996	245.391	-1.1061	1.0707e-11	2.8966e-10	Pmp22	peripheral myelin protein 22%2C transcript variant X1
100762944	45.3762	177.603	-1.9686	2.5849e-19	1.4267e-17	Upb1	ureidopropionase%2C beta%2C transcript variant X2
100762949	333.376	150.326	1.1491	4.0699e-18	2.0411e-16	Morc4	MORC family CW-type zinc finger 4%2C transcript variant X1
100762976	31.856	92.5393	-1.5385	5.5107e-08	8.8361e-07	Tulp3	tubby like protein 3
100763111	47.4135	10.3046	2.202	2.5682e-07	3.7116e-06	Lancl2	LanC lantibiotic synthetase component C-like 2 (bacterial)%2C transcript variant X1
100763126	42.3203	120.523	-1.5099	9.7297e-10	2.0201e-08	Baiap2l1	BAI1-associated protein 2-like 1
100763135	20.4656	51.523	-1.332	0.0002883	0.0020655	Ranbp6	RAN binding protein 6
100763138	101.865	249.735	-1.2937	6.2497e-15	2.4256e-13	Ero1l	ERO1-like (S. cerevisiae)
100763151	208.453	70.2127	1.5699	5.2729e-18	2.574e-16	Spin1	spindlin 1%2C transcript variant X1
100763219	791.769	351.367	1.1721	5.2567e-42	7.9092e-40	Ier3	immediate early response 3%2C transcript variant X1
100763296	88.6225	43.643	1.0219	4.474e-05	0.00040246	Nupl1	nucleoporin like 1%2C transcript variant X1
100763346	709.906	293.58	1.2739	1.0189e-42	1.5988e-40	Usp9x	ubiquitin specific peptidase 9%2C X-linked%2C transcript variant X1
100763413	4.44502	25.0543	-2.4948	8.9173e-05	0.00073586	Pdk4	pyruvate dehydrogenase kinase%2C isozyme 4
100763421	376.715	162.247	1.2153	6.0374e-22	3.9471e-20	Cald1	caldesmon 1%2C transcript variant X1
100763473	17.317	51.3209	-1.5674	4.0659e-05	0.00037153	Aifm2	apoptosis-inducing factor%2C mitochondrion-associated%2C 2%2C transcript variant X1
100763510	55.6553	26.2666	1.0833	0.00070863	0.0044389	Pbdc1	polysaccharide biosynthesis domain containing 1
100763586	59.7299	23.0338	1.3747	2.609e-05	0.00025159	Med16	mediator complex subunit 16%2C transcript variant X1
100763667	88.993	27.9841	1.6691	3.7016e-09	7.034e-08	Abcb8	ATP-binding cassette%2C sub-family B (MDR/TAP)%2C member 8
100763678	101.124	32.6312	1.6318	6.0795e-10	1.2891e-08	Gpr176	G protein-coupled receptor 176%2C transcript variant X3
100763688	205.86	77.5875	1.4078	1.9462e-15	7.9171e-14	Hdac6	histone deacetylase 6%2C transcript variant X2
100763715	176.504	65.4645	1.4309	9.7218e-14	3.3473e-12	Cerk	ceramide kinase%2C transcript variant X1
100763725	474.598	231.55	1.0354	1.3657e-21	8.8239e-20	Setx	senataxin%2C transcript variant X1
100763743	85.474	201.95	-1.2404	1.2134e-11	3.2584e-10	Phldb2	pleckstrin homology-like domain%2C family B%2C member 2%2C transcript variant X1
100763802	15.465	0	7.2581	6.4426e-05	0.00055369	Ggt1	gamma-glutamyltransferase 1%2C transcript variant X1
100763833	660.085	39.501	4.0627	1.2524e-143	9.8257e-141	LOC100763833	C-C motif chemokine 2
100763886	48.8026	101.531	-1.0569	2.5913e-05	0.00025032	Mical2	microtubule associated monooxygenase%2C calponin and LIM domain containing 2%2C transcript variant X1
100763919	47.4135	112.138	-1.2419	4.2831e-07	5.9099e-06	Thsd7a	thrombospondin%2C type I%2C domain containing 7A%2C transcript variant X1
100763950	65.4714	178.815	-1.4495	5.2917e-13	1.6798e-11	Igsf8	immunoglobulin superfamily%2C member 8%2C transcript variant X1
100763958	6.29711	56.6753	-3.17	2.374e-11	6.1066e-10	C3	complement component 3%2C transcript variant X1
100763989	130.758	44.1481	1.5665	8.0335e-12	2.217e-10	Cul4b	cullin 4B
100764066	643.509	1365.56	-1.0855	3.8174e-56	8.9209e-54	Atp2b1	ATPase%2C Ca++ transporting%2C plasma membrane 1%2C transcript variant X1
100764077	20.1878	4.34409	2.2164	0.0007372	0.0045902	Csrp2	cysteine and glycine-rich protein 2%2C transcript variant X1
100764130	185.857	82.2347	1.1764	4.2071e-11	1.0478e-09	Ints1	integrator complex subunit 1%2C transcript variant X1
100764180	62.2303	22.5287	1.4659	6.8469e-06	7.5278e-05	Rragb	Ras-related GTP binding B%2C transcript variant X1
100764181	29.8187	6.06153	2.2985	2.767e-05	0.00026473	Uxt	ubiquitously-expressed%2C prefoldin-like chaperone%2C transcript variant X2
100764186	235.216	86.6798	1.4402	5.8814e-18	2.8332e-16	Wwc3	WWC family member 3%2C transcript variant X1
100764240	20.9286	4.04102	2.3727	0.00034723	0.0024001	LOC100764240	uncharacterized LOC100764240
100764250	61.6746	20.003	1.6245	1.453e-06	1.8156e-05	Tmem176a	transmembrane protein 176A%2C transcript variant X1
100764259	118.626	44.7543	1.4063	1.6781e-09	3.3269e-08	Znf512b	zinc finger protein 512B%2C transcript variant X2
100764270	48.3396	17.1743	1.493	5.8848e-05	0.00051014	Lsm5	LSM5 homolog%2C U6 small nuclear RNA associated (S. cerevisiae)%2C transcript variant X1
100764307	1783.56	661.919	1.43	8.0533e-124	4.9141e-121	Ddx3x	DEAD (Asp-Glu-Ala-Asp) box helicase 3%2C X-linked%2C transcript variant X1
100764316	49.2656	274.789	-2.4797	2.9988e-38	3.9211e-36	Rin2	Ras and Rab interactor 2%2C transcript variant X2
100764397	37.5048	89.1044	-1.2484	6.0108e-06	6.6686e-05	Znf516	zinc finger protein 516%2C transcript variant X8
100764429	97.2348	23.3369	2.0589	1.4412e-12	4.3726e-11	Nsdhl	NAD(P) dependent steroid dehydrogenase-like
100764450	42.3203	113.25	-1.4201	1.5758e-08	2.7257e-07	Itpr1	inositol 1%2C4%2C5-trisphosphate receptor%2C type 1%2C transcript variant X1
100764464	18.9839	65.8686	-1.7948	2.8608e-07	4.1073e-06	Abca7	ATP-binding cassette%2C sub-family A (ABC1)%2C member 7%2C transcript variant X4
100764546	243.365	112.845	1.1088	5.555e-13	1.7583e-11	Slc7a11	solute carrier family 7 (anionic amino acid transporter light chain%2C xc- system)%2C member 11%2C transcript variant X1
100764547	66.1196	28.0851	1.2353	4.4275e-05	0.00039893	Tmem176b	transmembrane protein 176B%2C transcript variant X1
100764553	4.72283	21.8215	-2.208	0.00068568	0.0043233	Spry4	sprouty homolog 4 (Drosophila)%2C transcript variant X1
100764568	35.4675	12.022	1.5608	0.00038217	0.002604	Suv39h1	suppressor of variegation 3-9 homolog 1 (Drosophila)%2C transcript variant X1
100764570	115.848	49.9066	1.2149	9.3953e-08	1.4514e-06	Magt1	magnesium transporter 1
100764684	96.1235	363.389	-1.9186	1.4543e-36	1.8152e-34	Cdk5rap2	CDK5 regulatory subunit associated protein 2%2C transcript variant X2
100764708	77.047	28.5902	1.4302	8.8009e-07	1.1453e-05	Phka1	phosphorylase kinase%2C alpha 1 (muscle)%2C transcript variant X1
100764737	89.456	198.313	-1.1485	2.8783e-10	6.3996e-09	Sbf2	SET binding factor 2%2C transcript variant X1
100764750	145.204	32.1261	2.1763	3.4476e-19	1.8933e-17	Hspa2	heat shock 70kDa protein 2
100764759	29.8187	158.61	-2.4112	4.3262e-22	2.8798e-20	Ltbp1	latent transforming growth factor beta binding protein 1%2C transcript variant X1
100764834	174.745	15.962	3.4525	2.0515e-35	2.3673e-33	LOC100764834	squalene monooxygenase%2C transcript variant X1
100764845	41.9499	16.6692	1.3315	0.00057816	0.003731	Gjb5	gap junction protein%2C beta 5%2C 31.1kDa%2C transcript variant X2
100764884	18.9839	59.9081	-1.658	3.7893e-06	4.3581e-05	Gpr56	G protein-coupled receptor 56%2C transcript variant X8
100764899	15.3724	43.3399	-1.4954	0.0002735	0.0019789	Gnb5	guanine nucleotide binding protein (G protein)%2C beta 5
100764936	62.4155	158.206	-1.3418	1.6531e-10	3.7985e-09	Mllt6	myeloid/lymphoid or mixed-lineage leukemia (trithorax homolog%2C Drosophila)%3B translocated to%2C 6%2C transcript variant X1
100764966	134.184	322.372	-1.2645	3.3399e-18	1.7142e-16	Prex2	phosphatidylinositol-3%2C4%2C5-trisphosphate-dependent Rac exchange factor 2%2C transcript variant X1
100764983	103.161	50.1086	1.0418	7.7848e-06	8.4742e-05	LOC100764983	cyclin-dependent kinase inhibitor 2A%2C isoforms 1/2/3-like
100765055	8.61222	30.5097	-1.8248	0.00040922	0.0027584	Cd36	CD36 molecule (thrombospondin receptor)%2C transcript variant X5
100765056	108.903	38.6927	1.4929	1.6405e-09	3.2643e-08	Wdr13	WD repeat domain 13%2C transcript variant X2
100765076	223.64	3187.56	-3.8332	0	0	Thbd	thrombomodulin
100765091	298.464	114.361	1.384	3.4722e-21	2.1546e-19	Sod1	superoxide dismutase 1%2C soluble
100765113	28.8926	112.744	-1.9643	8.803e-13	2.7313e-11	Dgke	diacylglycerol kinase%2C epsilon 64kDa
100765141	243.365	42.6327	2.5131	2.0994e-36	2.5909e-34	Cables2	Cdk5 and Abl enzyme substrate 2%2C transcript variant X1
100765148	118.997	54.5537	1.1252	3.3967e-07	4.7769e-06	Kif18b	kinesin family member 18B
100765267	281.888	101.126	1.479	5.6101e-22	3.6897e-20	Cbfb	core-binding factor%2C beta subunit
100765343	106.403	43.2389	1.2991	7.3836e-08	1.1597e-06	Eif2ak3	eukaryotic translation initiation factor 2-alpha kinase 3%2C transcript variant X1
100765348	36.5788	11.719	1.6422	0.00018531	0.0014105	Tbc1d25	TBC1 domain family%2C member 25
100765357	141.407	56.4732	1.3242	3.1069e-10	6.866e-09	Ubqln2	ubiquilin 2
100765365	75.1949	178.815	-1.2498	1.3863e-10	3.2317e-09	Eif1ad	eukaryotic translation initiation factor 1A domain containing%2C transcript variant X3
100765402	102.235	245.593	-1.2644	3.1473e-14	1.1364e-12	Trim25	tripartite motif containing 25%2C transcript variant X1
100765417	51.3029	194.07	-1.9195	2.6552e-20	1.5595e-18	Dusp7	dual specificity phosphatase 7%2C transcript variant X1
100765499	67.9717	33.1363	1.0365	0.00030066	0.0021291	Slc35a5	solute carrier family 35%2C member A5%2C transcript variant X3
100765509	86.2148	33.8435	1.3491	6.2828e-07	8.3847e-06	Cdc25b	cell division cycle 25B
100765535	71.3055	181.644	-1.349	6.1247e-12	1.7249e-10	Tmem129	transmembrane protein 129%2C transcript variant X1
100765557	61.9524	28.6912	1.1106	0.00026991	0.0019581	Tceal8	transcription elongation factor A (SII)-like 8
100765590	285.5	132.848	1.1037	7.1026e-15	2.7372e-13	Mbnl2	muscleblind-like splicing regulator 2%2C transcript variant X3
100765632	448.762	123.453	1.862	3.9503e-46	6.4758e-44	Dhx9	DEAH (Asp-Glu-Ala-His) box helicase 9%2C transcript variant X1
100765639	206.045	25.5594	3.011	4.8983e-37	6.184e-35	Ebp	emopamil binding protein (sterol isomerase)%2C transcript variant X1
100765665	62.3229	140.425	-1.172	6.8425e-08	1.0824e-06	Aprt	adenine phosphoribosyltransferase
100765708	127.146	29.2974	2.1176	1.7336e-16	7.8035e-15	Sumo3	small ubiquitin-like modifier 3%2C transcript variant X1
100765716	61.2116	23.4379	1.385	1.8657e-05	0.00018578	Rab13	RAB13%2C member RAS oncogene family%2C transcript variant X1
100765720	135.666	48.5932	1.4812	2.1974e-11	5.6788e-10	Ogfr	opioid growth factor receptor%2C transcript variant X1
100765722	145.111	63.2419	1.1982	3.3908e-09	6.4882e-08	Dpy19l1	dpy-19-like 1 (C. elegans)%2C transcript variant X1
100765725	49.8212	17.5784	1.503	4.1655e-05	0.00037843	Wdr4	WD repeat domain 4%2C transcript variant X4
100765780	35.5601	7.37486	2.2696	5.529e-06	6.1652e-05	Acap1	ArfGAP with coiled-coil%2C ankyrin repeat and PH domains 1%2C transcript variant X2
100765803	601.374	285.801	1.0733	2.1376e-28	1.9403e-26	Lasp1	LIM and SH3 protein 1%2C transcript variant X1
100765968	6.94534	28.2871	-2.026	0.00025664	0.0018754	LOC100765968	interferon-induced guanylate-binding protein 2%2C transcript variant X1
100765974	67.0457	23.741	1.4978	2.1136e-06	2.5599e-05	LOC100765974	complement factor H-like%2C transcript variant X1
100765985	7.96399	30.1056	-1.9185	0.0002783	0.0020044	Nfyb	nuclear transcription factor Y%2C beta%2C transcript variant X1
100766015	93.6232	42.3297	1.1452	4.5212e-06	5.0984e-05	U2af1	U2 small nuclear RNA auxiliary factor 1
100766108	89.0856	179.522	-1.0109	7.2382e-08	1.1406e-06	Atp5d	ATP synthase%2C H+ transporting%2C mitochondrial F1 complex%2C delta subunit
100766127	9.35306	44.2491	-2.2421	1.0514e-06	1.3522e-05	Gadd45b	growth arrest and DNA-damage-inducible%2C beta
100766243	72.6946	177.199	-1.2854	6.3487e-11	1.5325e-09	LOC100766243	chromosome unknown open reading frame%2C human C11orf68%2C transcript variant X1
100766263	70.009	174.37	-1.3165	3.8886e-11	9.7069e-10	Rras	related RAS viral (r-ras) oncogene homolog%2C transcript variant X1
100766405	50.2843	22.7307	1.1455	0.00077556	0.004799	Smad9	SMAD family member 9
100766443	80.4733	30.0046	1.4233	5.523e-07	7.4615e-06	Obsl1	obscurin-like 1%2C transcript variant X1
100766471	108.903	48.2902	1.1732	4.6785e-07	6.3834e-06	N4bp2	NEDD4 binding protein 2%2C transcript variant X3
100766505	46.4875	102.844	-1.1455	5.8811e-06	6.5313e-05	Man2b1	mannosidase%2C alpha%2C class 2B%2C member 1%2C transcript variant X1
100766510	378.104	169.925	1.1539	1.8497e-20	1.0923e-18	LOC100766510	myosin phosphatase Rho-interacting protein%2C transcript variant X1
100766533	115.015	477.143	-2.0526	8.1087e-52	1.5355e-49	Ccdc85b	coiled-coil domain containing 85B%2C transcript variant X1
100766541	99.8277	22.1246	2.1738	1.1841e-13	4.0391e-12	Mvd	mevalonate (diphospho) decarboxylase%2C transcript variant X2
100766560	66.8605	28.6912	1.2205	4.7117e-05	0.00042108	Msrb3	methionine sulfoxide reductase B3%2C transcript variant X1
100766606	22.5955	77.1834	-1.7723	3.669e-08	6.0874e-07	LOC100766606	uncharacterized LOC100766606
100766626	182.338	59.3019	1.6205	1.3441e-16	6.0954e-15	Xdh	xanthine dehydrogenase%2C transcript variant X2
100766683	134.091	63.343	1.082	1.5113e-07	2.2677e-06	Mtmr6	myotubularin related protein 6%2C transcript variant X1
100766684	52.5068	20.7102	1.3422	0.00010733	0.00086676	Higd1a	HIG1 hypoxia inducible domain family%2C member 1A
100766714	184.468	71.7281	1.3628	2.0906e-13	6.9794e-12	Abcb7	ATP-binding cassette%2C sub-family B (MDR/TAP)%2C member 7%2C transcript variant X1
100766718	603.133	1458.71	-1.2741	1.998e-77	6.27e-75	Fat1	FAT atypical cadherin 1%2C transcript variant X4
100766753	153.538	815.376	-2.4089	2.6058e-106	1.3629e-103	Cyr61	cysteine-rich%2C angiogenic inducer%2C 61%2C transcript variant X2
100766754	244.106	494.823	-1.0194	2.1349e-19	1.1964e-17	Abcc4	ATP-binding cassette%2C sub-family C (CFTR/MRP)%2C member 4%2C transcript variant X1
100766772	339.673	166.793	1.0261	1.0828e-15	4.4712e-14	LOC100766772	glutathione S-transferase Y1
100766774	5.09325	46.1686	-3.1803	1.551e-09	3.0918e-08	Serpinf1	serpin peptidase inhibitor%2C clade F (alpha-2 antiplasmin%2C pigment epithelium derived factor)%2C member 1%2C transcript variant X1
100766807	86.7705	35.4599	1.291	1.3182e-06	1.6622e-05	Ftsj1	FtsJ RNA methyltransferase homolog 1 (E. coli)%2C transcript variant X3
100766809	274.943	119.715	1.1995	3.8172e-16	1.6838e-14	LOC100766809	cytochrome c oxidase subunit 6B1%2C transcript variant X1
100766818	22.9659	57.5845	-1.3262	0.00013367	0.0010547	Insr	insulin receptor%2C transcript variant X1
100766824	34.8193	6.46563	2.429	2.9214e-06	3.4391e-05	Tcp11l2	t-complex 11%2C testis-specific-like 2%2C transcript variant X1
100766891	32.9672	67.485	-1.0335	0.00076576	0.0047464	Vcan	versican%2C transcript variant X1
100766913	67.6939	28.2871	1.2589	2.7655e-05	0.00026473	Ofd1	oral-facial-digital syndrome 1%2C transcript variant X2
100767030	195.21	93.7516	1.0581	4.7756e-10	1.0265e-08	Hnrnpdl	heterogeneous nuclear ribonucleoprotein D-like
100767110	58.8965	27.782	1.084	0.0004916	0.0032645	Znf358	zinc finger protein 358
100767112	130.387	64.0501	1.0255	6.8845e-07	9.0812e-06	Atf6b	activating transcription factor 6 beta%2C transcript variant X1
100767142	144.278	447.038	-1.6315	9.5496e-36	1.1401e-33	Csf1	colony stimulating factor 1 (macrophage)%2C transcript variant X2
100767175	727.779	335.607	1.1167	4.4221e-36	5.3373e-34	Setd7	SET domain containing (lysine methyltransferase) 7%2C transcript variant X1
100767179	115.941	54.4527	1.0903	9.003e-07	1.1702e-05	Helz2	helicase with zinc finger 2%2C transcriptional coactivator%2C transcript variant X1
100767218	538.218	202.556	1.4099	7.4143e-38	9.4692e-36	Morf4l2	mortality factor 4 like 2%2C transcript variant X1
100767229	41.209	11.5169	1.8392	1.8242e-05	0.00018198	L3mbtl3	l(3)mbt-like 3 (Drosophila)
100767262	114.922	31.2169	1.8803	3.8262e-13	1.2324e-11	Zbtb47	zinc finger and BTB domain containing 47%2C transcript variant X3
100767275	99.6425	41.3194	1.2699	3.0618e-07	4.3561e-06	Phf6	PHD finger protein 6%2C transcript variant X1
100767299	19.7248	99.0049	-2.3275	7.8277e-14	2.7207e-12	Gprasp2	G protein-coupled receptor associated sorting protein 2%2C transcript variant X2
100767357	81.3994	163.661	-1.0076	2.9377e-07	4.2068e-06	Zfyve21	zinc finger%2C FYVE domain containing 21%2C transcript variant X1
100767383	566.647	188.109	1.5909	5.758e-47	9.7296e-45	Atrx	alpha thalassemia/mental retardation syndrome X-linked%2C transcript variant X1
100767396	100.013	41.6225	1.2648	3.1659e-07	4.481e-06	Spr	sepiapterin reductase (7%2C8-dihydrobiopterin:NADP+ oxidoreductase)%2C transcript variant X1
100767397	17.4097	0	5.8441	1.262e-05	0.00013088	LOC100767397	tenascin-X-like%2C transcript variant X1
100767434	24.355	63.444	-1.3813	3.467e-05	0.00032353	Irak3	interleukin-1 receptor-associated kinase 3%2C transcript variant X1
100767445	37.9679	79.305	-1.0626	0.00018772	0.0014268	Mecr	mitochondrial trans-2-enoyl-CoA reductase%2C transcript variant X1
100767482	78.436	198.111	-1.3367	1.006e-12	3.1037e-11	Trerf1	transcriptional regulating factor 1%2C transcript variant X5
100767488	15.1871	0	7.232	7.3813e-05	0.00062507	Rpe65	retinal pigment epithelium-specific protein 65kDa%2C transcript variant X1
100767493	57.0444	20.9123	1.4477	1.9703e-05	0.00019522	Rab9a	RAB9A%2C member RAS oncogene family
100767543	83.7145	39.703	1.0762	3.5986e-05	0.00033439	Smarcad1	SWI/SNF-related%2C matrix-associated actin-dependent regulator of chromatin%2C subfamily a%2C containing DEAD/H box 1
100767553	51.1177	105.066	-1.0394	2.4542e-05	0.00023813	Man1a1	mannosidase%2C alpha%2C class 1A%2C member 1%2C transcript variant X1
100767565	91.5859	44.4512	1.0429	2.4835e-05	0.00024054	Creg1	cellular repressor of E1A-stimulated genes 1%2C transcript variant X2
100767580	55.0071	24.5492	1.1639	0.00037176	0.0025456	Hsd17b7	hydroxysteroid (17-beta) dehydrogenase 7%2C transcript variant X1
100767598	66.5827	31.0148	1.1022	0.00017396	0.0013334	B3galt6	UDP-Gal:betaGal beta 1%2C3-galactosyltransferase polypeptide 6
100767640	266.238	81.8306	1.702	4.7313e-25	3.821e-23	Gfod1	glucose-fructose oxidoreductase domain containing 1%2C transcript variant X1
100767713	28.9852	69.3035	-1.2576	5.936e-05	0.00051377	LOC100767713	chromosome unknown open reading frame%2C human C3orf58%2C transcript variant X1
100767819	179.653	366.419	-1.0283	5.836e-15	2.273e-13	Pirt	phosphoinositide-interacting regulator of transient receptor potential channels%2C transcript variant X1
100767879	39.7273	15.4569	1.3619	0.00065964	0.0042001	Dis3l	DIS3 like exosome 3'-5' exoribonuclease%2C transcript variant X1
100767893	193.729	82.2347	1.2362	2.6542e-12	7.7532e-11	Prps2	phosphoribosyl pyrophosphate synthetase 2%2C transcript variant X1
100767926	65.3788	31.924	1.0342	0.00040196	0.0027202	LOC100767926	uncharacterized LOC100767926%2C transcript variant X1
100768025	58.8965	27.883	1.0788	0.00051638	0.0034013	Kiaa2018	KIAA2018 ortholog%2C transcript variant X2
100768074	355.509	171.339	1.053	5.7062e-17	2.6285e-15	Anln	anillin%2C actin binding protein%2C transcript variant X1
100768085	2.50032	16.7702	-2.7457	0.00071886	0.0044843	Chst15	carbohydrate (N-acetylgalactosamine 4-sulfate 6-O) sulfotransferase 15%2C transcript variant X1
100768170	31.3929	6.76871	2.2135	2.601e-05	0.00025103	LOC100768170	neurotrophin receptor-interacting factor 1-like%2C transcript variant X2
100768198	42.5055	8.78921	2.2738	6.5885e-07	8.7291e-06	Tmem97	transmembrane protein 97
100768230	107.051	50.8158	1.0749	3.0405e-06	3.564e-05	Sept6	septin 6%2C transcript variant X2
100768238	31.4855	79.8101	-1.3419	5.6528e-06	6.2969e-05	Tgfbr3	transforming growth factor%2C beta receptor III
100768253	96.2161	39.804	1.2734	4.6305e-07	6.3258e-06	Gripap1	GRIP1 associated protein 1%2C transcript variant X8
100768308	74.5467	19.3969	1.9423	2.3232e-09	4.5162e-08	Bend3	BEN domain containing 3%2C transcript variant X1
100768339	103.254	43.744	1.239	3.1311e-07	4.4375e-06	Ints3	integrator complex subunit 3%2C transcript variant X1
100768345	87.5113	40.7133	1.104	1.6377e-05	0.00016624	Steap2	STEAP family member 2%2C metalloreductase
100768352	370.603	804.668	-1.1185	1.8929e-35	2.2355e-33	Sqstm1	sequestosome 1
100768391	490.341	1266.46	-1.3689	2.062e-75	6.1209e-73	Pros1	protein S (alpha)%2C transcript variant X1
100768434	379.771	146.79	1.3714	3.4765e-26	2.9831e-24	LOC100768434	melanoma-associated antigen D1
100768482	65.2862	27.0748	1.2698	3.4172e-05	0.0003197	Cetn2	centrin%2C EF-hand protein%2C 2%2C transcript variant X1
100768509	75.3801	36.8743	1.0316	0.00014927	0.0011641	Ube2a	ubiquitin-conjugating enzyme E2A%2C transcript variant X1
100768515	33.0598	90.7209	-1.4564	2.4762e-07	3.5832e-06	Plin4	perilipin 4%2C transcript variant X1
100768560	186.598	75.9711	1.2964	1.1137e-12	3.4073e-11	Rexo2	RNA exonuclease 2%2C transcript variant X1
100768622	217.621	86.3768	1.3331	4.2819e-15	1.7102e-13	Pkd1	polycystic kidney disease 1 (autosomal dominant)
100768647	23.7994	55.0589	-1.2101	0.00052371	0.0034403	Foxo1	forkhead box O1%2C transcript variant X1
100768675	36.6714	13.7395	1.4163	0.00075737	0.0046998	Mis18bp1	MIS18 binding protein 1%2C transcript variant X1
100768693	915.766	455.625	1.0071	1.7298e-38	2.317e-36	LOC100768693	cathepsin L1
100768704	118.997	58.4937	1.0246	2.145e-06	2.5918e-05	Zmynd8	zinc finger%2C MYND-type containing 8%2C transcript variant X1
100768716	17.7801	2.22256	3	0.00019265	0.0014583	Fbxo4	F-box protein 4%2C transcript variant X1
100768726	35.5601	79.9111	-1.1681	4.9307e-05	0.00043639	Gltscr1l	GLTSCR1-like%2C transcript variant X1
100768736	74.1762	9.79947	2.9202	5.5412e-14	1.9383e-12	Stxbp2	syntaxin binding protein 2%2C transcript variant X1
100768737	43.0611	87.0839	-1.016	0.00016531	0.001276	Rab28	RAB28%2C member RAS oncogene family%2C transcript variant X1
100768750	46.2097	11.5169	2.0044	1.5956e-06	1.9773e-05	Ca5b	carbonic anhydrase VB%2C mitochondrial%2C transcript variant X2
100768776	54.8219	14.2446	1.9443	2.9601e-07	4.2334e-06	LOC100768776	sterol-4-alpha-carboxylate 3-dehydrogenase%2C decarboxylating-like%2C transcript variant X1
100768779	63.3415	22.9328	1.4657	5.6756e-06	6.3095e-05	Aspscr1	alveolar soft part sarcoma chromosome region%2C candidate 1%2C transcript variant X1
100768788	47.2283	172.349	-1.8676	1.3756e-17	6.4846e-16	Hivep1	human immunodeficiency virus type I enhancer binding protein 1%2C transcript variant X1
100768819	34.4489	70.4147	-1.0314	0.00060106	0.0038697	Fam114a2	family with sequence similarity 114%2C member A2%2C transcript variant X3
100768842	109.273	52.1291	1.0678	2.7105e-06	3.2115e-05	Espl1	extra spindle pole bodies homolog 1 (S. cerevisiae)%2C transcript variant X1
100768853	133.443	55.463	1.2666	3.3583e-09	6.4373e-08	Cfh	complement factor H%2C transcript variant X1
100768874	143.444	51.9271	1.4659	8.4864e-12	2.3361e-10	Med14	mediator complex subunit 14%2C transcript variant X1
100768949	27.9666	69.6065	-1.3155	3.0131e-05	0.00028481	Spsb1	splA/ryanodine receptor domain and SOCS box containing 1%2C transcript variant X2
100768983	23.4289	95.267	-2.0237	2.035e-11	5.294e-10	Siva1	SIVA1%2C apoptosis-inducing factor
100769010	543.126	231.247	1.2318	1.5751e-31	1.6169e-29	Eif2s3	eukaryotic translation initiation factor 2%2C subunit 3 gamma%2C 52kDa
100769087	628.044	181.846	1.7881	1.354e-60	3.8131e-58	Slc25a5	solute carrier family 25 (mitochondrial carrier%3B adenine nucleotide translocator)%2C member 5
100769105	8.61222	29.3984	-1.7713	0.00068185	0.0043065	Fpgt	fucose-1-phosphate guanylyltransferase%2C transcript variant X1
100769110	92.5119	6.46563	3.8388	6.1418e-21	3.7476e-19	Id2	inhibitor of DNA binding 2%2C dominant negative helix-loop-helix protein
100769148	85.7518	39.9051	1.1036	2.0023e-05	0.0001976	LOC100769148	vacuolar fusion protein CCZ1 homolog%2C transcript variant X1
100769184	11.946	0	4.5785	0.00040886	0.0027584	Ston1	stonin 1%2C transcript variant X2
100769296	203.36	58.4937	1.7977	6.8288e-21	4.1211e-19	Zfx	zinc finger protein%2C X-linked%2C transcript variant X2
100769320	245.68	20.4071	3.5896	1.6588e-50	2.9386e-48	Atf5	activating transcription factor 5%2C transcript variant X1
100769325	80.8438	37.5815	1.1051	3.3948e-05	0.00031788	Sos2	son of sevenless homolog 2 (Drosophila)
100769349	63.5267	29.8025	1.0919	0.00027233	0.0019717	LOC100769349	chromosome unknown open reading frame%2C human C9orf69
100769391	14.0759	54.2507	-1.9464	8.3218e-07	1.0855e-05	Abhd6	abhydrolase domain containing 6%2C transcript variant X3
100769396	71.4907	23.943	1.5781	3.7225e-07	5.1951e-06	Krcc1	lysine-rich coiled-coil 1
100769428	3.14855	21.7205	-2.7863	0.00010468	0.00084856	Muc5b	mucin 5B%2C oligomeric mucus/gel-forming%2C transcript variant X1
100769433	53.5254	115.472	-1.1092	2.964e-06	3.4818e-05	Ubap1	ubiquitin associated protein 1%2C transcript variant X1
100769509	166.873	57.5845	1.535	2.6497e-14	9.7333e-13	Tet3	tet methylcytosine dioxygenase 3%2C transcript variant X1
100769564	13.4277	46.3707	-1.788	1.7495e-05	0.00017548	LOC100769564	uncharacterized LOC100769564%2C transcript variant X6
100769577	132.147	63.545	1.0563	3.1251e-07	4.4346e-06	Hhipl1	HHIP-like 1%2C transcript variant X1
100769613	20.0026	52.4322	-1.3903	0.00015483	0.0012018	Vcpkmt	valosin containing protein lysine (K) methyltransferase
100769620	0	13.7395	-4.7803	0.00016568	0.0012779	LOC100769620	zinc finger protein interacting with ribonucleoprotein K%2C transcript variant X2
100769742	20.0026	57.6855	-1.528	1.9712e-05	0.00019522	Lman2l	lectin%2C mannose-binding 2-like
100769756	28.1518	115.068	-2.0312	1.519e-13	5.1177e-12	LOC100769756	ras association domain-containing protein 1%2C transcript variant X1
100769759	94.7344	41.2184	1.2006	1.7219e-06	2.1226e-05	Atp6v0e1	ATPase%2C H+ transporting%2C lysosomal 9kDa%2C V0 subunit e1%2C transcript variant X1
100769763	47.4135	19.0938	1.3122	0.00029537	0.0020998	S100a13	S100 calcium binding protein A13
100769768	128.998	53.6445	1.2658	6.2093e-09	1.1424e-07	Hprt1	hypoxanthine phosphoribosyltransferase 1
100769848	199.655	92.0342	1.1173	5.0253e-11	1.232e-09	Tspan6	tetraspanin 6%2C transcript variant X3
100769854	39.9126	80.1132	-1.0052	0.00034381	0.0023808	LOC100769854	chromosome unknown open reading frame%2C human C18orf25%2C transcript variant X1
100769877	263.553	548.265	-1.0568	1.4247e-22	9.78e-21	Aes	amino-terminal enhancer of split%2C transcript variant X1
100769920	191.414	22.8318	3.0676	4.2594e-35	4.823e-33	Dhcr24	24-dehydrocholesterol reductase
100769927	16.5762	46.4717	-1.4872	0.00017492	0.0013389	Snn	stannin
100769939	214.194	91.8321	1.2218	3.0975e-13	1.0095e-11	Ranbp9	RAN binding protein 9
100769995	101.217	31.1158	1.7017	1.8491e-10	4.2224e-09	Kif4a	kinesin family member 4A%2C transcript variant X1
100770049	43.5241	96.7824	-1.1529	9.9335e-06	0.00010511	Crebrf	CREB3 regulatory factor%2C transcript variant X2
100770193	345.045	159.519	1.1131	7.1604e-18	3.4343e-16	Timp1	TIMP metallopeptidase inhibitor 1%2C transcript variant X1
100770261	7.59357	50.0076	-2.7193	6.2365e-09	1.1455e-07	Arrdc4	arrestin domain containing 4
100770269	35.9306	82.1337	-1.1928	2.8342e-05	0.0002695	Inip	INTS3 and NABP interacting protein%2C transcript variant X1
100770273	42.3203	12.7292	1.7332	3.0063e-05	0.0002844	Znf532	zinc finger protein 532%2C transcript variant X1
100770304	21.2064	3.33384	2.6692	0.00012202	0.00097117	Mrps6	mitochondrial ribosomal protein S6%2C transcript variant X1
100770331	14.6315	47.785	-1.7075	2.4649e-05	0.00023895	Tln2	talin 2%2C transcript variant X1
100770355	5.83409	25.8625	-2.1483	0.00028111	0.0020194	Itpkc	inositol-trisphosphate 3-kinase C%2C transcript variant X1
100770371	0	23.842	-5.5754	4.4892e-07	6.1556e-06	Nlrc3	NLR family%2C CARD domain containing 3
100770397	30.8373	102.137	-1.7278	4.9851e-10	1.0694e-08	Rgs17	regulator of G-protein signaling 17%2C transcript variant X1
100770425	135.388	67.0809	1.0131	5.4306e-07	7.3548e-06	Cstf2	cleavage stimulation factor%2C 3' pre-RNA%2C subunit 2%2C 64kDa%2C transcript variant X1
100770447	40.1904	14.9518	1.4265	0.00039358	0.0026718	Tbcb	tubulin folding cofactor B
100770451	144	52.4322	1.4575	9.431e-12	2.5704e-10	Crebbp	CREB binding protein%2C transcript variant X1
100770542	60.2856	29.2974	1.041	0.00063568	0.0040687	Rnf103	ring finger protein 103
100770548	21.1138	53.4425	-1.3398	0.00020755	0.0015528	Strbp	spermatid perinuclear RNA binding protein%2C transcript variant X1
100770555	120.849	521.999	-2.1108	1.4489e-58	3.7009e-56	Mmp19	matrix metallopeptidase 19
100770568	144.741	58.6958	1.3021	3.2232e-10	7.0947e-09	Stmn1	stathmin 1%2C transcript variant X1
100770600	192.803	411.982	-1.0955	2.4207e-18	1.2661e-16	Pdlim5	PDZ and LIM domain 5%2C transcript variant X1
100770607	194.933	64.6563	1.5921	3.0324e-17	1.4113e-15	LOC100770607	nuclear factor NF-kappa-B p105 subunit%2C transcript variant X1
100770634	75.0097	29.9035	1.3268	4.4314e-06	5.0126e-05	Gtf3c6	general transcription factor IIIC%2C polypeptide 6%2C alpha 35kDa%2C transcript variant X2
100770653	68.8052	147.8	-1.1031	1.4216e-07	2.1448e-06	Thra	thyroid hormone receptor%2C alpha%2C transcript variant X1
100770660	56.8592	16.8713	1.7528	1.0931e-06	1.4009e-05	Srd5a3	steroid 5 alpha-reductase 3%2C transcript variant X1
100770730	241.605	113.755	1.0867	1.5137e-12	4.5802e-11	Uhmk1	U2AF homology motif (UHM) kinase 1%2C transcript variant X1
100770759	63.7119	145.881	-1.1952	2.2891e-08	3.8859e-07	Btbd1	BTB (POZ) domain containing 1
100770814	3.42637	25.5594	-2.8991	1.7387e-05	0.00017472	S100a3	S100 calcium binding protein A3%2C transcript variant X1
100770842	128.72	50.8158	1.3409	1.3565e-09	2.754e-08	Ccnb1	cyclin B1%2C transcript variant X1
100770918	27.874	64.1512	-1.2026	0.00019551	0.0014748	Limk1	LIM domain kinase 1%2C transcript variant X1
100770970	41.9499	11.3149	1.8904	1.0689e-05	0.00011278	Tarbp1	TAR (HIV-1) RNA binding protein 1%2C transcript variant X1
100771035	3.70418	25.4584	-2.7809	2.7198e-05	0.0002609	Olr1	oxidized low density lipoprotein (lectin-like) receptor 1
100771053	11.2051	40.4102	-1.8506	4.0019e-05	0.00036629	Six4	SIX homeobox 4%2C transcript variant X1
100771061	140.388	0	8.1333	4.7852e-31	4.8219e-29	Fxyd2	FXYD domain containing ion transport regulator 2
100771081	128.535	311.967	-1.2792	5.7218e-18	2.7685e-16	Crip2	cysteine-rich protein 2
100771090	14.0759	40.4102	-1.5215	0.00036985	0.0025357	Zcchc12	zinc finger%2C CCHC domain containing 12%2C transcript variant X1
100771092	462.282	214.982	1.1046	3.7753e-23	2.6752e-21	Tagln2	transgelin 2
100771098	122.701	55.463	1.1456	1.5109e-07	2.2677e-06	Safb	scaffold attachment factor B%2C transcript variant X1
100771113	11.2978	0	4.498	0.00061588	0.0039582	Rasgef1a	RasGEF domain family%2C member 1A
100771127	27.2257	7.98101	1.7703	0.00068519	0.0043227	Ift122	intraflagellar transport 122 homolog (Chlamydomonas)%2C transcript variant X1
100771233	47.8765	18.7907	1.3493	0.00020461	0.0015351	Nmnat1	nicotinamide nucleotide adenylyltransferase 1%2C transcript variant X4
100771288	63.8045	144.264	-1.177	4.0688e-08	6.6502e-07	Ryk	receptor-like tyrosine kinase%2C transcript variant X1
100771308	16.854	0	4.7973	2.3002e-05	0.00022457	Trex2	three prime repair exonuclease 2
100771318	54.5441	11.1128	2.2952	1.4731e-08	2.5601e-07	Mxd4	MAX dimerization protein 4
100771320	205.026	537.961	-1.3917	7.3552e-34	7.9202e-32	Gabarapl1	GABA(A) receptor-associated protein like 1%2C transcript variant X1
100771327	15.3724	44.9563	-1.5482	0.00014156	0.0011098	Nr1d1	nuclear receptor subfamily 1%2C group D%2C member 1%2C transcript variant X1
100771343	296.149	124.968	1.2448	3.4967e-18	1.7863e-16	Loxl2	lysyl oxidase-like 2%2C transcript variant X1
100771367	151.871	62.4337	1.2825	1.922e-10	4.3616e-09	Aifm1	apoptosis-inducing factor%2C mitochondrion-associated%2C 1%2C transcript variant X1
100771385	710.925	327.221	1.1194	2.0692e-35	2.3673e-33	Lonp1	lon peptidase 1%2C mitochondrial
100771443	26.1145	171.743	-2.7173	5.1101e-27	4.4545e-25	Arhgap22	Rho GTPase activating protein 22%2C transcript variant X1
100771475	7.13055	35.9651	-2.3345	6.409e-06	7.0746e-05	Tlr2	toll-like receptor 2
100771482	10.9273	49.4014	-2.1766	4.1433e-07	5.7242e-06	Eml5	echinoderm microtubule associated protein like 5%2C transcript variant X1
100771544	110.199	487.953	-2.1466	4.9688e-56	1.137e-53	Ccnd2	cyclin D2%2C transcript variant X1
100771594	1109.31	2514.12	-1.1804	7.0115e-117	4.0532e-114	Txnrd1	thioredoxin reductase 1
100771629	65.564	134.364	-1.0352	1.9895e-06	2.4262e-05	Scarb2	scavenger receptor class B%2C member 2
100771643	10.9273	41.9256	-1.9399	1.5463e-05	0.00015799	LOC100771643	phosphomannomutase 1%2C transcript variant X1
100771659	203.082	96.5803	1.0723	1.3888e-10	3.2317e-09	Elf4	E74-like factor 4 (ets domain transcription factor)
100771728	553.497	148.305	1.9	5.9551e-58	1.4865e-55	Ereg	epiregulin
100771741	5.74148	162.651	-4.8242	1.5979e-38	2.1668e-36	Dhrs9	dehydrogenase/reductase (SDR family) member 9
100771750	119.089	57.8876	1.0407	1.5867e-06	1.9692e-05	Tgfb1i1	transforming growth factor beta 1 induced transcript 1%2C transcript variant X1
100771875	266.238	80.0122	1.7344	1.1578e-25	9.7819e-24	Srsf6	serine/arginine-rich splicing factor 6
100771876	70.1016	32.5302	1.1077	0.00011021	0.00088485	Abt1	activator of basal transcription 1
100771887	51.1177	117.695	-1.2032	4.4813e-07	6.1525e-06	Eid3	EP300 interacting inhibitor of differentiation 3
100771896	151.223	57.5845	1.3929	1.4141e-11	3.7607e-10	Oat	ornithine aminotransferase%2C transcript variant X1
100771931	80.3807	32.2271	1.3186	2.2488e-06	2.7083e-05	Tnfaip3	tumor necrosis factor%2C alpha-induced protein 3%2C transcript variant X3
100771950	9.63087	52.8363	-2.4558	1.7207e-08	2.9576e-07	Tuft1	tuftelin 1%2C transcript variant X1
100771973	56.211	206.9	-1.88	5.6175e-21	3.4469e-19	Tsc22d2	TSC22 domain family%2C member 2%2C transcript variant X1
100771975	79.9177	38.6927	1.0465	7.8445e-05	0.0006567	Ckap2	cytoskeleton associated protein 2%2C transcript variant X1
100771985	3.14855	34.4497	-3.4517	6.4369e-08	1.0217e-06	Lat2	linker for activation of T cells family%2C member 2%2C transcript variant X1
100772001	5.92669	24.4482	-2.0444	0.00062872	0.0040312	Per2	period circadian clock 2%2C transcript variant X1
100772063	10.3717	98.4998	-3.2475	5.3404e-19	2.9182e-17	LOC100772063	chromosome unknown open reading frame%2C human C16orf45
100772138	68.1569	184.371	-1.4357	3.4739e-13	1.1222e-11	Ormdl3	ORM1-like 3 (S. cerevisiae)%2C transcript variant X1
100772142	857.055	414.002	1.0497	1.8577e-38	2.4583e-36	Hdlbp	high density lipoprotein binding protein
100772157	107.143	222.862	-1.0566	4.6242e-10	9.9981e-09	Stam	signal transducing adaptor molecule (SH3 domain and ITAM motif) 1%2C transcript variant X1
100772254	27.3183	67.586	-1.3069	4.3174e-05	0.00039061	Serac1	serine active site containing 1
100772263	278.832	129.717	1.104	1.4375e-14	5.3341e-13	Pbx1	pre-B-cell leukemia homeobox 1%2C transcript variant X1
100772266	39.0791	102.036	-1.3846	1.4343e-07	2.161e-06	Rap2b	RAP2B%2C member of RAS oncogene family
100772289	27.1331	85.2655	-1.6519	3.7969e-08	6.2618e-07	Ssu72	SSU72 RNA polymerase II CTD phosphatase homolog (S. cerevisiae)%2C transcript variant X1
100772340	64.1749	30.9138	1.0538	0.00037335	0.0025534	Tdrd3	tudor domain containing 3%2C transcript variant X5
100772347	12.3164	0	4.6225	0.0003239	0.0022703	Fbxl16	F-box and leucine-rich repeat protein 16%2C transcript variant X1
100772355	82.418	207.506	-1.3321	3.4169e-13	1.107e-11	Fyn	FYN oncogene related to SRC%2C FGR%2C YES%2C transcript variant X3
100772359	9.44566	46.1686	-2.2892	4.3852e-07	6.0281e-06	Prkab2	protein kinase%2C AMP-activated%2C beta 2 non-catalytic subunit%2C transcript variant X1
100772363	94.827	214.679	-1.1788	2.0389e-11	5.294e-10	Eepd1	endonuclease/exonuclease/phosphatase family domain containing 1%2C transcript variant X1
100772372	57.137	22.1246	1.3688	4.1356e-05	0.00037664	Pih1d1	PIH1 domain containing 1%2C transcript variant X3
100772377	67.9717	32.1261	1.0812	0.00018658	0.0014192	Hmgb3	high mobility group box 3%2C transcript variant X1
100772406	165.762	415.72	-1.3265	1.0045e-24	7.9947e-23	Slc25a37	solute carrier family 25 (mitochondrial iron transporter)%2C member 37%2C transcript variant X1
100772426	16.854	48.2902	-1.5186	0.00010154	0.00082489	Smim20	small integral membrane protein 20
100772447	170.3	382.381	-1.1669	7.1782e-19	3.8838e-17	Osmr	oncostatin M receptor%2C transcript variant X4
100772478	81.3994	32.8333	1.3099	2.1795e-06	2.6306e-05	Mlkl	mixed lineage kinase domain-like%2C transcript variant X2
100772486	655.085	1390.01	-1.0853	4.1536e-57	9.9175e-55	Axl	AXL receptor tyrosine kinase%2C transcript variant X1
100772495	152.242	73.2435	1.0556	4.0617e-08	6.6485e-07	Lrp8	low density lipoprotein receptor-related protein 8%2C apolipoprotein e receptor%2C transcript variant X1
100772587	220.028	108.299	1.0227	1.2334e-10	2.9133e-09	Igfbp4	insulin-like growth factor binding protein 4
100772623	13.0572	0	7.014	0.00021374	0.0015905	Cryab	crystallin%2C alpha B%2C transcript variant X4
100772664	290.13	103.349	1.4892	8.7956e-23	6.0758e-21	Aldh16a1	aldehyde dehydrogenase 16 family%2C member A1%2C transcript variant X1
100772722	90.5672	16.3661	2.4683	2.7379e-14	1.0024e-12	Trib1	tribbles pseudokinase 1%2C transcript variant X1
100772752	5.37106	30.1056	-2.4868	1.8101e-05	0.00018074	Zfr2	zinc finger RNA binding protein 2%2C transcript variant X1
100772846	64.7306	22.2256	1.5422	1.9542e-06	2.3875e-05	Pir	pirin (iron-binding nuclear protein)
100772852	26.4849	86.4778	-1.7072	1.3984e-08	2.4341e-07	Bin1	bridging integrator 1%2C transcript variant X1
100772904	24.1698	61.0194	-1.3361	7.6491e-05	0.00064196	Sema4b	sema domain%2C immunoglobulin domain (Ig)%2C transmembrane domain (TM) and short cytoplasmic domain%2C (semaphorin) 4B%2C transcript variant X1
100772909	51.9511	110.522	-1.0891	6.7298e-06	7.4064e-05	Arl4c	ADP-ribosylation factor-like 4C
100773038	48.247	153.054	-1.6655	1.2298e-13	4.1818e-12	Itga7	integrin%2C alpha 7%2C transcript variant X1
100773048	11.5756	0	4.533	0.00051654	0.0034013	Plxnd1	plexin D1%2C transcript variant X1
100773077	2.1299	18.1846	-3.0939	0.00018291	0.0013951	Slc4a8	solute carrier family 4%2C sodium bicarbonate cotransporter%2C member 8%2C transcript variant X1
100773090	10.7421	113.25	-3.3982	2.0646e-22	1.3998e-20	Arhgap29	Rho GTPase activating protein 29%2C transcript variant X2
100773105	11.0199	40.8143	-1.889	2.8247e-05	0.00026931	Ankrd9	ankyrin repeat domain 9%2C transcript variant X1
100773206	231.511	63.646	1.8629	1.2547e-24	9.9147e-23	Nsd1	nuclear receptor binding SET domain protein 1%2C transcript variant X1
100773216	363.565	153.256	1.2463	5.3122e-22	3.5148e-20	Hnrnph2	heterogeneous nuclear ribonucleoprotein H2 (H')%2C transcript variant X2
100773228	69.8238	148.305	-1.0868	1.9315e-07	2.8514e-06	Kdm7a	lysine (K)-specific demethylase 7A%2C transcript variant X1
100773292	26.7627	77.1834	-1.5281	7.9263e-07	1.0352e-05	Gcc1	GRIP and coiled-coil domain containing 1%2C transcript variant X1
100773300	11.7608	35.9651	-1.6126	0.00044965	0.0030078	LOC100773300	RELT-like protein 1%2C transcript variant X1
100773341	11.1125	38.8948	-1.8074	7.389e-05	0.00062524	Mcc	mutated in colorectal cancers%2C transcript variant X1
100773359	32.4116	67.0809	-1.0494	0.00067716	0.0042893	Tgfb1	transforming growth factor%2C beta 1%2C transcript variant X1
100773394	274.387	576.35	-1.0707	3.8354e-24	2.8854e-22	Rcor1	REST corepressor 1%2C transcript variant X1
100773407	47.0431	17.1743	1.4537	0.00010121	0.00082281	Sh3pxd2b	SH3 and PX domains 2B
100773489	72.3241	29.3984	1.2987	9.1731e-06	9.7817e-05	Uimc1	ubiquitin interaction motif containing 1%2C transcript variant X4
100773536	20.373	48.7953	-1.2601	0.00073924	0.0046002	Rilpl1	Rab interacting lysosomal protein-like 1%2C transcript variant X1
100773541	52.1364	17.9825	1.5357	2.0689e-05	0.0002038	Epc2	enhancer of polycomb homolog 2 (Drosophila)%2C transcript variant X2
100773544	42.4129	10.4056	2.0271	3.6489e-06	4.2143e-05	Ngef	neuronal guanine nucleotide exchange factor%2C transcript variant X1
100773569	20.0026	59.504	-1.5728	9.4106e-06	0.00010006	LOC100773569	chromosome unknown open reading frame%2C human C1orf198%2C transcript variant X1
100773612	67.8791	151.336	-1.1567	3.0159e-08	5.0496e-07	LOC100773612	ribosomal protein S6 kinase alpha-2%2C transcript variant X1
100773656	95.6605	30.6107	1.6439	1.45e-09	2.933e-08	Ccnb2	cyclin B2
100773663	77.1396	20.3061	1.9256	1.5182e-09	3.0373e-08	Gpd1l	glycerol-3-phosphate dehydrogenase 1-like%2C transcript variant X1
100773673	82.8811	179.118	-1.1118	5.4842e-09	1.0158e-07	LOC100773673	probable phospholipid-transporting ATPase IIA%2C transcript variant X1
100773690	88.1595	23.1348	1.93	9.8387e-11	2.3492e-09	Armcx1	armadillo repeat containing%2C X-linked 1%2C transcript variant X1
100773707	170.022	66.8788	1.3461	2.8385e-12	8.2261e-11	Kif20a	kinesin family member 20A%2C transcript variant X1
100773735	48.3396	159.822	-1.7252	7.7279e-15	2.9472e-13	Isoc1	isochorismatase domain containing 1
100773827	145.482	72.3342	1.0081	2.2986e-07	3.3528e-06	Cdk2ap1	cyclin-dependent kinase 2 associated protein 1
100773889	273.276	87.6901	1.6399	1.8168e-24	1.4253e-22	Snx9	sorting nexin 9%2C transcript variant X2
100773895	913.173	12.7292	6.1647	1.8568e-218	2.266e-215	Ranbp3l	RAN binding protein 3-like%2C transcript variant X2
100773902	100.476	49.6035	1.0183	1.4651e-05	0.00015039	Rnf181	ring finger protein 181
100773909	395.607	109.916	1.8477	1.7833e-40	2.5438e-38	Irak1	interleukin-1 receptor-associated kinase 1%2C transcript variant X1
100773931	220.214	109.815	1.0038	2.2417e-10	5.0454e-09	Cnn3	calponin 3%2C acidic
100773955	42.4129	143.153	-1.755	9.5851e-14	3.3106e-12	Cited2	Cbp/p300-interacting transactivator%2C with Glu/Asp-rich carboxy-terminal domain%2C 2%2C transcript variant X1
100774014	50.5621	12.4261	2.0247	4.3748e-07	6.0214e-06	Hspa4l	heat shock 70kDa protein 4-like%2C transcript variant X1
100774029	8.2418	40.9153	-2.3116	1.7184e-06	2.1206e-05	Slc27a6	solute carrier family 27 (fatty acid transporter)%2C member 6%2C transcript variant X1
100774067	47.4135	14.1436	1.7452	9.0952e-06	9.7175e-05	Pik3r3	phosphoinositide-3-kinase%2C regulatory subunit 3 (gamma)%2C transcript variant X1
100774098	36.0232	6.86973	2.3906	2.435e-06	2.9165e-05	Pdzd2	PDZ domain containing 2%2C transcript variant X1
100774117	61.6746	155.478	-1.334	2.8692e-10	6.3921e-09	Tcf20	transcription factor 20 (AR1)%2C transcript variant X1
100774163	28.8	76.6783	-1.4127	3.6068e-06	4.1744e-05	Il19	interleukin 19%2C transcript variant X2
100774190	1.11125	15.1538	-3.7694	0.0002081	0.0015559	Rnf150	ring finger protein 150
100774199	90.2894	30.8128	1.551	1.6778e-08	2.8906e-07	Vamp8	vesicle-associated membrane protein 8
100774219	696.942	289.034	1.2698	8.9229e-42	1.3067e-39	Rpl14	ribosomal protein L14
100774222	27.5035	87.185	-1.6645	2.2371e-08	3.8036e-07	Eci1	enoyl-CoA delta isomerase 1%2C transcript variant X1
100774356	8.70483	36.7733	-2.0788	2.2412e-05	0.00021901	Cry2	cryptochrome circadian clock 2%2C transcript variant X1
100774358	172.615	58.5948	1.5587	4.9148e-15	1.9348e-13	Sec24d	SEC24 family member D%2C transcript variant X1
100774384	72.4167	28.3882	1.351	4.8495e-06	5.4343e-05	Spats2l	spermatogenesis associated%2C serine-rich 2-like%2C transcript variant X1
100774407	385.142	108.905	1.8223	9.1583e-39	1.2574e-36	Ets2	v-ets avian erythroblastosis virus E26 oncogene homolog 2
100774472	82.2328	39.3999	1.0615	5.0961e-05	0.0004487	Synj2	synaptojanin 2
100774478	53.5254	24.9533	1.101	0.00077079	0.0047722	Kat2a	K(lysine) acetyltransferase 2A%2C transcript variant X1
100774506	80.8438	34.1466	1.2434	5.6692e-06	6.3087e-05	Ccnf	cyclin F
100774555	22.9659	71.425	-1.6369	5.7254e-07	7.7065e-06	LOC100774555	chromosome unknown open reading frame%2C human C20orf194%2C transcript variant X1
100774573	6.48232	27.0748	-2.0624	0.00029605	0.0021033	Mef2c	myocyte enhancer factor 2C%2C transcript variant X3
100774626	194.284	395.212	-1.0245	6.3395e-16	2.7093e-14	Rbpj	recombination signal binding protein for immunoglobulin kappa J region%2C transcript variant X4
100774633	35.7454	10.6077	1.7526	0.00011141	0.00089383	Rp2	retinitis pigmentosa 2 (X-linked recessive)
100774637	36.301	88.0942	-1.279	4.447e-06	5.0198e-05	Cdca7	cell division cycle associated 7%2C transcript variant X1
100774715	36.5788	138.708	-1.923	5.5141e-15	2.1553e-13	Dennd3	DENN/MADD domain containing 3%2C transcript variant X1
100774733	64.0823	28.3882	1.1746	0.00010932	0.00087968	Cdkn2c	cyclin-dependent kinase inhibitor 2C (p18%2C inhibits CDK4)%2C transcript variant X2
100774737	557.85	1233.72	-1.1451	1.701e-55	3.6633e-53	Mfge8	milk fat globule-EGF factor 8 protein%2C transcript variant X1
100774750	9.44566	46.4717	-2.2986	3.757e-07	5.23e-06	Etv4	ets variant 4%2C transcript variant X1
100774775	177.152	78.4968	1.1743	1.2639e-10	2.9789e-09	Capg	capping protein (actin filament)%2C gelsolin-like%2C transcript variant X1
100774782	46.0245	18.2856	1.3317	0.00031172	0.0021975	Naa10	N(alpha)-acetyltransferase 10%2C NatA catalytic subunit%2C transcript variant X1
100774858	11.946	45.4615	-1.9281	7.3985e-06	8.0776e-05	Elovl4	ELOVL fatty acid elongase 4%2C transcript variant X1
100774867	665.919	1393.55	-1.0653	1.5682e-55	3.5152e-53	Mgst1	microsomal glutathione S-transferase 1%2C transcript variant X3
100774874	28.337	67.586	-1.254	7.6168e-05	0.00064146	Fst	follistatin%2C transcript variant X1
100774882	139.185	296.611	-1.0916	1.4697e-13	4.9823e-12	Zfr	zinc finger RNA binding protein%2C transcript variant X1
100774904	191.506	70.7178	1.4372	7.2785e-15	2.7952e-13	Hmgn5	high mobility group nucleosome binding domain 5%2C transcript variant X2
100774977	239.846	699.5	-1.5442	9.2674e-51	1.6687e-48	Vasn	vasorin
100775015	53.618	24.8523	1.1093	0.00070961	0.004441	Cdca2	cell division cycle associated 2
100775017	62.5081	30.1056	1.054	0.00044412	0.0029743	Sephs1	selenophosphate synthetase 1
100775045	85.2888	24.2461	1.8146	9.9511e-10	2.0622e-08	Fam13b	family with sequence similarity 13%2C member B%2C transcript variant X1
100775047	66.1196	27.2769	1.2774	2.8042e-05	0.00026759	Sdf2l1	stromal cell-derived factor 2-like 1%2C transcript variant X1
100775052	0	12.8302	-7.1142	0.00029097	0.0020753	Znf521	zinc finger protein 521%2C transcript variant X1
100775060	150.482	65.0604	1.2097	1.3269e-09	2.7038e-08	Myd88	myeloid differentiation primary response 88
100775085	54.5441	131.232	-1.2666	2.7359e-08	4.6088e-07	Klf10	Kruppel-like factor 10%2C transcript variant X1
103158729	26.9479	102.238	-1.9237	1.9371e-11	5.0656e-10	LOC103158729	uncharacterized LOC103158729%2C transcript variant X4
103158760	29.5408	6.66768	2.1475	6.186e-05	0.00053289	LOC103158760	uncharacterized protein-like
103158805	108.347	1.91948	5.8188	1.23e-27	1.0983e-25	LOC103158805	desmoglein-2-like%2C transcript variant X1
103158819	10.2791	49.0984	-2.256	2.4416e-07	3.5426e-06	Hmga2	high mobility group AT-hook 2%2C transcript variant X6
103158844	90.2894	30.4087	1.5701	1.2608e-08	2.2086e-07	Kiaa0196	KIAA0196 ortholog%2C transcript variant X1
103158913	14.4463	44.9563	-1.6378	7.2308e-05	0.00061517	LOC103158913	uncharacterized LOC103158913%2C transcript variant X1
103159358	14.5389	1.51538	3.2622	0.00046488	0.0031021	LOC103159358	uncharacterized LOC103159358%2C transcript variant X2
103159462	14.5389	158.408	-3.4457	4.931e-31	4.9236e-29	LOC103159462	uncharacterized LOC103159462%2C transcript variant X1
103159497	177.708	857.807	-2.2711	3.8292e-104	1.9117e-101	LOC103159497	uncharacterized LOC103159497
103159499	146.871	780.624	-2.4101	6.3928e-102	2.9256e-99	Fosl1	FOS-like antigen 1
103159587	7.03794	32.7322	-2.2175	3.0518e-05	0.00028796	LOC103159587	uncharacterized LOC103159587
103159976	1.29646	22.9328	-4.1448	2.5391e-06	3.0313e-05	LOC103159976	natural cytotoxicity triggering receptor 3 ligand 1-like%2C transcript variant X1
103160181	20.1878	55.9681	-1.4711	4.4253e-05	0.00039893	LOC103160181	uncharacterized LOC103160181%2C transcript variant X4
103160225	10.1865	45.6635	-2.1644	1.238e-06	1.572e-05	LOC103160225	uncharacterized LOC103160225%2C transcript variant X4
103160417	13.9833	43.3399	-1.632	0.00010177	0.00082619	LOC103160417	uncharacterized LOC103160417
103160678	4.25981	28.7923	-2.7568	8.9382e-06	9.5965e-05	LOC103160678	uncharacterized LOC103160678%2C transcript variant X1
103160687	2.50032	19.902	-2.9927	0.00011727	0.00093673	LOC103160687	uncharacterized LOC103160687
103160763	407.09	173.865	1.2274	6.4095e-24	4.7247e-22	LOC103160763	igE-binding protein-like%2C transcript variant X1
103160795	25.5589	59.8071	-1.2265	0.00025729	0.0018789	Pou6f1	POU class 6 homeobox 1%2C transcript variant X4
103160896	28.2444	8.28409	1.7695	0.00054552	0.0035559	Hmbox1	homeobox containing 1%2C transcript variant X1
103160946	0	19.801	-7.7403	1.1055e-05	0.00011608	LOC103160946	uncharacterized LOC103160946
103161145	75.7505	226.297	-1.5789	4.5088e-18	2.2307e-16	Xrcc3	X-ray repair complementing defective repair in Chinese hamster cells 3%2C transcript variant X2
103161149	45.8392	92.0342	-1.0056	0.00012392	0.00098414	LOC103161149	inverted formin-2-like%2C transcript variant X1
103161398	0	21.7205	-5.441	1.5011e-06	1.8693e-05	LOC103161398	uncharacterized LOC103161398%2C transcript variant X1
103161682	15.7428	0	5.6989	3.2826e-05	0.00030842	LOC103161682	uncharacterized LOC103161682%2C transcript variant X2
103161784	34.2637	103.551	-1.5956	3.4711e-09	6.6188e-08	LOC103161784	uncharacterized LOC103161784
103161938	8.42701	31.5199	-1.9032	0.0002167	0.0016071	LOC103161938	uncharacterized LOC103161938%2C transcript variant X1
103162443	76.0283	28.0851	1.4367	9.569e-07	1.2379e-05	LOC103162443	factor VIII intron 22 protein-like%2C transcript variant X1
103162679	41.5794	93.7516	-1.173	1.0269e-05	0.00010856	LOC103162679	uncharacterized LOC103162679%2C transcript variant X1
103162768	40.746	178.916	-2.1346	1.8329e-21	1.157e-19	LOC103162768	uncharacterized LOC103162768
103163027	22.4103	5.35435	2.0654	0.00066006	0.0042003	LOC103163027	uncharacterized LOC103163027
103163375	2.87074	26.5697	-3.2103	4.2059e-06	4.7821e-05	LOC103163375	uncharacterized LOC103163375%2C transcript variant X4
103163628	0	41.5215	-5.4866	2.829e-11	7.226e-10	LOC103163628	uncharacterized LOC103163628%2C transcript variant X2
103163672	17.7801	47.3809	-1.414	0.00026807	0.0019486	Ncr3lg1	natural killer cell cytotoxicity receptor 3 ligand 1%2C transcript variant X2
103163696	5.27846	27.9841	-2.4064	5.0358e-05	0.00044498	LOC103163696	uncharacterized LOC103163696%2C transcript variant X2
103163726	9.44566	41.5215	-2.1361	4.5322e-06	5.1055e-05	LOC103163726	uncharacterized LOC103163726
103163864	56.9518	120.927	-1.0863	2.6129e-06	3.1093e-05	Ier5	immediate early response 5
103163873	1.9447	28.2871	-3.8625	3.2112e-07	4.5392e-06	LOC103163873	serine/threonine-protein kinase WNK1-like
103163987	66.6753	27.883	1.2578	3.2173e-05	0.00030254	LOC103163987	myosin phosphatase Rho-interacting protein-like
103164154	19.3543	77.9916	-2.0107	1.5487e-09	3.0918e-08	LOC103164154	uncharacterized LOC103164154
103164338	45.2836	10.0015	2.1788	5.6339e-07	7.5926e-06	LOC103164338	uncharacterized LOC103164338
103164344	22.7807	4.14204	2.4594	0.00013954	0.0010956	Tmem238	transmembrane protein 238
103164368	192.71	410.466	-1.0908	3.6683e-18	1.8567e-16	LOC103164368	uncharacterized LOC103164368
103164433	6.76013	47.684	-2.8184	7.3426e-09	1.3286e-07	LOC103164433	uncharacterized LOC103164433
103164507	31.6708	134.97	-2.0914	3.5089e-16	1.554e-14	LOC103164507	uncharacterized LOC103164507

## Sheet: KOvsWT.DEG
Gene_id	readcount_KO	readcount_WT	log2.Fold_change.	pvalue	qvalue	Gene_name	Gene_description
100682525	101.849	30.3528	1.7465	4.2163e-10	9.2522e-09	Tp53	tumor protein p53
100689011	23.0455	104.757	-2.1845	2.2592e-14	8.0822e-13	LOC100689011	MHC class I antigen Hm1-C3%2C transcript variant X4
100689016	357.791	167.532	1.0947	5.1614e-16	2.1317e-14	Polr2a	polymerase (RNA) II (DNA directed) polypeptide A%2C 220kDa%2C transcript variant X1
100689025	203.015	533.343	-1.3935	4.1999e-37	5.9265e-35	Slc20a1	solute carrier family 20 (phosphate transporter)%2C member 1
100689027	678.963	199.56	1.7665	1.8702e-59	4.4188e-57	Col7a1	collagen%2C type VII%2C alpha 1%2C transcript variant X1
100689032	70.6988	146.738	-1.0535	6.742e-08	1.0703e-06	Bax	BCL2-associated X protein
100689041	1916.88	626.865	1.6125	3.1868e-144	2.1585e-141	Hspg2	heparan sulfate proteoglycan 2%2C transcript variant X1
100689057	73.9213	305.992	-2.0494	4.1514e-36	5.5498e-34	Sdc1	syndecan 1
100689059	87.69	376.848	-2.1035	1.8319e-45	3.102e-43	Cxcl1	chemokine (C-X-C motif) ligand 1
100689075	33.1035	107.91	-1.7048	4.0317e-11	1.004e-09	Cirbp	cold inducible RNA binding protein
100689085	108.685	54.3001	1.0011	3.4846e-05	0.0003122	Mbtps2	membrane-bound transcription factor peptidase%2C site 2%2C transcript variant X2
100689099	727.69	2117.31	-1.5408	8.2326e-164	7.6039e-161	Vim	vimentin
100689100	144.034	1232.15	-3.0967	2.5178e-218	3.6544e-215	Cxcl3	chemokine (C-X-C motif) ligand 3
100689105	225.67	464.359	-1.041	1.8284e-21	1.1124e-19	Sumo2	small ubiquitin-like modifier 2
100689197	15.917	71.3489	-2.1643	3.7136e-10	8.2172e-09	Brca2	breast cancer 2%2C early onset%2C transcript variant X1
100689199	119.036	378.819	-1.6701	3.1352e-34	3.8378e-32	Acox1	acyl-CoA oxidase 1%2C palmitoyl
100689242	143.155	67.407	1.0866	3.4687e-07	4.6989e-06	Atp7a	ATPase%2C Cu++ transporting%2C alpha polypeptide%2C transcript variant X1
100689243	9.37443	47.6973	-2.3471	7.6521e-08	1.1961e-06	Cdc6	cell division cycle 6%2C transcript variant X1
100689285	12.011	52.4276	-2.126	1.0809e-07	1.6416e-06	Tk1	thymidine kinase 1%2C soluble
100689304	178.505	475.199	-1.4126	7.0747e-34	8.358e-32	Top2a	topoisomerase (DNA) II alpha 170kDa
100689316	435.813	154.918	1.4922	1.4181e-30	1.4109e-28	Lamp2	lysosomal-associated membrane protein 2
100689318	207.8	543.69	-1.3876	1.4439e-37	2.0662e-35	Akr1b8	aldo-keto reductase family 1%2C member B8
100689325	99.7987	43.3612	1.2026	3.6331e-06	4.0575e-05	Ugp2	UDP-glucose pyrophosphorylase 2
100689328	109.271	48.6828	1.1664	2.2996e-06	2.6793e-05	Ndufa1	NADH dehydrogenase (ubiquinone) 1 alpha subcomplex%2C 1%2C 7.5kDa
100689333	87.2018	39.2222	1.1527	2.9197e-05	0.00026701	Orc2	origin recognition complex%2C subunit 2%2C transcript variant X1
100689335	86.8112	204.586	-1.2368	5.528e-13	1.7662e-11	Pcna	proliferating cell nuclear antigen
100689336	232.603	105.151	1.1454	1.1166e-11	2.9544e-10	Mmp14	matrix metallopeptidase 14 (membrane-inserted)
100689341	57.809	117.568	-1.0241	2.2941e-06	2.676e-05	Cdc7	cell division cycle 7
100689357	24.5102	54.6942	-1.158	0.00039073	0.00261	Gjc1	gap junction protein%2C gamma 1%2C 45kDa%2C transcript variant X3
100689362	7.90968	29.8601	-1.9165	0.00017332	0.0012854	Cdc45	cell division cycle 45
100689373	41.5014	103.574	-1.3194	7.1958e-08	1.1317e-06	Neu1	sialidase 1 (lysosomal sialidase)
100689375	230.064	90.8614	1.3403	1.6181e-14	5.8504e-13	Pls3	plastin 3
100689391	0	14.9793	-4.4538	8.2145e-05	0.00066982	Cmah	cytidine monophospho-N-acetylneuraminic acid hydroxylase%2C transcript variant X1
100689395	424.193	134.42	1.658	1.2496e-34	1.5483e-32	Tfrc	transferrin receptor
100689408	1143.78	483.97	1.2408	2.9194e-58	6.7412e-56	Rps4x	ribosomal protein S4%2C X-linked
100689414	24.9985	53.4131	-1.0954	0.00078763	0.0047918	Xrcc1	X-ray repair complementing defective repair in Chinese hamster cells 1
100689423	25.975	83.3718	-1.6824	8.8414e-09	1.6392e-07	Hbegf	heparin-binding EGF-like growth factor%2C transcript variant X1
100689434	20.5066	70.7576	-1.7868	3.4022e-08	5.6852e-07	B4galt2	UDP-Gal:betaGlcNAc beta 1%2C4- galactosyltransferase%2C polypeptide 2%2C transcript variant X1
100689449	62.4962	150.483	-1.2678	2.9494e-10	6.5858e-09	Pgs1	phosphatidylglycerophosphate synthase 1
100689460	18.6512	74.1082	-1.9904	1.3515e-09	2.7987e-08	Cdt1	chromatin licensing and DNA replication factor 1
100689474	103.705	268.347	-1.3716	4.5579e-19	2.2589e-17	Rcan1	regulator of calcineurin 1
100689478	57.4184	158.465	-1.4646	6.3935e-13	2.0299e-11	Mt1	metallothionein 1
100689479	82.7098	406.61	-2.2975	3.3899e-54	6.8882e-52	Mt2	metallothionein 2
100736553	21.4831	103.771	-2.2721	7.2754e-15	2.6978e-13	Efemp2	EGF containing fibulin-like extracellular matrix protein 2
100750393	15.3311	48.2886	-1.6552	1.5026e-05	0.00014708	Itga1	integrin%2C alpha 1%2C transcript variant X1
100750420	2.05066	18.8227	-3.1983	7.702e-05	0.00063414	Pde2a	phosphodiesterase 2A%2C cGMP-stimulated%2C transcript variant X1
100750447	46.6769	17.8372	1.3878	0.00037816	0.0025377	Tprn	taperin%2C transcript variant X1
100750457	91.7913	202.122	-1.1388	1.6918e-11	4.396e-10	Cidec	cell death-inducing DFFA-like effector c%2C transcript variant X1
100750487	81.3427	34.8861	1.2214	2.2885e-05	0.00021669	Mospd2	motile sperm domain containing 2%2C transcript variant X2
100750489	15.0382	60.9028	-2.0179	2.9785e-08	5.0268e-07	Oasl	2'-5'-oligoadenylate synthetase-like
100750555	61.5197	23.1588	1.4095	3.6101e-05	0.00032173	Acbd6	acyl-CoA binding domain containing 6
100750556	50.9735	0	6.6717	2.7504e-13	9.1557e-12	Nr3c2	nuclear receptor subfamily 3%2C group C%2C member 2%2C transcript variant X1
100750576	6.83552	41.1931	-2.5913	1.3022e-07	1.9399e-06	Retsat	retinol saturase (all-trans-retinol 13%2C14-reductase)%2C transcript variant X1
100750644	24.5102	59.5231	-1.2801	6.5563e-05	0.00055097	LOC100750644	glutathione S-transferase Mu 7
100750661	484.248	206.163	1.232	2.3018e-25	1.8129e-23	Eif1ax	eukaryotic translation initiation factor 1A%2C X-linked
100750675	56.8325	25.3269	1.166	0.00065748	0.0040956	Dera	deoxyribose-phosphate aldolase (putative)
100750696	539.811	260.956	1.0487	7.8497e-22	4.923e-20	Rragc	Ras-related GTP binding C
100750726	92.6702	36.2657	1.3535	9.0714e-07	1.1309e-05	Osgin1	oxidative stress induced growth inhibitor 1
100750743	24.1196	4.73031	2.3502	0.00021177	0.0015336	LOC100750743	cytochrome P450 4V2%2C transcript variant X1
100750764	0	18.2314	-4.2227	1.7916e-05	0.00017336	LOC100750764	chromosome unknown open reading frame%2C human C3orf18%2C transcript variant X1
100750775	59.1761	21.5821	1.4552	3.2729e-05	0.00029611	Plat	plasminogen activator%2C tissue
100750776	4.39427	29.2688	-2.7357	4.6989e-06	5.1334e-05	Coq5	coenzyme Q5 homolog%2C methyltransferase (S. cerevisiae)
100750788	22.8502	53.1175	-1.217	0.00028357	0.0019747	Ttc14	tetratricopeptide repeat domain 14%2C transcript variant X1
100750810	1120.44	8.47514	7.0466	4.0591e-252	6.8734e-249	Ctgf	connective tissue growth factor
100750875	45.0168	17.6401	1.3516	0.0006289	0.0039564	Coq10a	coenzyme Q10 homolog A (S. cerevisiae)%2C transcript variant X1
100750902	6.83552	27.3964	-2.0029	0.00021568	0.0015563	Lamtor4	late endosomal/lysosomal adaptor%2C MAPK and MTOR activator 4
100751009	412.963	205.966	1.0036	6.1316e-16	2.512e-14	Lpgat1	lysophosphatidylglycerol acyltransferase 1%2C transcript variant X1
100751016	66.4022	30.4514	1.1247	0.00035286	0.0023837	Psmd10	proteasome (prosome%2C macropain) 26S subunit%2C non-ATPase%2C 10%2C transcript variant X2
100751018	114.837	55.9754	1.0367	1.1607e-05	0.00011687	Tpp2	tripeptidyl peptidase II%2C transcript variant X1
100751053	61.715	217.397	-1.8166	1.3394e-22	8.7234e-21	Plet1	placenta expressed transcript 1
100751064	44.8215	14.7822	1.6003	0.0001019	0.00081199	Kctd18	potassium channel tetramerization domain containing 18%2C transcript variant X1
100751095	0	18.5271	-7.5678	1.5365e-05	0.00015025	LOC100751095	probable cation-transporting ATPase 13A5%2C transcript variant X1
100751131	236.411	104.067	1.1838	1.9753e-12	5.8854e-11	Taf1	TAF1 RNA polymerase II%2C TATA box binding protein (TBP)-associated factor%2C 250kDa%2C transcript variant X1
100751189	10039.5	1929.87	2.3791	0	0	Fn1	fibronectin 1%2C transcript variant X1
100751197	1.85536	17.7387	-3.2571	0.00010969	0.0008626	B3galt4	UDP-Gal:betaGlcNAc beta 1%2C3-galactosyltransferase%2C polypeptide 4%2C transcript variant X1
100751218	9.66738	55.2855	-2.5157	1.7695e-09	3.5956e-08	LOC100751218	suppressor of cytokine signaling 1-like%2C transcript variant X1
100751228	27.8303	67.2099	-1.272	2.4242e-05	0.00022784	Ncaph	non-SMC condensin I complex%2C subunit H%2C transcript variant X2
100751250	62.5939	25.6225	1.2886	0.00010434	0.00082882	Trmt2b	tRNA methyltransferase 2 homolog B (S. cerevisiae)%2C transcript variant X1
100751256	36.7165	3.05499	3.5872	1.4963e-08	2.6439e-07	Arsg	arylsulfatase G%2C transcript variant X3
100751262	585.609	279.581	1.0667	3.3968e-24	2.5754e-22	Strap	serine/threonine kinase receptor associated protein
100751375	167.275	77.1632	1.1162	1.7482e-08	3.0414e-07	Uvrag	UV radiation resistance associated%2C transcript variant X2
100751432	26.9515	57.9463	-1.1044	0.00043326	0.0028639	Araf	v-raf murine sarcoma 3611 viral oncogene homolog%2C transcript variant X1
100751436	50.3876	16.1619	1.6405	2.707e-05	0.00025094	Exoc6	exocyst complex component 6
100751442	47.4581	109.388	-1.2047	2.3504e-07	3.3586e-06	Slc25a1	solute carrier family 25 (mitochondrial carrier%3B citrate transporter)%2C member 1%2C transcript variant X1
100751453	71.6754	222.325	-1.6331	3.5242e-20	1.9251e-18	Ptprz1	protein tyrosine phosphatase%2C receptor-type%2C Z polypeptide 1%2C transcript variant X1
100751459	790.187	331.418	1.2535	1.9128e-41	3.0366e-39	Itm2b	integral membrane protein 2B
100751480	95.502	44.4452	1.1035	2.4769e-05	0.00023215	Sirpa	signal-regulatory protein alpha%2C transcript variant X1
100751505	29.3928	71.9402	-1.2913	9.9888e-06	0.00010169	Ttyh2	tweety family member 2%2C transcript variant X1
100751512	4.49192	34.1962	-2.9284	3.0841e-07	4.2632e-06	Rmi2	RecQ mediated genome instability 2
100751534	147.745	417.45	-1.4985	1.7518e-32	1.8735e-30	LOC100751534	inverted formin-2%2C transcript variant X1
100751553	226.451	112.345	1.0113	1.6669e-09	3.4076e-08	Kiaa1522	KIAA1522 ortholog%2C transcript variant X1
100751596	106.634	35.5759	1.5837	2.7252e-09	5.3972e-08	Slc30a1	solute carrier family 30 (zinc transporter)%2C member 1%2C transcript variant X1
100751609	112.396	43.4597	1.3708	4.6795e-08	7.6931e-07	Amer1	APC membrane recruitment protein 1
100751654	20.116	50.2596	-1.3211	0.00017306	0.0012843	Mks1	Meckel syndrome%2C type 1
100751699	60.8362	1.97096	4.948	1.6614e-15	6.568e-14	Specc1	sperm antigen with calponin homology and coiled-coil domains 1
100751740	51.3641	213.751	-2.0571	7.7165e-26	6.2719e-24	Cntnap1	contactin associated protein 1%2C transcript variant X1
100751750	9.27678	44.2481	-2.2539	4.2851e-07	5.6911e-06	Adam22	ADAM metallopeptidase domain 22%2C transcript variant X1
100751752	113.763	47.8944	1.2481	3.442e-07	4.6689e-06	Panx1	pannexin 1%2C transcript variant X1
100751753	194.812	93.4237	1.0602	5.8182e-09	1.0967e-07	Idh3g	isocitrate dehydrogenase 3 (NAD+) gamma%2C transcript variant X1
100751755	18.8465	87.1166	-2.2086	2.4042e-12	6.9991e-11	LOC100751755	aflatoxin B1 aldehyde reductase member 2%2C transcript variant X1
100751825	6.05432	94.8034	-3.9689	7.092e-22	4.4755e-20	Adssl1	adenylosuccinate synthase like 1
100751832	263.558	1185.24	-2.169	2.7292e-144	1.9806e-141	Nfe2l1	nuclear factor%2C erythroid 2-like 1%2C transcript variant X3
100751843	168.447	75.7836	1.1523	6.3312e-09	1.1846e-07	Fam129a	family with sequence similarity 129%2C member A%2C transcript variant X1
100751900	22.069	63.8592	-1.5329	2.397e-06	2.7864e-05	Ctdsp1	CTD (carboxy-terminal domain%2C RNA polymerase II%2C polypeptide A) small phosphatase 1%2C transcript variant X1
100751914	121.477	57.355	1.0827	2.8697e-06	3.2907e-05	Aff1	AF4/FMR2 family%2C member 1%2C transcript variant X1
100751933	107.513	218.087	-1.0204	1.3813e-10	3.2042e-09	Met	met proto-oncogene%2C transcript variant X1
100751956	1559.18	521.024	1.5814	2.4686e-114	1.3934e-111	Msn	moesin%2C transcript variant X1
100751958	53.1218	107.22	-1.0132	7.645e-06	8.049e-05	Hltf	helicase-like transcription factor%2C transcript variant X1
100751960	277.034	753.894	-1.4443	2.1075e-54	4.3698e-52	Odc1	ornithine decarboxylase 1%2C transcript variant X1
100751963	220.494	460.713	-1.0631	5.74e-22	3.6678e-20	Lgals1	lectin%2C galactoside-binding%2C soluble%2C 1
100751979	25.5844	60.0158	-1.2301	0.00010032	0.00080063	Plcb1	phospholipase C%2C beta 1 (phosphoinositide-specific)%2C transcript variant X1
100752022	0	56.3696	-6.0032	3.986e-15	1.4944e-13	Thbs2	thrombospondin 2
100752036	66.4999	141.417	-1.0885	5.4434e-08	8.8069e-07	Smarcc2	SWI/SNF related%2C matrix associated%2C actin dependent regulator of chromatin%2C subfamily c%2C member 2%2C transcript variant X1
100752041	94.7208	248.539	-1.3917	3.9919e-18	1.8435e-16	Ncapg2	non-SMC condensin II complex%2C subunit G2%2C transcript variant X2
100752139	65.7187	217.791	-1.7286	2.806e-21	1.6869e-19	Kitlg	KIT ligand%2C transcript variant X1
100752190	137.785	37.1527	1.8909	1.5463e-14	5.611e-13	Tapbpl	TAP binding protein-like
100752211	43.2591	105.052	-1.28	1.1384e-07	1.7238e-06	LOC100752211	NADH-cytochrome b5 reductase 1%2C transcript variant X1
100752268	30.7599	63.3665	-1.0427	0.00043397	0.0028668	LOC100752268	calcium/calmodulin-dependent protein kinase type II delta chain%2C transcript variant X1
100752313	960.001	389.265	1.3023	4.8019e-53	9.3821e-51	Itgav	integrin%2C alpha V%2C transcript variant X1
100752341	278.792	101.209	1.4619	1.4552e-19	7.6603e-18	Rmdn3	regulator of microtubule dynamics 3%2C transcript variant X1
100752436	356.717	160.634	1.151	3.0667e-17	1.3606e-15	Kctd20	potassium channel tetramerization domain containing 20%2C transcript variant X1
100752457	77.1438	30.4514	1.341	8.6794e-06	9.0258e-05	Syap1	synapse associated protein 1%2C transcript variant X1
100752521	82.8075	297.32	-1.8442	6.9615e-31	7.0729e-29	Bzrap1	benzodiazepine receptor (peripheral) associated protein 1%2C transcript variant X1
100752542	35.6424	133.434	-1.9045	2.668e-15	1.019e-13	Rrm2	ribonucleotide reductase M2%2C transcript variant X1
100752729	191.492	64.7462	1.5644	2.8565e-15	1.087e-13	Pkn1	protein kinase N1
100752735	134.269	36.4628	1.8806	4.1424e-14	1.4664e-12	Col12a1	collagen%2C type XII%2C alpha 1%2C transcript variant X1
100752744	4.29662	25.4254	-2.565	3.7189e-05	0.00032977	Grhpr	glyoxylate reductase/hydroxypyruvate reductase%2C transcript variant X1
100752789	148.136	52.6247	1.4931	2.0343e-11	5.2458e-10	Trpv2	transient receptor potential cation channel%2C subfamily V%2C member 2%2C transcript variant X1
100752839	141.984	69.0823	1.0393	1.0277e-06	1.2672e-05	Tab3	TGF-beta activated kinase 1/MAP3K7 binding protein 3%2C transcript variant X2
100752846	163.467	47.993	1.7681	1.4306e-15	5.6998e-14	Slc25a22	solute carrier family 25 (mitochondrial carrier: glutamate)%2C member 22%2C transcript variant X1
100752851	217.077	100.224	1.115	1.4215e-10	3.2898e-09	Epha2	EPH receptor A2%2C transcript variant X1
100752852	8.10498	45.9235	-2.5024	4.5391e-08	7.4745e-07	LOC100752852	schlafen family member 12-like%2C transcript variant X2
100752871	8.88618	29.663	-1.739	0.00044986	0.0029641	LOC100752871	chromosome unknown open reading frame%2C human C17orf80%2C transcript variant X2
100752903	10.1556	42.0801	-2.0509	3.2484e-06	3.6711e-05	Nubp2	nucleotide binding protein 2%2C transcript variant X2
100752925	243.345	621.543	-1.3529	3.3586e-41	5.1702e-39	Tgoln2	trans-golgi network protein 2%2C transcript variant X1
100752985	20.8972	53.4131	-1.3539	8.0642e-05	0.00066021	Olfm1	olfactomedin 1
100752986	4.29662	24.3414	-2.5021	6.8605e-05	0.00057386	Ctc1	CTS telomere maintenance complex component 1%2C transcript variant X1
100753021	271.468	632.088	-1.2193	4.3732e-36	5.7703e-34	Cav1	caveolin 1%2C caveolae protein%2C 22kDa%2C transcript variant X1
100753028	72.9448	14.2895	2.3519	1.1545e-10	2.6964e-09	Ptger1	prostaglandin E receptor 1 (subtype EP1)%2C 42kDa%2C transcript variant X1
100753074	260.141	127.916	1.0241	6.5404e-11	1.5747e-09	Stk17b	serine/threonine kinase 17b%2C transcript variant X1
100753081	22.2643	58.8333	-1.4019	2.186e-05	0.00020776	Mad2l1	MAD2 mitotic arrest deficient-like 1 (yeast)
100753128	58.3949	116.977	-1.0023	3.5808e-06	4.0155e-05	Decr1	2%2C4-dienoyl CoA reductase 1%2C mitochondrial%2C transcript variant X1
100753135	38.7672	78.9371	-1.0259	0.00010562	0.00083753	Sap30bp	SAP30 binding protein%2C transcript variant X2
100753174	6.73787	25.524	-1.9215	0.00050609	0.003273	Rfc5	replication factor C (activator 1) 5%2C 36.5kDa%2C transcript variant X1
100753198	93.9396	37.8425	1.3117	1.4204e-06	1.7179e-05	Sms	spermine synthase%2C transcript variant X1
100753200	150.284	416.169	-1.4695	1.5423e-31	1.599e-29	Gss	glutathione synthetase%2C transcript variant X1
100753230	23.9243	66.2244	-1.4689	3.1786e-06	3.6043e-05	Gdf11	growth differentiation factor 11%2C transcript variant X1
100753251	27.8303	70.3634	-1.3382	7.2532e-06	7.6923e-05	Metrnl	meteorin%2C glial cell differentiation regulator-like
100753348	72.066	30.9441	1.2197	6.8531e-05	0.00057386	Parp16	poly (ADP-ribose) polymerase family%2C member 16%2C transcript variant X1
100753417	37.4977	108.6	-1.5342	7.5241e-10	1.5993e-08	Pofut1	protein O-fucosyltransferase 1%2C transcript variant X1
100753458	253.305	512.648	-1.0171	9.6258e-23	6.3095e-21	Pdia4	protein disulfide isomerase family A%2C member 4%2C transcript variant X1
100753466	3.80836	63.9578	-4.0699	1.8093e-15	7.0432e-14	LOC100753466	carbonyl reductase [NADPH] 1-like
100753498	129.582	61.8883	1.0661	1.8367e-06	2.1794e-05	Lss	lanosterol synthase (2%2C3-oxidosqualene-lanosterol cyclase)%2C transcript variant X1
100753514	14.7452	91.8469	-2.639	1.7345e-15	6.8041e-14	Snf8	SNF8%2C ESCRT-II complex subunit%2C transcript variant X1
100753554	15.3311	45.3322	-1.5641	5.552e-05	0.00047283	Slc35a4	solute carrier family 35%2C member A4%2C transcript variant X1
100753582	30.5646	0	5.9338	1.1033e-08	2.0016e-07	Parvb	parvin%2C beta%2C transcript variant X1
100753628	52.1453	119.342	-1.1945	8.1255e-08	1.2623e-06	LOC100753628	uncharacterized LOC100753628%2C transcript variant X10
100753646	44.8215	98.154	-1.1309	3.0898e-06	3.5154e-05	Taf1d	TATA box binding protein (TBP)-associated factor%2C RNA polymerase I%2C D%2C 41kDa%2C transcript variant X2
100753702	43.1615	96.6758	-1.1634	2.2264e-06	2.612e-05	LOC100753702	nucleoporin NUP188 homolog%2C transcript variant X1
100753715	25.2914	73.0242	-1.5297	4.7419e-07	6.2005e-06	Wdhd1	WD repeat and HMG-box DNA binding protein 1%2C transcript variant X1
100753733	92.2796	198.87	-1.1077	6.3653e-11	1.5398e-09	Wbp2	WW domain binding protein 2%2C transcript variant X1
100753745	12.1086	40.2077	-1.7314	4.6369e-05	0.0004006	Tubgcp6	tubulin%2C gamma complex associated protein 6%2C transcript variant X2
100753779	620.763	304.12	1.0294	3.8743e-24	2.8944e-22	Kif1c	kinesin family member 1C%2C transcript variant X1
100753804	23.9243	3.05499	2.9692	2.6527e-05	0.00024681	LOC100753804	histone H2A type 1%2C transcript variant X1
100753819	3.51541	19.9067	-2.5015	0.0003186	0.0021827	Cenpt	centromere protein T
100753822	30.0763	70.2649	-1.2242	2.7459e-05	0.00025408	Nkiras2	NFKB inhibitor interacting Ras-like 2%2C transcript variant X2
100753837	151.651	73.9111	1.0369	4.663e-07	6.1212e-06	Vgll4	vestigial-like family member 4%2C transcript variant X1
100753846	1950.86	3952.77	-1.0188	2.1722e-164	2.207e-161	Ftl	ferritin%2C light polypeptide%2C transcript variant X2
100753852	40.3296	15.0779	1.4194	0.00077048	0.0047022	Ccdc88c	coiled-coil domain containing 88C%2C transcript variant X1
100753882	157.315	540.143	-1.7797	2.9998e-52	5.7506e-50	Medag	mesenteric estrogen-dependent adipogenesis
100753913	99.5057	38.5323	1.3687	2.8371e-07	3.9813e-06	Stx6	syntaxin 6%2C transcript variant X1
100753916	8.39793	36.6599	-2.1261	8.8892e-06	9.169e-05	Lsmem2	leucine-rich single-pass membrane protein 2
100754008	41.2084	144.472	-1.8098	1.7997e-15	7.0326e-14	Psd3	pleckstrin and Sec7 domain containing 3%2C transcript variant X1
100754025	182.801	66.52	1.4584	2.6099e-13	8.7512e-12	Clcn5	chloride channel%2C voltage-sensitive 5%2C transcript variant X1
100754030	56.9301	296.729	-2.3819	1.1718e-41	1.8898e-39	Exoc7	exocyst complex component 7%2C transcript variant X1
100754059	8.30028	53.5117	-2.6886	8.534e-10	1.8064e-08	LOC100754059	MLV-related proviral Env polyprotein-like%2C transcript variant X1
100754086	98.4315	37.3498	1.398	2.0785e-07	3.0081e-06	Tacc1	transforming%2C acidic coiled-coil containing protein 1%2C transcript variant X1
100754104	36.7165	5.5187	2.734	6.1523e-07	7.8526e-06	LOC100754104	histone H3
100754110	15.8194	69.575	-2.1369	8.2912e-10	1.7586e-08	Iqgap3	IQ motif containing GTPase activating protein 3%2C transcript variant X5
100754122	28.9045	71.546	-1.3076	8.7242e-06	9.0632e-05	Tmub2	transmembrane and ubiquitin-like domain containing 2%2C transcript variant X2
100754153	98.2362	213.258	-1.1183	9.2987e-12	2.5193e-10	Nfkbia	nuclear factor of kappa light polypeptide gene enhancer in B-cells inhibitor%2C alpha
100754162	155.362	67.5055	1.2026	7.5426e-09	1.4061e-07	Arid2	AT rich interactive domain 2 (ARID%2C RFX-like)%2C transcript variant X1
100754172	224.986	103.87	1.1151	6.5869e-11	1.5821e-09	Nisch	nischarin%2C transcript variant X1
100754187	40.9155	12.3185	1.7318	8.3345e-05	0.00067735	Aloxe3	arachidonate lipoxygenase 3%2C transcript variant X1
100754215	20.6042	177.19	-3.1043	5.0258e-33	5.6736e-31	Sema3b	sema domain%2C immunoglobulin domain (Ig)%2C short basic domain%2C secreted%2C (semaphorin) 3B%2C transcript variant X2
100754228	7.90968	33.6049	-2.087	2.6115e-05	0.00024319	Mto1	mitochondrial tRNA translation optimization 1%2C transcript variant X1
100754254	9.56973	30.0572	-1.6512	0.00065196	0.0040737	Efcab4a	EF-hand calcium binding domain 4A%2C transcript variant X1
100754270	30.174	66.52	-1.1405	0.00011094	0.00086972	Pfkm	phosphofructokinase%2C muscle%2C transcript variant X1
100754279	18.163	49.4712	-1.4456	6.8774e-05	0.00057415	Mmp12	matrix metallopeptidase 12 (macrophage elastase)%2C transcript variant X1
100754397	126.067	54.103	1.2204	1.375e-07	2.0425e-06	Cd276	CD276 molecule%2C transcript variant X2
100754427	353.494	893.142	-1.3372	1.8017e-57	4.0677e-55	Lrp1	low density lipoprotein receptor-related protein 1%2C transcript variant X1
100754513	54.2936	194.041	-1.8375	1.2516e-20	7.1841e-19	Polr2e	polymerase (RNA) II (DNA directed) polypeptide E%2C 25kDa%2C transcript variant X1
100754551	16.3076	2.16806	2.9111	0.00059402	0.0037603	Neurl1	neuralized E3 ubiquitin protein ligase 1%2C transcript variant X1
100754567	25.682	179.259	-2.8032	1.8602e-30	1.8e-28	Arsa	arylsulfatase A%2C transcript variant X1
100754614	192.176	74.7981	1.3614	1.207e-12	3.7274e-11	Tns3	tensin 3%2C transcript variant X2
100754617	6.15197	27.3964	-2.1549	0.00010787	0.00085023	Il13ra2	interleukin 13 receptor%2C alpha 2%2C transcript variant X2
100754622	216.588	64.5491	1.7465	8.376e-20	4.5027e-18	Maz	MYC-associated zinc finger protein (purine-binding transcription factor)%2C transcript variant X1
100754628	2.44126	20.7937	-3.0904	4.2656e-05	0.00037201	Crip1	cysteine-rich protein 1 (intestinal)%2C transcript variant X1
100754649	13.964	81.1052	-2.5381	2.405e-13	8.0911e-12	Dsn1	DSN1%2C MIS12 kinetochore complex component%2C transcript variant X2
100754659	62.6915	20.3995	1.6197	3.5291e-06	3.9619e-05	Ckmt1b	creatine kinase%2C mitochondrial 1B%2C transcript variant X3
100754676	38.2789	86.0326	-1.1683	7.5309e-06	7.9453e-05	Hells	helicase%2C lymphoid-specific%2C transcript variant X1
100754677	133.293	61.1984	1.123	4.2804e-07	5.6911e-06	Rfwd2	ring finger and WD repeat domain 2%2C E3 ubiquitin protein ligase
100754682	148.038	67.2099	1.1392	6.9398e-08	1.0948e-06	Ino80d	INO80 complex subunit D%2C transcript variant X1
100754699	49.4111	13.8953	1.8302	6.8714e-06	7.318e-05	Tango6	transport and golgi organization 6 homolog (Drosophila)%2C transcript variant X1
100754707	15.7217	46.7118	-1.571	4.0468e-05	0.00035627	LOC100754707	chromosome unknown open reading frame%2C human C11orf31
100754722	543.424	254.254	1.0958	1.5049e-23	1.0401e-21	Ppfibp1	PTPRF interacting protein%2C binding protein 1 (liprin beta 1)%2C transcript variant X1
100754739	22.8502	81.3023	-1.8311	1.8138e-09	3.6782e-08	Plac8	placenta-specific 8
100754765	20.0183	64.9433	-1.6979	3.2544e-07	4.4621e-06	Chchd5	coiled-coil-helix-coiled-coil-helix domain containing 5%2C transcript variant X1
100754800	5.56607	22.7646	-2.0321	0.00066487	0.0041366	Gen1	GEN1 Holliday junction 5' flap endonuclease%2C transcript variant X2
100754816	38.2789	178.175	-2.2187	9.1068e-24	6.6089e-22	Ccbe1	collagen and calcium binding EGF domains 1%2C transcript variant X1
100754830	29.6857	70.7576	-1.2531	1.8419e-05	0.00017789	Polr2l	polymerase (RNA) II (DNA directed) polypeptide L%2C 7.6kDa%2C transcript variant X1
100754864	28.6116	7.78531	1.8778	0.00049323	0.0032061	Zmat1	zinc finger%2C matrin-type 1%2C transcript variant X1
100754869	20.4089	48.9784	-1.2629	0.0003376	0.0022986	Nosip	nitric oxide synthase interacting protein%2C transcript variant X3
100754961	13.0851	0	7.0529	0.00024813	0.0017592	Elf3	E74-like factor 3 (ets domain transcription factor%2C epithelial-specific )%2C transcript variant X2
100755041	14.4523	48.1901	-1.7374	7.8312e-06	8.2195e-05	LOC100755041	ATP-dependent DNA helicase Q5%2C transcript variant X1
100755066	37.8883	87.7079	-1.211	3.3706e-06	3.7965e-05	Mvb12a	multivesicular body subunit 12A%2C transcript variant X1
100755078	230.162	86.0326	1.4197	9.2678e-16	3.7217e-14	Col6a1	collagen%2C type VI%2C alpha 1
100755110	100.092	33.9006	1.5619	1.1815e-08	2.1322e-07	Mpp1	membrane protein%2C palmitoylated 1%2C 55kDa%2C transcript variant X2
100755120	24.7055	60.5086	-1.2923	5.0451e-05	0.0004322	Chid1	chitinase domain containing 1%2C transcript variant X2
100755121	169.716	407.103	-1.2623	5.0748e-25	3.9662e-23	Rnaset2	ribonuclease T2%2C transcript variant X1
100755154	92.9631	16.4575	2.4979	4.6296e-14	1.6332e-12	Acot7	acyl-CoA thioesterase 7%2C transcript variant X5
100755189	32.7129	74.601	-1.1893	2.3663e-05	0.00022323	Txndc17	thioredoxin domain containing 17
100755197	65.621	18.33	1.84	1.9663e-07	2.858e-06	Dpysl3	dihydropyrimidinase-like 3%2C transcript variant X1
100755272	102.435	225.38	-1.1376	1.2332e-12	3.7966e-11	Btg1	B-cell translocation gene 1%2C anti-proliferative%2C transcript variant X1
100755295	38.8648	94.4092	-1.2805	4.942e-07	6.4291e-06	Xpo5	exportin 5%2C transcript variant X2
100755342	13.3781	121.608	-3.1843	1.1259e-23	7.9992e-22	Zc3h6	zinc finger CCCH-type containing 6%2C transcript variant X1
100755391	8.69088	41.5873	-2.2586	9.2267e-07	1.1488e-05	Sgsh	N-sulfoglucosamine sulfohydrolase
100755411	16.1123	57.355	-1.8318	4.3687e-07	5.7795e-06	Znf646	zinc finger protein 646%2C transcript variant X5
100755451	69.3317	29.3674	1.2393	7.6057e-05	0.00062723	Rnpep	arginyl aminopeptidase (aminopeptidase B)%2C transcript variant X1
100755501	54.1959	139.938	-1.3685	1.2562e-10	2.9273e-09	Polg	polymerase (DNA directed)%2C gamma%2C transcript variant X3
100755528	14.5499	63.6621	-2.1294	4.6283e-09	8.8557e-08	Arfgap2	ADP-ribosylation factor GTPase activating protein 2%2C transcript variant X1
100755571	50.0946	102.293	-1.03	9.5228e-06	9.763e-05	Stat5a	signal transducer and activator of transcription 5A%2C transcript variant X1
100755573	21.8737	67.7026	-1.63	3.96e-07	5.3289e-06	Pbk	PDZ binding kinase
100755621	15.1358	62.2825	-2.0409	1.6493e-08	2.8791e-07	Kiaa0101	KIAA0101 ortholog
100755651	26.9515	80.9081	-1.5859	5.3811e-08	8.7475e-07	Cisd3	CDGSH iron sulfur domain 3
100755669	16.7959	0	4.6057	3.6132e-05	0.00032173	Foxs1	forkhead box S1
100755683	35.5447	73.0242	-1.0387	0.0001659	0.0012358	Kiaa1731	KIAA1731 ortholog%2C transcript variant X1
100755685	82.8075	470.272	-2.5057	1.1253e-68	3.176e-66	Rhbdf2	rhomboid 5 homolog 2 (Drosophila)%2C transcript variant X1
100755690	3.71071	23.3559	-2.654	5.6856e-05	0.00048299	Slc52a2	solute carrier family 52 (riboflavin transporter)%2C member 2%2C transcript variant X1
100755696	94.0373	204.29	-1.1193	2.4409e-11	6.231e-10	Nadk	NAD kinase%2C transcript variant X1
100755744	1.95301	81.1052	-5.376	4.7868e-21	2.8276e-19	Csf3	colony stimulating factor 3 (granulocyte)%2C transcript variant X1
100755751	422.24	176.894	1.2552	5.7945e-23	3.8731e-21	Gnl3l	guanine nucleotide binding protein-like 3 (nucleolar)-like%2C transcript variant X1
100755761	35.3494	71.0532	-1.0072	0.00028812	0.0019995	Unc119b	unc-119 homolog B (C. elegans)%2C transcript variant X1
100755795	5.95667	29.7616	-2.3209	2.4613e-05	0.0002309	Fanci	Fanconi anemia%2C complementation group I%2C transcript variant X1
100755797	10.6439	36.5614	-1.7803	7.5658e-05	0.00062494	Nabp1	nucleic acid binding protein 1%2C transcript variant X2
100755817	168.74	65.8302	1.358	3.0499e-11	7.7273e-10	Exoc2	exocyst complex component 2%2C transcript variant X2
100755820	24.9008	1.08403	4.5217	5.4506e-07	7.0205e-06	Mpeg1	macrophage expressed 1%2C transcript variant X1
100755867	12.6945	82.7805	-2.7051	1.9429e-14	6.9752e-13	Esco2	establishment of sister chromatid cohesion N-acetyltransferase 2%2C transcript variant X1
100755869	74.8978	24.1443	1.6332	3.3953e-07	4.6366e-06	Shroom4	shroom family member 4%2C transcript variant X1
100755882	47.6534	159.747	-1.7451	3.2769e-16	1.3757e-14	Arrdc3	arrestin domain containing 3%2C transcript variant X1
100755913	22.6549	54.5957	-1.269	0.00014579	0.0011013	Tsen54	TSEN54 tRNA splicing endonuclease subunit%2C transcript variant X1
100755998	36.8142	112.542	-1.6121	8.7024e-11	2.0658e-09	Bckdk	branched chain ketoacid dehydrogenase kinase%2C transcript variant X1
100756038	1587.79	3358.42	-1.0808	2.7448e-153	2.3239e-150	Txnip	thioredoxin interacting protein
100756174	45.7004	93.2266	-1.0285	2.4183e-05	0.00022771	Pafah1b3	platelet-activating factor acetylhydrolase 1b%2C catalytic subunit 3 (29kDa)%2C transcript variant X1
100756254	96.0879	20.3009	2.2428	6.807e-13	2.1478e-11	Ada	adenosine deaminase
100756310	37.2048	80.8095	-1.119	2.6887e-05	0.0002497	Alyref	Aly/REF export factor
100756337	14.6476	1.28113	3.5152	0.00038873	0.0026	Fam189b	family with sequence similarity 189%2C member B%2C transcript variant X1
100756348	125.188	297.221	-1.2474	2.1472e-18	1.01e-16	Slc25a39	solute carrier family 25%2C member 39%2C transcript variant X3
100756369	16.8935	49.8654	-1.5616	2.41e-05	0.00022714	Gbas	glioblastoma amplified sequence%2C transcript variant X1
100756404	18.5536	58.5376	-1.6577	1.8384e-06	2.1794e-05	Acp2	acid phosphatase 2%2C lysosomal
100756408	128.41	301.853	-1.2331	2.3226e-18	1.0874e-16	Cachd1	cache domain containing 1%2C transcript variant X1
100756420	6.83552	29.1703	-2.0934	8.6689e-05	0.00070013	Map2	microtubule-associated protein 2%2C transcript variant X4
100756450	16.8935	41.5873	-1.2997	0.0007387	0.0045376	Tcf19	transcription factor 19%2C transcript variant X1
100756471	118.645	51.048	1.2167	3.4242e-07	4.6573e-06	Prkx	protein kinase%2C X-linked%2C transcript variant X1
100756483	33.8847	10.7418	1.6574	0.00052485	0.0033806	Fgd4	FYVE%2C RhoGEF and PH domain containing 4%2C transcript variant X3
100756491	67.4764	164.871	-1.2889	2.4213e-11	6.1966e-10	Gga3	golgi-associated%2C gamma adaptin ear containing%2C ARF binding protein 3
100756530	30.174	5.22305	2.5303	1.498e-05	0.00014677	Fgd6	FYVE%2C RhoGEF and PH domain containing 6%2C transcript variant X1
100756533	23.8267	71.3489	-1.5823	3.4198e-07	4.6573e-06	Chaf1a	chromatin assembly factor 1%2C subunit A (p150)%2C transcript variant X2
100756559	186.317	86.2297	1.1115	3.1016e-09	6.107e-08	Fam102a	family with sequence similarity 102%2C member A%2C transcript variant X1
100756570	24.3149	67.5055	-1.4732	2.4333e-06	2.8222e-05	Lmf2	lipase maturation factor 2
100756577	77.2414	33.3093	1.2135	4.0501e-05	0.00035627	Foxo4	forkhead box O4%2C transcript variant X1
100756580	46.5792	145.161	-1.6399	8.8819e-14	3.0694e-12	Mcm5	minichromosome maintenance complex component 5%2C transcript variant X1
100756588	24.9008	58.7347	-1.238	0.00011025	0.00086627	Srm	spermidine synthase
100756628	126.36	52.6247	1.2637	5.7325e-08	9.2155e-07	Phf8	PHD finger protein 8%2C transcript variant X2
100756646	66.9881	32.3238	1.0513	0.00070084	0.0043392	Etv5	ets variant 5%2C transcript variant X1
100756673	27.3421	5.42015	2.3347	8.5521e-05	0.00069234	Gsdmd	gasdermin D
100756691	23.0455	69.2794	-1.5879	4.7348e-07	6.1991e-06	Ctsh	cathepsin H
100756702	104.974	43.8539	1.2593	8.1306e-07	1.0262e-05	Wrnip1	Werner helicase interacting protein 1%2C transcript variant X1
100756724	75.972	33.3093	1.1895	6.2145e-05	0.00052441	Tbc1d12	TBC1 domain family%2C member 12
100756786	27.3421	71.1518	-1.3798	3.9457e-06	4.3764e-05	Umps	uridine monophosphate synthetase
100756791	27.1468	208.331	-2.94	1.0188e-36	1.3988e-34	LOC100756791	protein CTLA-2-beta%2C transcript variant X1
100756849	39.8413	152.553	-1.937	1.2725e-17	5.7204e-16	Itgb4	integrin%2C beta 4%2C transcript variant X1
100756869	117.864	51.4422	1.1961	5.4254e-07	7.0134e-06	Snx12	sorting nexin 12
100756872	260.336	1004.9	-1.9486	1.7049e-107	7.8737e-105	Hmox1	heme oxygenase (decycling) 1%2C transcript variant X1
100756924	37.2048	79.2327	-1.0906	4.6006e-05	0.00039815	Thbs3	thrombospondin 3%2C transcript variant X1
100756934	56.3442	159.352	-1.4999	2.1949e-13	7.4087e-12	Slc35b1	solute carrier family 35%2C member B1
100756942	14.8429	41.4888	-1.483	0.00020487	0.001491	LOC100756942	Uncharacterized protein C3orf18%2C transcript variant X2
100756967	54.1959	154.228	-1.5088	4.2267e-13	1.372e-11	LOC100756967	chromosome unknown open reading frame%2C human C14orf80%2C transcript variant X1
100756988	39.1578	90.1716	-1.2034	2.7426e-06	3.1592e-05	Nr1h3	nuclear receptor subfamily 1%2C group H%2C member 3%2C transcript variant X3
100757029	67.7693	20.8922	1.6977	6.0024e-07	7.671e-06	Gem	GTP binding protein overexpressed in skeletal muscle%2C transcript variant X1
100757053	14.8429	80.8095	-2.4448	8.0247e-13	2.5242e-11	Tspan4	tetraspanin 4%2C transcript variant X1
100757070	175.38	64.1549	1.4509	9.7252e-13	3.0489e-11	Marc2	mitochondrial amidoxime reducing component 2%2C transcript variant X1
100757077	2.44126	100.716	-5.3665	9.6862e-26	7.8104e-24	LOC100757077	protein CTLA-2-beta%2C transcript variant X1
100757135	35.0565	110.867	-1.6611	4.8821e-11	1.2098e-09	Galk1	galactokinase 1%2C transcript variant X1
100757147	157.315	46.9089	1.7457	8.5012e-15	3.1294e-13	Asun	asunder spermatogenesis regulator%2C transcript variant X1
100757308	7.12848	26.0167	-1.8678	0.00056771	0.003614	Tnfaip8l1	tumor necrosis factor%2C alpha-induced protein 8-like 1%2C transcript variant X1
100757310	124.602	61.5926	1.0165	7.0976e-06	7.5509e-05	Lrrc16a	leucine rich repeat containing 16A%2C transcript variant X2
100757338	219.518	108.304	1.0192	2.305e-09	4.6009e-08	Znf318	zinc finger protein 318%2C transcript variant X1
100757357	93.6467	205.079	-1.1309	1.5507e-11	4.0397e-10	Mbd2	methyl-CpG binding domain protein 2%2C transcript variant X1
100757386	78.7062	39.0251	1.0121	0.00037703	0.0025318	Usf2	upstream transcription factor 2%2C c-fos interacting%2C transcript variant X1
100757403	1688.08	809.376	1.0605	6.2415e-66	1.626e-63	Huwe1	HECT%2C UBA and WWE domain containing 1%2C E3 ubiquitin protein ligase%2C transcript variant X2
100757442	195.301	87.7079	1.1549	3.7204e-10	8.2172e-09	Klhl42	kelch-like family member 42%2C transcript variant X1
100757489	17.1865	0	7.4462	3.4341e-05	0.00030825	LOC100757489	glutamyl aminopeptidase-like%2C transcript variant X1
100757531	317.754	125.747	1.3374	2.1026e-19	1.0899e-17	Ppp4r1	protein phosphatase 4%2C regulatory subunit 1%2C transcript variant X1
100757539	71.0894	146.738	-1.0455	8.0512e-08	1.2546e-06	LOC100757539	histone H2AX%2C transcript variant X1
100757594	15.6241	57.9463	-1.8909	2.155e-07	3.1012e-06	LOC100757594	chromosome unknown open reading frame%2C human C19orf10%2C transcript variant X1
100757595	31.834	115.696	-1.8617	4.0846e-13	1.3387e-11	Rad23a	RAD23 homolog A (S. cerevisiae)%2C transcript variant X1
100757601	119.915	58.8333	1.0273	8.7579e-06	9.0708e-05	Dido1	death inducer-obliterator 1%2C transcript variant X2
100757611	72.2613	151.764	-1.0705	2.7145e-08	4.6196e-07	Naglu	N-acetylglucosaminidase%2C alpha%2C transcript variant X1
100757648	160.44	67.6041	1.2468	1.46e-09	2.9966e-08	Mark1	MAP/microtubule affinity-regulating kinase 1%2C transcript variant X1
100757649	13.8663	44.8394	-1.6932	2.2712e-05	0.00021525	Tpst1	tyrosylprotein sulfotransferase 1%2C transcript variant X1
100757700	4.98017	37.0541	-2.8954	1.1663e-07	1.7584e-06	Il7r	interleukin 7 receptor
100757740	1937.48	867.027	1.16	2.0772e-87	7.0349e-85	Col4a1	collagen%2C type IV%2C alpha 1%2C transcript variant X1
100757761	19.7254	53.7088	-1.4451	3.3765e-05	0.00030387	Fancd2	Fanconi anemia%2C complementation group D2%2C transcript variant X1
100757850	26.4632	77.1632	-1.5439	1.8752e-07	2.7492e-06	Kctd7	potassium channel tetramerization domain containing 7%2C transcript variant X7
100757887	101.263	48.9784	1.0479	3.2452e-05	0.00029412	Slc17a5	solute carrier family 17 (acidic sugar transporter)%2C member 5%2C transcript variant X1
100757907	55.1724	117.962	-1.0963	5.9614e-07	7.6351e-06	Nrg1	neuregulin 1%2C transcript variant X2
100757915	49.3134	108.6	-1.139	8.0617e-07	1.0187e-05	Grik5	glutamate receptor%2C ionotropic%2C kainate 5%2C transcript variant X1
100757918	68.8435	31.2398	1.1399	0.00023384	0.0016684	Fam199x	family with sequence similarity 199%2C X-linked%2C transcript variant X1
100757931	15.5264	47.8944	-1.6251	2.08e-05	0.00019918	Thnsl1	threonine synthase-like 1 (S. cerevisiae)%2C transcript variant X1
100757936	114.446	24.1443	2.2449	4.3593e-15	1.6223e-13	Wdfy4	WDFY family member 4%2C transcript variant X5
100757945	32.127	74.9952	-1.223	1.4957e-05	0.00014668	Ift172	intraflagellar transport 172 homolog (Chlamydomonas)%2C transcript variant X1
100758030	35.0565	71.7431	-1.0332	0.00020158	0.0014692	Pthlh	parathyroid hormone-like hormone
100758075	16.4053	41.6859	-1.3454	0.00052681	0.0033897	Gmpr2	guanosine monophosphate reductase 2%2C transcript variant X1
100758121	37.0095	109.98	-1.5713	2.9909e-10	6.6639e-09	Rgma	repulsive guidance molecule family member a%2C transcript variant X1
100758194	544.108	254.156	1.0982	1.1734e-23	8.2787e-22	Git1	G protein-coupled receptor kinase interacting ArfGAP 1%2C transcript variant X1
100758263	295.783	144.669	1.0318	2.4023e-12	6.9991e-11	Smc1a	structural maintenance of chromosomes 1A%2C transcript variant X1
100758269	16.5029	82.7805	-2.3266	1.8505e-12	5.5459e-11	Slc35b2	solute carrier family 35 (adenosine 3'-phospho 5'-phosphosulfate transporter)%2C member B2%2C transcript variant X1
100758283	23.9243	54.3001	-1.1825	0.00033002	0.0022518	Runx1	runt-related transcription factor 1
100758316	128.41	58.4391	1.1358	5.4519e-07	7.0205e-06	Gramd1a	GRAM domain containing 1A%2C transcript variant X1
100758350	1.85536	19.8082	-3.4163	3.0674e-05	0.00027925	LOC100758350	histone H2A type 2-A
100758380	42.1849	98.154	-1.2183	7.873e-07	9.9614e-06	Srsf7	serine/arginine-rich splicing factor 7
100758401	822.314	363.15	1.1791	4.1511e-39	6.025e-37	Rpl10	ribosomal protein L10%2C transcript variant X1
100758424	67.7693	136.785	-1.0132	4.3181e-07	5.7273e-06	Agpat9	1-acylglycerol-3-phosphate O-acyltransferase 9%2C transcript variant X3
100758427	56.8325	137.967	-1.2795	1.2345e-09	2.5703e-08	Gsto1	glutathione S-transferase omega 1%2C transcript variant X2
100758459	55.3677	125.452	-1.18	5.0661e-08	8.2751e-07	Uhrf1	ubiquitin-like with PHD and ring finger domains 1%2C transcript variant X4
100758471	262.875	541.916	-1.0437	7.1067e-25	5.5118e-23	Itga3	integrin%2C alpha 3 (antigen CD49C%2C alpha 3 subunit of VLA-3 receptor)%2C transcript variant X1
100758502	93.0608	40.8975	1.1862	9.7939e-06	9.9906e-05	Cdk2ap2	cyclin-dependent kinase 2 associated protein 2%2C transcript variant X1
100758503	56.3442	195.52	-1.795	3.4744e-20	1.9081e-18	Emc10	ER membrane protein complex subunit 10%2C transcript variant X1
100758507	79.878	193.746	-1.2783	6.2587e-13	1.9934e-11	Dnajb6	DnaJ (Hsp40) homolog%2C subfamily B%2C member 6%2C transcript variant X3
100758556	28.0256	84.7514	-1.5965	2.246e-08	3.8612e-07	E2f1	E2F transcription factor 1%2C transcript variant X1
100758580	31.2481	136.292	-2.1249	1.0992e-17	4.9855e-16	Mrpl38	mitochondrial ribosomal protein L38
100758590	50.6805	128.211	-1.339	1.373e-09	2.8353e-08	LOC100758590	epoxide hydrolase 1%2C transcript variant X2
100758636	68.7458	33.0136	1.0582	0.00055506	0.0035446	Capn1	calpain 1%2C (mu/I) large subunit%2C transcript variant X1
100758701	29.1975	65.5345	-1.1664	9.4834e-05	0.00076107	Tmem199	transmembrane protein 199
100758705	117.18	49.8654	1.2326	3.0382e-07	4.2147e-06	LOC100758705	chromosome unknown open reading frame%2C human C12orf57%2C transcript variant X1
100758713	11.8157	36.6599	-1.6335	0.00018627	0.0013694	Tti1	TELO2 interacting protein 1%2C transcript variant X1
100758784	24.3149	80.2182	-1.7221	9.9091e-09	1.814e-07	Arhgef1	Rho guanine nucleotide exchange factor (GEF) 1%2C transcript variant X1
100758833	7.71438	37.0541	-2.264	3.5033e-06	3.9373e-05	Atg4d	autophagy related 4D%2C cysteine peptidase%2C transcript variant X2
100758834	130.754	56.0739	1.2215	7.901e-08	1.2331e-06	Kdm6a	lysine (K)-specific demethylase 6A%2C transcript variant X1
100758855	4.68722	37.6454	-3.0057	5.4263e-08	8.8069e-07	Psmc3ip	PSMC3 interacting protein
100758866	22.6549	172.164	-2.9259	1.6682e-30	1.6297e-28	Fbf1	Fas (TNFRSF6) binding factor 1%2C transcript variant X2
100758868	939.787	459.333	1.0328	6.8712e-36	8.9502e-34	Bzw1	basic leucine zipper and W2 domains 1%2C transcript variant X1
100758869	59.2738	134.026	-1.177	1.8957e-08	3.2924e-07	S100a11	S100 calcium binding protein A11%2C transcript variant X1
100758888	26.7562	66.0273	-1.3032	2.0355e-05	0.00019529	Ppp2r5b	protein phosphatase 2%2C regulatory subunit B'%2C beta%2C transcript variant X1
100758899	7.61673	47.5002	-2.6407	1.0309e-08	1.8839e-07	Mrpl17	mitochondrial ribosomal protein L17
100758958	207.116	88.7919	1.2219	1.3783e-11	3.6091e-10	Idh1	isocitrate dehydrogenase 1 (NADP+)%2C soluble
100758963	39.3531	94.4092	-1.2625	6.5132e-07	8.2925e-06	Lars2	leucyl-tRNA synthetase 2%2C mitochondrial%2C transcript variant X4
100758970	112.493	40.7004	1.4667	8.3118e-09	1.5467e-07	Pc	pyruvate carboxylase%2C transcript variant X4
100758995	22.6549	56.6652	-1.3226	6.5765e-05	0.0005522	Ptpdc1	protein tyrosine phosphatase domain containing 1%2C transcript variant X1
100759005	639.707	221.733	1.5286	1.1408e-45	1.9983e-43	Myh10	myosin%2C heavy chain 10%2C non-muscle%2C transcript variant X1
100759055	33.3964	86.4268	-1.3718	4.1095e-07	5.5009e-06	Dcakd	dephospho-CoA kinase domain containing%2C transcript variant X1
100759082	78.8038	31.2398	1.3349	7.5051e-06	7.9263e-05	Cxcl12	chemokine (C-X-C motif) ligand 12%2C transcript variant X1
100759120	35.0565	88.8905	-1.3423	4.3277e-07	5.7326e-06	Med24	mediator complex subunit 24%2C transcript variant X1
100759140	24.022	55.6797	-1.2128	0.00021	0.001524	Cdon	cell adhesion associated%2C oncogene regulated%2C transcript variant X2
100759171	31.3458	1.08403	4.8538	1.2019e-08	2.1652e-07	Casp1	caspase 1%2C apoptosis-related cysteine peptidase%2C transcript variant X2
100759186	49.0205	16.1619	1.6008	4.8063e-05	0.00041284	Fam50a	family with sequence similarity 50%2C member A%2C transcript variant X1
100759244	31.3458	5.22305	2.5853	7.9403e-06	8.301e-05	Mid2	midline 2%2C transcript variant X2
100759246	31.1505	76.769	-1.3013	4.4437e-06	4.8861e-05	LOC100759246	H-2 class I histocompatibility antigen%2C Q10 alpha chain-like
100759296	103.998	44.1496	1.2361	1.3284e-06	1.6145e-05	Gulp1	GULP%2C engulfment adaptor PTB domain containing 1%2C transcript variant X1
100759310	63.0821	14.5851	2.1127	2.1223e-08	3.6734e-07	Ifi30	interferon%2C gamma-inducible protein 30
100759320	0	11.1359	-6.8334	0.00058352	0.0037007	Il10	interleukin 10%2C transcript variant X3
100759338	127.824	289.535	-1.1796	1.2728e-16	5.4105e-15	Nmt1	N-myristoyltransferase 1%2C transcript variant X1
100759377	144.034	0	7.3434	2.222e-33	2.5655e-31	Mmp13	matrix metallopeptidase 13 (collagenase 3)%2C transcript variant X1
100759382	84.7605	36.2657	1.2248	1.473e-05	0.00014474	Asap2	ArfGAP with SH3 domain%2C ankyrin repeat and PH domain 2%2C transcript variant X1
100759398	259.555	118.948	1.1257	1.5511e-12	4.7183e-11	Mmd	monocyte to macrophage differentiation-associated%2C transcript variant X2
100759507	242.661	110.177	1.1391	5.0543e-12	1.4107e-10	Gm2a	GM2 ganglioside activator%2C transcript variant X1
100759522	5.17547	72.4329	-3.8069	1.1152e-16	4.7607e-15	Fry	furry homolog (Drosophila)%2C transcript variant X1
100759555	4.88252	30.8456	-2.6594	3.6386e-06	4.0579e-05	Knstrn	kinetochore-localized astrin/SPAG5 binding protein%2C transcript variant X1
100759600	7.71438	29.2688	-1.9237	0.00019399	0.001422	Tmem234	transmembrane protein 234%2C transcript variant X1
100759620	8.00733	90.3687	-3.4964	2.6012e-19	1.3347e-17	Plcd3	phospholipase C%2C delta 3%2C transcript variant X1
100759667	184.559	49.3726	1.9023	4.2625e-19	2.1334e-17	Znf568	zinc finger protein 568%2C transcript variant X4
100759694	11.6204	57.7492	-2.3131	4.5001e-09	8.6429e-08	Nod2	nucleotide-binding oligomerization domain containing 2%2C transcript variant X2
100759709	14.4523	1.08403	3.7368	0.00030946	0.0021258	Hoxa7	homeobox A7%2C transcript variant X1
100759719	34.7635	72.8271	-1.0669	0.00012279	0.00095086	Plekhh3	pleckstrin homology domain containing%2C family H (with MyTH4 domain) member 3%2C transcript variant X5
100759745	49.997	10.1505	2.3003	1.4106e-07	2.0861e-06	Ddit4	DNA-damage-inducible transcript 4%2C transcript variant X1
100759746	16.21	0	6.3618	3.409e-05	0.00030651	LOC100759746	caspase-12-like%2C transcript variant X1
100759777	40.5249	150.089	-1.8889	7.4412e-17	3.2309e-15	C1s	complement component 1%2C s subcomponent%2C transcript variant X2
100759795	121.77	15.5706	2.9673	2.652e-21	1.6038e-19	Ndufb9	NADH dehydrogenase (ubiquinone) 1 beta subcomplex%2C 9%2C 22kDa%2C transcript variant X1
100759801	7.71438	35.0832	-2.1852	9.9096e-06	0.00010098	Mrpl57	mitochondrial ribosomal protein L57%2C transcript variant X1
100759851	12.5969	56.7638	-2.1719	2.1375e-08	3.6933e-07	LOC100759851	uncharacterized LOC100759851%2C transcript variant X3
100759871	1152.18	300.178	1.9405	2.4982e-113	1.3359e-110	Col5a2	collagen%2C type V%2C alpha 2%2C transcript variant X1
100759892	14.4523	43.7554	-1.5982	5.7994e-05	0.00049102	Dcdc2b	doublecortin domain containing 2B%2C transcript variant X1
100759909	4.58957	49.6683	-3.4359	3.7002e-11	9.2824e-10	Acbd4	acyl-CoA binding domain containing 4%2C transcript variant X2
100760007	96.9668	42.8685	1.1776	7.2421e-06	7.689e-05	Jup	junction plakoglobin
100760010	19.7254	0	5.302	4.8154e-06	5.2438e-05	Scara3	scavenger receptor class A%2C member 3%2C transcript variant X1
100760037	45.5051	17.1474	1.408	0.00038512	0.0025793	Inpp5a	inositol polyphosphate-5-phosphatase%2C 40kDa%2C transcript variant X1
100760092	1068.88	509.494	1.069	6.1007e-43	1.0161e-40	Sparc	secreted protein%2C acidic%2C cysteine-rich (osteonectin)%2C transcript variant X2
100760115	16.6006	115.893	-2.8035	2.8858e-20	1.6199e-18	Tfpi	tissue factor pathway inhibitor (lipoprotein-associated coagulation inhibitor)%2C transcript variant X6
100760136	31.2481	69.4765	-1.1528	6.8063e-05	0.00057094	Mesdc1	mesoderm development candidate 1
100760223	24.3149	60.7057	-1.32	3.7106e-05	0.00032954	Kcnk5	potassium channel%2C subfamily K%2C member 5
100760255	127.238	43.3612	1.5531	1.536e-10	3.528e-09	Rapsn	receptor-associated protein of the synapse
100760305	324.785	116.878	1.4745	8.268e-23	5.4547e-21	Fmr1	fragile X mental retardation 1%2C transcript variant X1
100760307	106.829	246.469	-1.2061	8.0797e-15	2.9851e-13	Zdhhc3	zinc finger%2C DHHC-type containing 3%2C transcript variant X1
100760316	184.754	602.721	-1.7059	5.8491e-55	1.2381e-52	Srp68	signal recognition particle 68kDa%2C transcript variant X1
100760320	430.247	3677.92	-3.0957	0	0	Sod2	superoxide dismutase 2%2C mitochondrial%2C transcript variant X1
100760334	70.9918	172.361	-1.2797	1.1087e-11	2.9412e-10	Ermp1	endoplasmic reticulum metallopeptidase 1
100760335	10.1556	90.6643	-3.1583	6.1814e-18	2.829e-16	Loxl3	lysyl oxidase-like 3%2C transcript variant X1
100760348	21.0925	78.2473	-1.8913	1.6756e-09	3.4184e-08	Trim3	tripartite motif containing 3%2C transcript variant X3
100760351	157.217	73.0242	1.1063	5.8865e-08	9.4481e-07	Yipf6	Yip1 domain family%2C member 6%2C transcript variant X2
100760376	526.628	2012.85	-1.9344	2.0452e-211	2.5974e-208	Cspg4	chondroitin sulfate proteoglycan 4
100760377	2.44126	16.6546	-2.7702	0.00051019	0.0032932	Jmjd7	jumonji domain containing 7%2C transcript variant X1
100760394	68.4529	217.003	-1.6645	3.216e-20	1.7953e-18	Nav2	neuron navigator 2%2C transcript variant X4
100760396	75.972	24.5385	1.6304	2.8984e-07	4.0562e-06	Flcn	folliculin%2C transcript variant X1
100760415	71.5777	23.7501	1.5916	1.0046e-06	1.2402e-05	Lztfl1	leucine zipper transcription factor-like 1%2C transcript variant X2
100760496	608.166	235.037	1.3716	4.8619e-37	6.7668e-35	Acsl4	acyl-CoA synthetase long-chain family member 4%2C transcript variant X3
100760513	98.2362	30.4514	1.6897	2.1136e-09	4.2523e-08	Ppp2r3a	protein phosphatase 2%2C regulatory subunit B''%2C alpha
100760521	83.5887	31.3383	1.4154	1.3572e-06	1.6474e-05	Rhod	ras homolog family member D%2C transcript variant X1
100760527	30.8575	76.8676	-1.3168	3.6028e-06	4.0313e-05	Fam96b	family with sequence similarity 96%2C member B
100760539	234.849	511.169	-1.1221	3.5802e-26	2.9815e-24	Anxa2	annexin A2%2C transcript variant X1
100760556	670.858	323.731	1.0512	7.6052e-27	6.439e-25	Scpep1	serine carboxypeptidase 1
100760557	73.6284	165.857	-1.1716	4.6291e-10	1.0119e-08	Smpd1	sphingomyelin phosphodiesterase 1%2C acid lysosomal
100760583	10.1556	36.4628	-1.8441	5.2052e-05	0.00044441	Glipr1	GLI pathogenesis-related 1%2C transcript variant X2
100760638	688.142	321.366	1.0985	1.6797e-29	1.5656e-27	Atp6ap1	ATPase%2C H+ transporting%2C lysosomal accessory protein 1%2C transcript variant X1
100760685	16.1123	58.9318	-1.8709	2.0696e-07	2.9996e-06	Kiaa1524	KIAA1524 ortholog
100760712	929.241	244.991	1.9233	1.1132e-90	4.3501e-88	Fyco1	FYVE and coiled-coil domain containing 1%2C transcript variant X2
100760774	0	15.1764	-7.28	7.5764e-05	0.00062531	Zmym6nb	ZMYM6 neighbor%2C transcript variant X1
100760785	104.681	36.5614	1.5176	1.1586e-08	2.0945e-07	Msl3	male-specific lethal 3 homolog (Drosophila)%2C transcript variant X1
100760812	66.2069	235.136	-1.8284	1.654e-24	1.2635e-22	Fabp4	fatty acid binding protein 4%2C adipocyte
100760862	140.226	44.7409	1.6481	2.1352e-12	6.3133e-11	Fgd1	FYVE%2C RhoGEF and PH domain containing 1%2C transcript variant X1
100760863	28.7092	82.2877	-1.5192	1.0371e-07	1.5821e-06	Rnf123	ring finger protein 123%2C transcript variant X2
100760878	328.593	3718.42	-3.5003	0	0	Thbs1	thrombospondin 1%2C transcript variant X2
100760885	39.3531	94.7048	-1.267	5.8377e-07	7.4888e-06	Vps25	vacuolar protein sorting 25 homolog (S. cerevisiae)
100760898	16.7959	126.733	-2.9156	8.1516e-23	5.4131e-21	Rnf157	ring finger protein 157%2C transcript variant X1
100760926	39.646	105.644	-1.414	1.0398e-08	1.8966e-07	Znf367	zinc finger protein 367
100760931	13.8663	58.1434	-2.068	3.8024e-08	6.3124e-07	Taf10	TAF10 RNA polymerase II%2C TATA box binding protein (TBP)-associated factor%2C 30kDa
100760951	0	33.9006	-5.1175	1.3525e-09	2.7987e-08	Cornifin-A	cornifin alpha
100760997	86.5182	36.9556	1.2272	1.1626e-05	0.00011695	Ccnyl1	cyclin Y-like 1
100761011	28.2209	68.6881	-1.2833	1.737e-05	0.00016855	Rhog	ras homolog family member G
100761090	79.2921	32.4224	1.2902	1.2332e-05	0.00012344	Dynlt3	dynein%2C light chain%2C Tctex-type 3%2C transcript variant X1
100761092	5.27312	25.524	-2.2751	0.00011283	0.00088183	Msh5	mutS homolog 5%2C transcript variant X2
100761123	101.361	45.0365	1.1703	5.0289e-06	5.4587e-05	Cenpv	centromere protein V%2C transcript variant X1
100761166	60.9338	25.9182	1.2333	0.00022041	0.0015848	Bmf	Bcl2 modifying factor%2C transcript variant X3
100761176	150.284	72.63	1.0491	4.0353e-07	5.4159e-06	Tfe3	transcription factor binding to IGHM enhancer 3%2C transcript variant X1
100761186	17.9677	47.5002	-1.4025	0.00013589	0.0010397	Ubald2	UBA-like domain containing 2
100761283	66.0116	149.793	-1.1822	2.4828e-09	4.9365e-08	Fbn1	fibrillin 1%2C transcript variant X1
100761317	8.98383	34.7875	-1.9532	4.0803e-05	0.00035831	Slc9a9	solute carrier family 9%2C subfamily A (NHE9%2C cation proton antiporter 9)%2C member 9
100761406	211.022	57.355	1.8794	2.8246e-21	1.6881e-19	Ptpn14	protein tyrosine phosphatase%2C non-receptor type 14%2C transcript variant X1
100761451	24.6079	60.9028	-1.3074	4.0944e-05	0.00035923	LOC100761451	pleckstrin homology-like domain family A member 1
100761465	37.1071	77.5574	-1.0636	7.6989e-05	0.00063414	LOC100761465	cytochrome c oxidase assembly factor 3 homolog%2C mitochondrial
100761523	12.2063	39.1236	-1.6804	8.2606e-05	0.00067304	Phpt1	phosphohistidine phosphatase 1%2C transcript variant X1
100761544	5.85902	30.747	-2.3917	1.2859e-05	0.00012808	Ciart	circadian associated repressor of transcription
100761576	217.663	89.2847	1.2856	5.1001e-13	1.6346e-11	Rap2c	RAP2C%2C member of RAS oncogene family%2C transcript variant X1
100761578	9.96033	50.9494	-2.3548	2.6085e-08	4.4616e-07	Dut	deoxyuridine triphosphatase%2C transcript variant X2
100761580	30.3693	79.5284	-1.3889	9.4948e-07	1.1793e-05	Ncln	nicalin%2C transcript variant X1
100761638	26.2679	73.3198	-1.4809	8.1811e-07	1.03e-05	Tmem230	transmembrane protein 230%2C transcript variant X3
100761647	35.5447	81.3023	-1.1937	9.635e-06	9.8582e-05	Ankrd40	ankyrin repeat domain 40%2C transcript variant X1
100761654	74.8002	28.0862	1.4132	5.0047e-06	5.4382e-05	LOC100761654	ADP/ATP translocase 2-like%2C transcript variant X1
100761728	20.7995	55.8768	-1.4257	2.8137e-05	0.00025965	Copz2	coatomer protein complex%2C subunit zeta 2%2C transcript variant X1
100761732	16.21	43.7554	-1.4326	0.0002	0.0014617	Apeh	acylaminoacyl-peptide hydrolase
100761764	67.6717	179.85	-1.4102	9.0388e-14	3.113e-12	Prpsap1	phosphoribosyl pyrophosphate synthetase-associated protein 1%2C transcript variant X1
100761792	70.8941	30.5499	1.2145	8.3155e-05	0.00067643	Ubl4a	ubiquitin-like 4A
100761853	128.996	261.547	-1.0197	2.1413e-12	6.3133e-11	Ppp1r9b	protein phosphatase 1%2C regulatory subunit 9B%2C transcript variant X1
100761867	237.193	78.5429	1.5945	4.8483e-19	2.3797e-17	Gpnmb	glycoprotein (transmembrane) nmb
100761878	46.9698	9.75627	2.2673	4.2705e-07	5.6865e-06	Suv420h1	suppressor of variegation 4-20 homolog 1 (Drosophila)%2C transcript variant X1
100761908	31.3458	65.8302	-1.0705	0.00025134	0.0017758	Spag5	sperm associated antigen 5%2C transcript variant X1
100761947	88.0806	42.4743	1.0522	0.00010052	0.00080164	Otud5	OTU deubiquitinase 5%2C transcript variant X2
100762036	12.4016	38.2367	-1.6244	0.00014369	0.0010887	Rtel1	regulator of telomere elongation helicase 1%2C transcript variant X1
100762053	75.8743	331.122	-2.1257	1.1705e-40	1.7749e-38	Sphk1	sphingosine kinase 1%2C transcript variant X1
100762082	64.7422	29.7616	1.1213	0.00043325	0.0028639	Fam3a	family with sequence similarity 3%2C member A%2C transcript variant X1
100762087	7.51908	36.1672	-2.2661	4.53e-06	4.9703e-05	Sipa1	signal-induced proliferation-associated 1%2C transcript variant X1
100762088	7.32378	38.828	-2.4064	8.6758e-07	1.0842e-05	Cdk10	cyclin-dependent kinase 10%2C transcript variant X2
100762127	195.008	89.5803	1.1223	9.8266e-10	2.0671e-08	Pfkl	phosphofructokinase%2C liver%2C transcript variant X1
100762130	14.1593	47.2046	-1.7372	9.7182e-06	9.9233e-05	Fastk	Fas-activated serine/threonine kinase%2C transcript variant X2
100762143	70.5035	25.7211	1.4547	5.8235e-06	6.2676e-05	Dennd5b	DENN/MADD domain containing 5B%2C transcript variant X1
100762220	157.217	42.0801	1.9015	1.7271e-16	7.3114e-15	Pmepa1	prostate transmembrane protein%2C androgen induced 1%2C transcript variant X1
100762232	0	15.1764	-4.28	8.6011e-05	0.00069576	LOC100762232	chromosome unknown open reading frame%2C human C17orf53
100762236	18.163	142.895	-2.9759	5.4654e-26	4.5145e-24	Pim2	pim-2 oncogene
100762273	14.9405	48.7814	-1.7071	8.8498e-06	9.1469e-05	Uggt2	UDP-glucose glycoprotein glucosyltransferase 2%2C transcript variant X1
100762329	3.51541	45.7264	-3.7013	6.777e-11	1.6239e-09	Arfrp1	ADP-ribosylation factor related protein 1%2C transcript variant X1
100762343	33.6894	151.271	-2.1668	6.8702e-20	3.7128e-18	Kif15	kinesin family member 15%2C transcript variant X1
100762350	68.6482	235.432	-1.778	1.069e-23	7.6486e-22	Ube2o	ubiquitin-conjugating enzyme E2O
100762360	287.58	117.272	1.2941	7.0396e-17	3.0696e-15	Atp6v0d1	ATPase%2C H+ transporting%2C lysosomal 38kDa%2C V0 subunit d1
100762395	595.569	244.104	1.2868	5.9362e-33	6.6277e-31	Fkbp4	FK506 binding protein 4%2C 59kDa
100762397	37.8883	88.7919	-1.2287	2.2754e-06	2.6633e-05	Lfng	LFNG O-fucosylpeptide 3-beta-N-acetylglucosaminyltransferase%2C transcript variant X1
100762424	8.39793	31.2398	-1.8953	0.00013726	0.0010486	LOC100762424	chromosome unknown open reading frame%2C human C21orf33
100762443	5.85902	27.9877	-2.2561	5.7413e-05	0.0004869	Prim1	primase%2C DNA%2C polypeptide 1 (49kDa)%2C transcript variant X1
100762505	73.8237	11.8258	2.6421	3.9417e-12	1.1218e-10	Rnf139	ring finger protein 139
100762536	115.227	42.8685	1.4265	1.1491e-08	2.0811e-07	Ddr1	discoidin domain receptor tyrosine kinase 1%2C transcript variant X4
100762537	10.6439	42.5728	-1.9999	4.0671e-06	4.4915e-05	Fas	Fas cell surface death receptor%2C transcript variant X7
100762547	94.3302	12.0229	2.9719	7.0351e-17	3.0696e-15	Clcn4	chloride channel%2C voltage-sensitive 4%2C transcript variant X3
100762586	32.3223	187.242	-2.5343	1.0077e-28	9.0607e-27	Cd68	CD68 molecule
100762635	13.8663	1.28113	3.4361	0.00062673	0.0039452	Aoc2	amine oxidase%2C copper containing 2 (retina-specific)%2C transcript variant X1
100762738	171.767	74.8966	1.1975	1.4069e-09	2.8994e-08	Gli3	GLI family zinc finger 3%2C transcript variant X2
100762749	21.1901	53.0189	-1.3231	0.00011265	0.00088109	Calm3	calmodulin 3 (phosphorylase kinase%2C delta)%2C transcript variant X1
100762774	27.635	58.5376	-1.0829	0.00049535	0.0032096	Per3	period circadian clock 3%2C transcript variant X5
100762787	2.63656	19.8082	-2.9094	0.0001031	0.00081966	Tmem116	transmembrane protein 116%2C transcript variant X2
100762795	167.47	81.795	1.0338	1.2737e-07	1.9031e-06	Arhgef6	Rac/Cdc42 guanine nucleotide exchange factor (GEF) 6%2C transcript variant X1
100762806	8.88618	59.5231	-2.7438	6.225e-11	1.5095e-09	Rnaseh2a	ribonuclease H2%2C subunit A%2C transcript variant X2
100762809	17.2841	113.035	-2.7092	3.505e-19	1.7805e-17	Adam19	ADAM metallopeptidase domain 19%2C transcript variant X1
100762841	38.3766	13.8953	1.4656	0.00076976	0.0047022	Uhrf2	ubiquitin-like with PHD and ring finger domains 2%2C E3 ubiquitin protein ligase%2C transcript variant X1
100762863	169.033	78.1487	1.113	1.5954e-08	2.8044e-07	Traf4	TNF receptor-associated factor 4%2C transcript variant X1
100762877	115.813	39.2222	1.5621	8.5551e-10	1.8071e-08	Pxdc1	PX domain containing 1%2C transcript variant X1
100762944	21.3854	173.248	-3.0181	1.5039e-31	1.5752e-29	Upb1	ureidopropionase%2C beta%2C transcript variant X2
100762999	369.021	183.792	1.0056	1.8961e-14	6.8312e-13	Hectd1	HECT domain containing E3 ubiquitin protein ligase 1%2C transcript variant X1
100763007	1.56241	15.8663	-3.3441	0.00021675	0.0015629	Znf397	zinc finger protein 397%2C transcript variant X1
100763030	62.008	129.788	-1.0656	3.0189e-07	4.2032e-06	Sacm1l	SAC1 suppressor of actin mutations 1-like (yeast)%2C transcript variant X1
100763144	185.243	86.7224	1.0949	5.3917e-09	1.0201e-07	Sidt2	SID1 transmembrane family%2C member 2%2C transcript variant X4
100763151	244.028	68.491	1.8331	1.4261e-23	9.9925e-22	Spin1	spindlin 1%2C transcript variant X1
100763178	207.605	61.4941	1.7553	3.566e-19	1.8025e-17	Kras	Kirsten rat sarcoma viral oncogene homolog%2C transcript variant X3
100763181	73.3354	25.7211	1.5116	1.9257e-06	2.2776e-05	LOC100763181	sterile alpha motif domain-containing protein 5%2C transcript variant X3
100763246	99.2127	33.7035	1.5576	1.4664e-08	2.6046e-07	Atf3	activating transcription factor 3
100763324	101.166	265.982	-1.3946	2.4253e-19	1.2508e-17	Nrp1	neuropilin 1%2C transcript variant X2
100763339	29.4904	87.3137	-1.566	2.152e-08	3.7121e-07	Sept3	septin 3%2C transcript variant X1
100763346	768.996	286.381	1.425	3.8587e-49	7.128e-47	Usp9x	ubiquitin specific peptidase 9%2C X-linked%2C transcript variant X1
100763414	53.903	18.8227	1.5179	4.2246e-05	0.00036906	Fam101b	family with sequence similarity 101%2C member B%2C transcript variant X1
100763504	100.873	349.748	-1.7938	8.6221e-35	1.0815e-32	Flot1	flotillin 1%2C transcript variant X2
100763528	24.4126	99.9279	-2.0333	9.7529e-13	3.0489e-11	Mybl1	v-myb avian myeloblastosis viral oncogene homolog-like 1%2C transcript variant X1
100763540	11.4251	43.7554	-1.9373	4.7108e-06	5.1409e-05	Ghr	growth hormone receptor%2C transcript variant X1
100763541	108.978	40.0106	1.4456	2.0484e-08	3.5514e-07	LOC100763541	cytochrome c-type heme lyase
100763610	16.0147	50.0625	-1.6443	1.1491e-05	0.00011583	Yif1a	Yip1 interacting factor homolog A (S. cerevisiae)
100763662	28.0256	2.06951	3.7594	4.7986e-07	6.2666e-06	Fhl1	four and a half LIM domains 1%2C transcript variant X4
100763688	180.751	75.685	1.2559	1.0592e-10	2.4853e-09	Hdac6	histone deacetylase 6%2C transcript variant X2
100763695	39.646	122.003	-1.6217	1.1774e-11	3.0909e-10	Fam57a	family with sequence similarity 57%2C member A%2C transcript variant X1
100763701	129.191	52.132	1.3093	1.6371e-08	2.8628e-07	Trap1	TNF receptor-associated protein 1
100763715	170.4	63.8592	1.416	5.1908e-12	1.4409e-10	Cerk	ceramide kinase%2C transcript variant X1
100763748	37.7907	7.19402	2.3932	2.7566e-06	3.1718e-05	Mrpl13	mitochondrial ribosomal protein L13%2C transcript variant X1
100763760	174.696	350.93	-1.0063	8.0765e-16	3.2823e-14	Endod1	endonuclease domain containing 1%2C transcript variant X1
100763847	21.776	53.1175	-1.2864	0.00015371	0.0011534	Abhd1	abhydrolase domain containing 1%2C transcript variant X1
100763889	59.9573	19.7096	1.605	6.6559e-06	7.1034e-05	LOC100763889	zinc finger protein 431-like%2C transcript variant X1
100763919	30.6622	109.388	-1.8349	2.8444e-12	8.1636e-11	Thsd7a	thrombospondin%2C type I%2C domain containing 7A%2C transcript variant X1
100763950	81.831	174.43	-1.0919	1.4287e-09	2.9384e-08	Igsf8	immunoglobulin superfamily%2C member 8%2C transcript variant X1
100763958	14.9405	55.2855	-1.8877	4.2089e-07	5.6266e-06	C3	complement component 3%2C transcript variant X1
100763988	8.49558	38.828	-2.1923	3.1898e-06	3.613e-05	Rfc4	replication factor C (activator 1) 4%2C 37kDa%2C transcript variant X1
100763989	123.528	43.0656	1.5202	5.4256e-10	1.1753e-08	Cul4b	cullin 4B
100763994	24.022	52.9204	-1.1395	0.00057053	0.0036296	Nxt1	NTF2-like export factor 1%2C transcript variant X3
100764024	30.174	141.022	-2.2245	3.3709e-19	1.721e-17	Zbtb4	zinc finger and BTB domain containing 4%2C transcript variant X1
100764066	497.04	1332.08	-1.4222	1.1044e-92	4.4881e-90	Atp2b1	ATPase%2C Ca++ transporting%2C plasma membrane 1%2C transcript variant X1
100764080	1.95301	16.5561	-3.0836	0.00026411	0.001857	LOC100764080	Interferon alpha-inducible protein 27%2C transcript variant X2
100764082	63.8633	28.9732	1.1403	0.00039318	0.0026212	Wtip	Wilms tumor 1 interacting protein%2C transcript variant X1
100764109	4.88252	32.718	-2.7444	1.2477e-06	1.5236e-05	Ndufaf3	NADH dehydrogenase (ubiquinone) complex I%2C assembly factor 3
100764114	68.6482	27.692	1.3098	3.8354e-05	0.00033855	Znf667	zinc finger protein 667%2C transcript variant X1
100764135	25.0961	5.22305	2.2645	0.00022146	0.0015901	Klhl4	kelch-like family member 4%2C transcript variant X1
100764180	66.4999	21.9762	1.5974	2.2789e-06	2.6644e-05	Rragb	Ras-related GTP binding B%2C transcript variant X1
100764186	455.344	84.5543	2.429	1.3688e-60	3.3111e-58	Wwc3	WWC family member 3%2C transcript variant X1
100764187	2.83186	30.2543	-3.4173	2.5746e-07	3.6585e-06	Ehd2	EH-domain containing 2%2C transcript variant X1
100764203	156.241	76.0792	1.0382	3.0407e-07	4.2147e-06	Rbm17	RNA binding motif protein 17
100764223	596.937	270.515	1.1419	1.959e-27	1.7158e-25	Nop58	NOP58 ribonucleoprotein%2C transcript variant X2
100764259	95.9903	43.6568	1.1367	1.4625e-05	0.00014384	Znf512b	zinc finger protein 512B%2C transcript variant X2
100764294	87.7877	43.6568	1.0078	0.0001829	0.0013495	Pten	phosphatase and tensin homolog%2C transcript variant X1
100764307	1529.2	645.688	1.2439	1.3582e-77	4.1815e-75	Ddx3x	DEAD (Asp-Glu-Ala-Asp) box helicase 3%2C X-linked%2C transcript variant X1
100764374	61.9103	7.68676	3.0097	1.0171e-11	2.7193e-10	Pdgfrb	platelet-derived growth factor receptor%2C beta polypeptide%2C transcript variant X1
100764403	177.235	42.7699	2.051	3.3095e-20	1.8274e-18	Ppp2r5a	protein phosphatase 2%2C regulatory subunit B'%2C alpha%2C transcript variant X3
100764475	40.0366	97.5627	-1.285	2.9684e-07	4.1484e-06	Timeless	timeless circadian clock%2C transcript variant X2
100764519	245.2	106.826	1.1987	4.4775e-13	1.4442e-11	Bmpr2	bone morphogenetic protein receptor%2C type II (serine/threonine kinase)
100764546	35.74	110.078	-1.6229	1.1453e-10	2.6812e-09	Slc7a11	solute carrier family 7 (anionic amino acid transporter light chain%2C xc- system)%2C member 11%2C transcript variant X1
100764565	31.2481	125.452	-2.0053	2.3056e-15	8.873e-14	Tmed4	transmembrane emp24 protein transport domain containing 4
100764684	56.1489	354.478	-2.6584	1.5851e-55	3.4265e-53	Cdk5rap2	CDK5 regulatory subunit associated protein 2%2C transcript variant X2
100764720	3.80836	20.1038	-2.4002	0.00040827	0.0027121	Hddc3	HD domain containing 3%2C transcript variant X1
100764748	23.1431	2.06951	3.4832	8.8773e-06	9.166e-05	Gzmm	granzyme M (lymphocyte met-ase 1)%2C transcript variant X1
100764759	37.4001	154.721	-2.0486	4.7099e-19	2.3229e-17	Ltbp1	latent transforming growth factor beta binding protein 1%2C transcript variant X1
100764834	100.873	15.5706	2.6956	2.3686e-16	9.9854e-15	LOC100764834	squalene monooxygenase%2C transcript variant X1
100764843	18.3583	83.3718	-2.1831	9.8542e-12	2.6627e-10	Parp3	poly (ADP-ribose) polymerase family%2C member 3%2C transcript variant X2
100764844	310.626	131.857	1.2362	6.3736e-17	2.8154e-15	Col18a1	collagen%2C type XVIII%2C alpha 1%2C transcript variant X1
100764902	134.465	64.0563	1.0698	1.0938e-06	1.3454e-05	Cask	calcium/calmodulin-dependent serine protein kinase (MAGUK family)%2C transcript variant X3
100764915	7.32378	29.1703	-1.9938	0.00014073	0.0010717	Tmem256	transmembrane protein 256%2C transcript variant X1
100764945	82.5145	289.042	-1.8086	2.4078e-29	2.2239e-27	Trip10	thyroid hormone receptor interactor 10%2C transcript variant X1
100764988	14.6476	40.996	-1.4848	0.00022061	0.0015852	Ndufa3	NADH dehydrogenase (ubiquinone) 1 alpha subcomplex%2C 3%2C 9kDa%2C transcript variant X1
100765014	27.2444	6.40563	2.0885	0.00025849	0.0018225	Klhl23	kelch-like family member 23%2C transcript variant X2
100765033	8.59323	56.7638	-2.7237	2.0065e-10	4.5709e-09	Rab24	RAB24%2C member RAS oncogene family%2C transcript variant X1
100765055	8.20263	29.7616	-1.8593	0.00023757	0.0016927	Cd36	CD36 molecule (thrombospondin receptor)%2C transcript variant X5
100765071	15.2335	41.883	-1.4591	0.00022668	0.0016242	LOC100765071	alpha-soluble NSF attachment protein%2C transcript variant X1
100765076	58.7855	3109.39	-5.725	0	0	Thbd	thrombomodulin
100765141	130.559	41.5873	1.6505	1.152e-11	3.0322e-10	Cables2	Cdk5 and Abl enzyme substrate 2%2C transcript variant X1
100765178	101.947	49.7668	1.0346	3.7229e-05	0.00032977	LOC100765178	chromosome unknown open reading frame%2C human C15orf39%2C transcript variant X1
100765185	157.998	75.3894	1.0675	1.3384e-07	1.9909e-06	Armcx2	armadillo repeat containing%2C X-linked 2
100765225	228.404	474.805	-1.0557	2.3075e-22	1.4933e-20	Sacs	sacsin molecular chaperone%2C transcript variant X1
100765226	212.487	437.258	-1.0411	2.6306e-20	1.4848e-18	Znf445	zinc finger protein 445%2C transcript variant X6
100765235	257.113	562.612	-1.1297	6.3052e-29	5.7197e-27	Gpx4	glutathione peroxidase 4
100765245	18.3583	47.993	-1.3864	0.00014301	0.0010843	Tacc3	transforming%2C acidic coiled-coil containing protein 3%2C transcript variant X1
100765357	117.864	55.0884	1.0973	3.1249e-06	3.5513e-05	Ubqln2	ubiquilin 2
100765365	49.6064	174.43	-1.8141	2.0563e-18	9.7172e-17	Eif1ad	eukaryotic translation initiation factor 1A domain containing%2C transcript variant X3
100765417	88.2759	189.311	-1.1007	2.2349e-10	5.0571e-09	Dusp7	dual specificity phosphatase 7%2C transcript variant X1
100765475	154.483	75.9807	1.0237	4.8781e-07	6.3622e-06	Armcx3	armadillo repeat containing%2C X-linked 3%2C transcript variant X1
100765478	27.2444	0	5.7679	6.8184e-08	1.0798e-06	Slc6a6	solute carrier family 6 (neurotransmitter transporter)%2C member 6%2C transcript variant X1
100765525	132.219	274.752	-1.0552	1.4031e-13	4.7998e-12	Sbno2	strawberry notch homolog 2 (Drosophila)%2C transcript variant X3
100765574	15.6241	44.3467	-1.5051	0.00010463	0.00083049	Them6	thioesterase superfamily member 6
100765643	162.002	67.7026	1.2587	9.057e-10	1.9091e-08	Ppp1r10	protein phosphatase 1%2C regulatory subunit 10%2C transcript variant X1
100765687	168.935	76.8676	1.136	9.0693e-09	1.6753e-07	Wdr81	WD repeat domain 81%2C transcript variant X4
100765708	105.072	28.579	1.8783	2.408e-11	6.178e-10	Sumo3	small ubiquitin-like modifier 3%2C transcript variant X1
100765722	153.213	61.6912	1.3124	7.2286e-10	1.5397e-08	Dpy19l1	dpy-19-like 1 (C. elegans)%2C transcript variant X1
100765795	339.628	138.953	1.2894	1.516e-19	7.9395e-18	Etnk1	ethanolamine kinase 1
100765822	26.2679	59.9173	-1.1897	0.00015114	0.0011383	Slbp	stem-loop binding protein%2C transcript variant X2
100765845	24.9008	5.91289	2.0743	0.00050654	0.0032734	Tmcc3	transmembrane and coiled-coil domain family 3%2C transcript variant X1
100765868	99.6033	46.5147	1.0985	1.7866e-05	0.00017304	Prkar2a	protein kinase%2C cAMP-dependent%2C regulatory%2C type II%2C alpha%2C transcript variant X1
100765927	102.045	255.338	-1.3232	2.343e-17	1.0487e-15	Sema3c	sema domain%2C immunoglobulin domain (Ig)%2C short basic domain%2C secreted%2C (semaphorin) 3C%2C transcript variant X1
100765939	92.5725	31.2398	1.5672	3.8434e-08	6.3701e-07	Klf8	Kruppel-like factor 8%2C transcript variant X2
100765946	81.4404	211.09	-1.374	2.3047e-15	8.873e-14	Drap1	DR1-associated protein 1 (negative cofactor 2 alpha)%2C transcript variant X1
100765957	57.6137	19.0198	1.5989	1.0681e-05	0.00010798	Rpgr	retinitis pigmentosa GTPase regulator%2C transcript variant X1
100766003	29.0022	106.728	-1.8797	2.3816e-12	6.9732e-11	Atp6v0e2	ATPase%2C H+ transporting V0 subunit e2
100766004	10.5462	32.5209	-1.6246	0.00045425	0.0029883	Fahd1	fumarylacetoacetate hydrolase domain containing 1
100766035	122.356	55.7783	1.1333	1.0538e-06	1.2977e-05	Plekha5	pleckstrin homology domain containing%2C family A member 5%2C transcript variant X2
100766049	18.3583	52.5262	-1.5166	2.1824e-05	0.00020761	Fam219b	family with sequence similarity 219%2C member B%2C transcript variant X1
100766053	29.5881	112.148	-1.9223	3.0639e-13	1.0107e-11	LOC100766053	kinetochore-associated protein 1%2C transcript variant X1
100766087	105.853	50.3581	1.0718	1.4836e-05	0.00014563	C2cd5	C2 calcium-dependent domain containing 5%2C transcript variant X1
100766093	208.191	64.4505	1.6916	2.6434e-18	1.232e-16	LOC100766093	proton-coupled amino acid transporter 1%2C transcript variant X1
100766171	39.3531	14.4866	1.4418	0.00077124	0.0047033	Hdac7	histone deacetylase 7%2C transcript variant X2
100766176	32.0293	72.4329	-1.1773	3.5817e-05	0.00031949	Rad51d	RAD51 paralog D%2C transcript variant X1
100766182	289.631	142.698	1.0213	6.2141e-12	1.7064e-10	Mlf2	myeloid leukemia factor 2%2C transcript variant X1
100766242	30.2716	5.71579	2.4049	2.5728e-05	0.00023993	Nuak1	NUAK family%2C SNF1-like kinase%2C 1%2C transcript variant X1
100766243	19.2371	172.854	-3.1676	8.2088e-33	8.9678e-31	LOC100766243	chromosome unknown open reading frame%2C human C11orf68%2C transcript variant X1
100766250	152.53	58.9318	1.372	1.91e-10	4.3608e-09	Spns1	spinster homolog 1 (Drosophila)%2C transcript variant X1
100766263	54.8795	170.094	-1.632	8.6542e-16	3.4891e-14	Rras	related RAS viral (r-ras) oncogene homolog%2C transcript variant X1
100766305	174.794	86.1311	1.0211	9.3207e-08	1.4305e-06	Ythdf1	YTH domain family%2C member 1
100766363	14.7452	40.7989	-1.4683	0.00025648	0.0018096	Mpv17	MpV17 mitochondrial inner membrane protein
100766405	52.8288	22.1733	1.2525	0.00049472	0.0032096	Smad9	SMAD family member 9
100766441	14.4523	40.4048	-1.4832	0.00024773	0.0017576	Rnf223	ring finger protein 223%2C transcript variant X3
100766445	68.2576	172.755	-1.3397	1.9873e-12	5.9039e-11	Flot2	flotillin 2%2C transcript variant X2
100766491	4.68722	20.7937	-2.1493	0.00075671	0.0046357	LOC100766491	transcription elongation factor A protein-like 4
100766515	48.4346	8.86934	2.4491	7.4e-08	1.162e-06	Celsr3	cadherin%2C EGF LAG seven-pass G-type receptor 3%2C transcript variant X1
100766521	38.7672	95.2961	-1.2976	3.3507e-07	4.5818e-06	Ring1	ring finger protein 1
100766533	107.611	465.443	-2.1128	4.9881e-56	1.1017e-53	Ccdc85b	coiled-coil domain containing 85B%2C transcript variant X1
100766560	60.8362	27.9877	1.1201	0.00065373	0.0040773	Msrb3	methionine sulfoxide reductase B3%2C transcript variant X1
100766583	67.4764	147.724	-1.1304	1.0578e-08	1.926e-07	LOC100766583	cystatin-C
100766589	45.0168	99.9279	-1.1504	1.8483e-06	2.1887e-05	Kiaa0319l	KIAA0319-like ortholog%2C transcript variant X2
100766635	14.9405	1.77387	3.0743	0.00073267	0.0045125	Lhx2	LIM homeobox 2%2C transcript variant X1
100766655	28.1233	63.2679	-1.1697	0.00012122	0.00094159	Gtf3c2	general transcription factor IIIC%2C polypeptide 2%2C beta 110kDa%2C transcript variant X1
100766683	124.504	61.7897	1.0108	7.9288e-06	8.301e-05	Mtmr6	myotubularin related protein 6%2C transcript variant X1
100766718	554.166	1422.94	-1.3605	8.932e-93	3.7812e-90	Fat1	FAT atypical cadherin 1%2C transcript variant X4
100766724	60.6409	20.9908	1.5305	1.2382e-05	0.00012382	Flvcr1	feline leukemia virus subgroup C cellular receptor 1%2C transcript variant X1
100766753	264.144	795.382	-1.5903	1.8314e-65	4.6517e-63	Cyr61	cysteine-rich%2C angiogenic inducer%2C 61%2C transcript variant X2
100766769	1.1718	16.359	-3.8033	8.1713e-05	0.00066683	P4ha3	prolyl 4-hydroxylase%2C alpha polypeptide III%2C transcript variant X1
100766774	16.6006	45.0365	-1.4399	0.00015249	0.0011459	Serpinf1	serpin peptidase inhibitor%2C clade F (alpha-2 antiplasmin%2C pigment epithelium derived factor)%2C member 1%2C transcript variant X1
100766807	73.0425	34.5904	1.0784	0.00029854	0.0020605	Ftsj1	FtsJ RNA methyltransferase homolog 1 (E. coli)%2C transcript variant X3
100766812	24.3149	0	6.9468	5.4257e-07	7.0134e-06	Col11a2	collagen%2C type XI%2C alpha 2%2C transcript variant X1
100766825	13.964	63.7607	-2.191	2.4152e-09	4.8115e-08	Fibp	fibroblast growth factor (acidic) intracellular binding protein%2C transcript variant X1
100766840	49.6064	128.802	-1.3766	5.7287e-10	1.2357e-08	LOC100766840	von Willebrand factor A domain-containing protein 5A-like%2C transcript variant X1
100766880	30.2716	64.0563	-1.0814	0.00027279	0.0019084	Ndufc1	NADH dehydrogenase (ubiquinone) 1%2C subcomplex unknown%2C 1%2C 6kDa%2C transcript variant X1
100766891	15.7217	65.8302	-2.066	4.9611e-09	9.4567e-08	Vcan	versican%2C transcript variant X1
100766929	9.37443	33.7035	-1.8461	9.9088e-05	0.0007927	Rgs19	regulator of G-protein signaling 19%2C transcript variant X4
100766956	70.2106	32.0282	1.1323	0.00021992	0.0015824	LOC100766956	uncharacterized LOC100766956%2C transcript variant X1
100767015	120.403	58.9318	1.0308	7.9081e-06	8.2916e-05	Bhlhb9	basic helix-loop-helix domain containing%2C class B%2C 9
100767082	42.2826	14.6837	1.5259	0.00027141	0.0019004	Nkap	NFKB activating protein%2C transcript variant X1
100767175	721.636	327.377	1.1403	9.5033e-33	1.0272e-30	Setd7	SET domain containing (lysine methyltransferase) 7%2C transcript variant X1
100767179	152.92	53.1175	1.5255	4.4016e-12	1.2492e-10	Helz2	helicase with zinc finger 2%2C transcriptional coactivator%2C transcript variant X1
100767195	80.9521	171.769	-1.0853	2.2643e-09	4.5286e-08	Als2cl	ALS2 C-terminal like%2C transcript variant X6
100767198	26.3656	57.355	-1.1213	0.00039651	0.0026399	Gpr63	G protein-coupled receptor 63
100767218	491.474	197.589	1.3146	2.1783e-28	1.9413e-26	Morf4l2	mortality factor 4 like 2%2C transcript variant X1
100767250	46.8722	110.275	-1.2343	1.2465e-07	1.8707e-06	Cant1	calcium activated nucleotidase 1%2C transcript variant X1
100767275	92.4749	40.3062	1.1981	8.821e-06	9.1264e-05	Phf6	PHD finger protein 6%2C transcript variant X1
100767321	38.4742	76.9661	-1.0003	0.00017457	0.0012927	Ift80	intraflagellar transport 80 homolog (Chlamydomonas)%2C transcript variant X1
100767371	17.2841	57.9463	-1.7453	8.8185e-07	1.1007e-05	Tmem175	transmembrane protein 175%2C transcript variant X8
100767381	2.24596	15.6692	-2.8025	0.00069713	0.0043215	Gnaz	guanine nucleotide binding protein (G protein)%2C alpha z polypeptide
100767383	459.054	183.497	1.3229	7.069e-27	6.0354e-25	Atrx	alpha thalassemia/mental retardation syndrome X-linked%2C transcript variant X1
100767400	115.032	242.33	-1.0749	1.8265e-12	5.5065e-11	Sae1	SUMO1 activating enzyme subunit 1%2C transcript variant X1
100767422	38.3766	83.1747	-1.1159	2.1362e-05	0.00020398	Akap2	A kinase (PRKA) anchor protein 2%2C transcript variant X1
100767434	27.5374	61.8883	-1.1683	0.00014591	0.0011014	Irak3	interleukin-1 receptor-associated kinase 3%2C transcript variant X1
100767482	93.1584	193.253	-1.0527	5.9675e-10	1.2845e-08	Trerf1	transcriptional regulating factor 1%2C transcript variant X5
100767493	64.9375	20.3995	1.6705	1.3756e-06	1.6659e-05	Rab9a	RAB9A%2C member RAS oncogene family
100767558	58.7855	261.941	-2.1557	4.706e-33	5.3723e-31	Abcc3	ATP-binding cassette%2C sub-family C (CFTR/MRP)%2C member 3
100767565	100.482	43.3612	1.2125	2.8903e-06	3.3035e-05	Creg1	cellular repressor of E1A-stimulated genes 1%2C transcript variant X2
100767585	45.5051	111.064	-1.2873	4.3533e-08	7.1801e-07	Zfand2a	zinc finger%2C AN1-type domain 2A%2C transcript variant X1
100767592	112.2	39.0251	1.5236	3.1258e-09	6.1427e-08	Pja1	praja ring finger 1%2C E3 ubiquitin protein ligase%2C transcript variant X1
100767596	12.7922	46.2191	-1.8532	4.8707e-06	5.2984e-05	Chmp2a	charged multivesicular body protein 2A%2C transcript variant X1
100767626	112.103	244.695	-1.1262	2.1038e-13	7.125e-12	Dek	DEK oncogene%2C transcript variant X1
100767663	4.49192	21.7791	-2.2775	0.00035842	0.0024196	Idua	iduronidase%2C alpha-L-%2C transcript variant X1
100767699	62.008	27.7906	1.1579	0.00040369	0.002686	Tbce	tubulin folding cofactor E%2C transcript variant X5
100767711	138.273	54.0044	1.3564	1.8693e-09	3.7833e-08	Bcor	BCL6 corepressor%2C transcript variant X1
100767756	9.66738	31.2398	-1.6922	0.00040832	0.0027121	Rprd1a	regulation of nuclear pre-mRNA domain containing 1A%2C transcript variant X1
100767771	4.88252	30.1557	-2.6267	5.385e-06	5.8204e-05	Herc6	HECT and RLD domain containing E3 ubiquitin protein ligase family member 6%2C transcript variant X1
100767819	3.32011	357.434	-6.7503	6.3154e-85	2.0051e-82	Pirt	phosphoinositide-interacting regulator of transient receptor potential channels%2C transcript variant X1
100767851	14.6476	38.9265	-1.4101	0.00052505	0.0033806	Adamtsl5	ADAMTS-like 5%2C transcript variant X1
100767912	235.533	114.907	1.0355	3.5323e-10	7.8357e-09	Phb2	prohibitin 2%2C transcript variant X1
100768001	60.9338	140.333	-1.2035	4.8998e-09	9.3574e-08	Clcc1	chloride channel CLIC-like 1%2C transcript variant X2
100768049	279.378	131.956	1.0822	1.2968e-12	3.9805e-11	Znf598	zinc finger protein 598%2C transcript variant X1
100768079	89.3501	243.907	-1.4488	8.516e-19	4.1006e-17	Anxa1	annexin A1
100768152	0	16.0634	-5.777	2.6966e-05	0.0002502	Sbsn	suprabasin%2C transcript variant X2
100768185	24.3149	5.61725	2.1139	0.00050323	0.0032566	LOC100768185	histone H2A type 1-H-like%2C transcript variant X1
100768235	112.298	234.348	-1.0613	6.8175e-12	1.862e-10	Kpna2	karyopherin alpha 2 (RAG cohort 1%2C importin alpha 1)%2C transcript variant X1
100768243	91.596	42.1786	1.1188	2.9428e-05	0.00026887	Rai1	retinoic acid induced 1%2C transcript variant X1
100768272	68.9411	138.362	-1.005	4.3964e-07	5.8009e-06	Hcfc1r1	host cell factor C1 regulator 1 (XPO1 dependent)%2C transcript variant X2
100768341	89.1548	35.2803	1.3375	1.8309e-06	2.1784e-05	Mospd1	motile sperm domain containing 1%2C transcript variant X1
100768382	24.2173	56.5667	-1.2239	0.00016853	0.0012526	Hat1	histone acetyltransferase 1
100768391	64.4492	1235.4	-4.2607	2.0074e-274	4.079e-271	Pros1	protein S (alpha)%2C transcript variant X1
100768405	56.4419	120.623	-1.0957	4.5073e-07	5.9396e-06	Calcoco1	calcium binding and coiled-coil domain 1%2C transcript variant X1
100768434	465.402	143.191	1.7005	3.4148e-39	5.0282e-37	LOC100768434	melanoma-associated antigen D1
100768485	0	13.9938	-4.8067	0.00011253	0.00088084	Notum	notum pectinacetylesterase homolog (Drosophila)%2C transcript variant X1
100768509	113.958	35.9701	1.6636	1.8043e-10	4.1288e-09	Ube2a	ubiquitin-conjugating enzyme E2A%2C transcript variant X1
100768515	3.90601	88.4963	-4.5018	8.46e-22	5.2732e-20	Plin4	perilipin 4%2C transcript variant X1
100768578	711.09	287.465	1.3066	6.0124e-40	8.9832e-38	Atp6ap2	ATPase%2C H+ transporting%2C lysosomal accessory protein 2%2C transcript variant X1
100768622	207.8	84.2587	1.3023	9.981e-13	3.1106e-11	Pkd1	polycystic kidney disease 1 (autosomal dominant)
100768648	89.2524	37.8425	1.2379	7.2954e-06	7.729e-05	Rp9	retinitis pigmentosa 9 (autosomal dominant)
100768670	500.458	172.656	1.5353	2.4654e-36	3.3398e-34	Ogt	O-linked N-acetylglucosamine (GlcNAc) transferase%2C transcript variant X2
100768704	145.89	57.0594	1.3543	7.0599e-10	1.5069e-08	Zmynd8	zinc finger%2C MYND-type containing 8%2C transcript variant X1
100768726	34.1776	77.9516	-1.1895	1.549e-05	0.00015132	Gltscr1l	GLTSCR1-like%2C transcript variant X1
100768784	20.7995	48.6828	-1.2269	0.00047157	0.0030911	Stx2	syntaxin 2%2C transcript variant X2
100768803	47.8487	18.0343	1.4077	0.00027292	0.0019084	Sage1	sarcoma antigen 1%2C transcript variant X1
100768804	159.756	65.1404	1.2942	4.9366e-10	1.0763e-08	LOC100768804	chromosome unknown open reading frame%2C human CXorf56%2C transcript variant X1
100768853	25.0961	54.103	-1.1082	0.00065076	0.0040707	Cfh	complement factor H%2C transcript variant X1
100768874	189.735	50.6538	1.9052	1.2581e-19	6.6921e-18	Med14	mediator complex subunit 14%2C transcript variant X1
100768992	13.2804	39.2222	-1.5624	0.00017918	0.0013239	Znf35	zinc finger protein 35
100769010	471.456	225.577	1.0635	1.07e-19	5.7217e-18	Eif2s3	eukaryotic translation initiation factor 2%2C subunit 3 gamma%2C 52kDa
100769040	1176.1	464.063	1.3416	1.2058e-67	3.3111e-65	Uba1	ubiquitin-like modifier activating enzyme 1%2C transcript variant X1
100769048	41.0131	88.1021	-1.1031	1.4561e-05	0.00014335	Caskin2	CASK interacting protein 2%2C transcript variant X1
100769087	446.946	177.387	1.3332	1.6182e-26	1.3588e-24	Slc25a5	solute carrier family 25 (mitochondrial carrier%3B adenine nucleotide translocator)%2C member 5
100769110	58.2973	6.30708	3.2084	1.007e-11	2.6996e-10	Id2	inhibitor of DNA binding 2%2C dominant negative helix-loop-helix protein
100769179	5.37077	26.9037	-2.3246	5.9592e-05	0.00050412	Ubox5	U-box domain containing 5%2C transcript variant X3
100769184	12.8898	0	4.6882	0.00028135	0.0019606	Ston1	stonin 1%2C transcript variant X2
100769204	35.9353	0	6.1673	6.1824e-10	1.3252e-08	Ncf1	neutrophil cytosolic factor 1%2C transcript variant X1
100769236	13.671	0	5.5311	0.00013463	0.0010337	LOC100769236	aldo-keto reductase family 1 member C13
100769252	4.00366	21.2864	-2.4105	0.00026633	0.0018713	Stra13	stimulated by retinoic acid 13%2C transcript variant X2
100769267	34.8612	172.262	-2.3049	5.0815e-24	3.7411e-22	Socs3	suppressor of cytokine signaling 3%2C transcript variant X1
100769285	1.46476	14.2895	-3.2862	0.00049259	0.003204	Card6	caspase recruitment domain family%2C member 6
100769296	141.495	57.0594	1.3102	3.364e-09	6.5982e-08	Zfx	zinc finger protein%2C X-linked%2C transcript variant X2
100769320	63.668	19.9067	1.6773	1.6242e-06	1.9483e-05	Atf5	activating transcription factor 5%2C transcript variant X1
100769338	24.6079	71.9402	-1.5477	4.6433e-07	6.1109e-06	Kiaa0195	KIAA0195 ortholog%2C transcript variant X3
100769340	134.855	62.9723	1.0986	5.9668e-07	7.6351e-06	Lgals9	lectin%2C galactoside-binding%2C soluble%2C 9%2C transcript variant X1
100769361	45.1145	95.7888	-1.0863	7.9415e-06	8.301e-05	Zbtb20	zinc finger and BTB domain containing 20%2C transcript variant X7
100769384	31.9317	70.2649	-1.1378	7.3249e-05	0.00060702	Fem1a	fem-1 homolog a (C. elegans)%2C transcript variant X1
100769391	13.964	52.9204	-1.9221	5.4881e-07	7.0581e-06	Abhd6	abhydrolase domain containing 6%2C transcript variant X3
100769471	171.767	475.495	-1.469	8.9017e-36	1.1448e-33	LOC100769471	TSC22 domain family protein 1%2C transcript variant X1
100769474	20.4089	67.5055	-1.7258	1.3929e-07	2.066e-06	Dusp1	dual specificity phosphatase 1
100769500	116.887	49.9639	1.2262	3.5299e-07	4.7754e-06	Gprasp1	G protein-coupled receptor associated sorting protein 1%2C transcript variant X1
100769509	122.454	56.1725	1.1243	1.2304e-06	1.5061e-05	Tet3	tet methylcytosine dioxygenase 3%2C transcript variant X1
100769526	207.214	91.5513	1.1785	5.2801e-11	1.2989e-09	Zcchc14	zinc finger%2C CCHC domain containing 14
100769547	151.065	22.5675	2.7428	3.9794e-24	2.9511e-22	Spp1	secreted phosphoprotein 1%2C transcript variant X1
100769564	7.03082	45.2336	-2.6856	1.7308e-08	3.0163e-07	LOC100769564	uncharacterized LOC100769564%2C transcript variant X6
100769602	54.9771	121.313	-1.1418	1.7439e-07	2.5642e-06	Sart1	squamous cell carcinoma antigen recognized by T cells
100769607	34.6659	11.4316	1.6005	0.00063132	0.0039652	Znf385a	zinc finger protein 385A%2C transcript variant X1
100769627	131.828	338.71	-1.3614	2.074e-23	1.4142e-21	Grb2	growth factor receptor-bound protein 2%2C transcript variant X1
100769652	8.78853	37.6454	-2.0988	7.9644e-06	8.3164e-05	B4galt7	xylosylprotein beta 1%2C4-galactosyltransferase%2C polypeptide 7%2C transcript variant X4
100769666	35.74	6.30708	2.5025	2.8509e-06	3.2729e-05	Akap17a	A kinase (PRKA) anchor protein 17A%2C transcript variant X1
100769724	19.0418	55.4826	-1.5429	1.0018e-05	0.00010189	Donson	downstream neighbor of SON%2C transcript variant X1
100769742	12.5969	56.271	-2.1593	2.7526e-08	4.6767e-07	Lman2l	lectin%2C mannose-binding 2-like
100769756	49.8993	112.246	-1.1696	3.0674e-07	4.2459e-06	LOC100769756	ras association domain-containing protein 1%2C transcript variant X1
100769768	137.003	52.3291	1.3885	1.1086e-09	2.3272e-08	Hprt1	hypoxanthine phosphoribosyltransferase 1
100769819	93.842	28.7761	1.7054	3.7993e-09	7.3948e-08	Rhno1	RAD9-HUS1-RAD1 interacting nuclear orphan 1%2C transcript variant X3
100769821	7.03082	25.9182	-1.8822	0.00054532	0.0034978	Ccbl1	cysteine conjugate-beta lyase%2C cytoplasmic%2C transcript variant X1
100769848	252.817	89.7774	1.4937	1.9482e-18	9.2494e-17	Tspan6	tetraspanin 6%2C transcript variant X3
100769919	13.671	38.7294	-1.5023	0.00029366	0.0020312	Slc25a19	solute carrier family 25 (mitochondrial thiamine pyrophosphate carrier)%2C member 19%2C transcript variant X2
100769942	10.5462	43.0656	-2.0298	2.8938e-06	3.3035e-05	Ric8a	RIC8 guanine nucleotide exchange factor A%2C transcript variant X1
100769989	6.44492	24.8341	-1.9461	0.00054321	0.0034864	Tomm40l	translocase of outer mitochondrial membrane 40 homolog (yeast)-like%2C transcript variant X1
100769997	83.9793	15.3735	2.4496	1.3748e-12	4.1946e-11	LOC100769997	NXPE family member 1-like%2C transcript variant X1
100770063	5.37077	42.4743	-2.9834	8.6735e-09	1.611e-07	Rfc2	replication factor C (activator 1) 2%2C 40kDa%2C transcript variant X1
100770104	151.358	56.271	1.4275	5.9646e-11	1.4567e-09	Mtmr1	myotubularin related protein 1%2C transcript variant X1
100770148	20.7019	98.0554	-2.2438	6.0787e-14	2.1296e-12	Tinf2	TERF1 (TRF1)-interacting nuclear factor 2%2C transcript variant X1
100770181	3.12481	17.7387	-2.5051	0.00067218	0.0041795	Mus81	MUS81 structure-specific endonuclease subunit%2C transcript variant X1
100770191	383.278	167.039	1.1982	1.436e-19	7.5989e-18	Rere	arginine-glutamic acid dipeptide (RE) repeats%2C transcript variant X1
100770193	36.7165	155.608	-2.0834	1.5797e-19	8.2306e-18	Timp1	TIMP metallopeptidase inhibitor 1%2C transcript variant X1
100770223	51.4617	133.927	-1.3799	2.4361e-10	5.5001e-09	Fam193b	family with sequence similarity 193%2C member B%2C transcript variant X1
100770237	2.14831	27.3964	-3.6727	4.7218e-07	6.1901e-06	Spc24	SPC24%2C NDC80 kinetochore complex component%2C transcript variant X1
100770239	113.079	46.6133	1.2785	2.1896e-07	3.1465e-06	Lonrf3	LON peptidase N-terminal domain and ring finger 3%2C transcript variant X1
100770261	21.4831	48.7814	-1.1831	0.0006626	0.004125	Arrdc4	arrestin domain containing 4
100770270	79.585	21.8777	1.863	7.4884e-09	1.3986e-07	Pdk3	pyruvate dehydrogenase kinase%2C isozyme 3%2C transcript variant X1
100770334	9.56973	37.6454	-1.9759	1.7088e-05	0.00016614	Enox1	ecto-NOX disulfide-thiol exchanger 1%2C transcript variant X2
100770359	8.88618	32.5209	-1.8717	0.00011396	0.00088995	Mea1	male-enhanced antigen 1%2C transcript variant X1
100770371	0	23.2574	-7.8958	1.8089e-06	2.1571e-05	Nlrc3	NLR family%2C CARD domain containing 3
100770398	268.929	97.8583	1.4585	7.2747e-19	3.5364e-17	Tspan9	tetraspanin 9%2C transcript variant X2
100770411	11.6204	36.1672	-1.638	0.00020012	0.0014617	Tmem220	transmembrane protein 220
100770418	163.76	386.703	-1.2396	2.9933e-23	2.014e-21	Ncam1	neural cell adhesion molecule 1%2C transcript variant X2
100770421	476.338	995.731	-1.0638	1.3521e-45	2.3284e-43	Sept9	septin 9%2C transcript variant X2
100770436	179.579	63.2679	1.5051	1.1183e-13	3.8385e-12	Mpzl1	myelin protein zero-like 1
100770447	39.4507	14.5851	1.4356	0.00079133	0.0048114	Tbcb	tubulin folding cofactor B
100770451	110.15	51.1465	1.1068	5.6246e-06	6.0664e-05	Crebbp	CREB binding protein%2C transcript variant X1
100770485	46.6769	15.8663	1.5567	0.00010264	0.00081661	Ssbp3	single stranded DNA binding protein 3
100770532	179.677	964.885	-2.425	5.2816e-134	3.3538e-131	S100a4	S100 calcium binding protein A4%2C transcript variant X1
100770555	64.5469	509.198	-2.9798	2.9551e-88	1.0723e-85	Mmp19	matrix metallopeptidase 19
100770598	31.4434	84.6529	-1.4288	2.4296e-07	3.467e-06	Slc25a11	solute carrier family 25 (mitochondrial carrier%3B oxoglutarate carrier)%2C member 11%2C transcript variant X1
100770608	28.9045	68.5895	-1.2467	2.6598e-05	0.00024724	Znf687	zinc finger protein 687%2C transcript variant X6
100770643	12.9875	52.8218	-2.024	2.3187e-07	3.3181e-06	Gabbr1	gamma-aminobutyric acid (GABA) B receptor%2C 1%2C transcript variant X5
100770676	34.8612	94.7048	-1.4418	3.8618e-08	6.3903e-07	Nup85	nucleoporin 85kDa%2C transcript variant X1
100770707	13.3781	0	5.0848	0.00017762	0.0013137	Mmp9	matrix metallopeptidase 9 (gelatinase B%2C 92kDa gelatinase%2C 92kDa type IV collagenase)%2C transcript variant X2
100770735	17.6747	55.6797	-1.6555	3.3477e-06	3.7792e-05	Mastl	microtubule associated serine/threonine kinase-like%2C transcript variant X2
100770810	18.8465	0	4.5793	1.2397e-05	0.00012385	Rftn1	raftlin%2C lipid raft linker 1%2C transcript variant X1
100770814	4.98017	24.9327	-2.3238	0.00011165	0.0008746	S100a3	S100 calcium binding protein A3%2C transcript variant X1
100770838	78.0226	20.3995	1.9354	4.223e-09	8.1415e-08	LOC100770838	zinc finger X-linked protein ZXDB-like
100770910	3.32011	25.3269	-2.9314	1.0488e-05	0.00010624	LOC100770910	chromosome unknown open reading frame%2C human C16orf13%2C transcript variant X2
100770953	61.9103	29.0717	1.0906	0.00077522	0.0047248	Tp53bp2	tumor protein p53 binding protein%2C 2%2C transcript variant X1
100770979	11.2298	50.3581	-2.1649	1.4043e-07	2.0798e-06	Ppm1m	protein phosphatase%2C Mg2+/Mn2+ dependent%2C 1M%2C transcript variant X1
100770988	218.151	581.828	-1.4153	3.3221e-41	5.1702e-39	Sec14l1	SEC14-like 1 (S. cerevisiae)%2C transcript variant X3
100771035	2.24596	24.8341	-3.4669	2.6739e-06	3.0871e-05	Olr1	oxidized low density lipoprotein (lectin-like) receptor 1
100771036	16.6006	67.407	-2.0217	5.2807e-09	1.0028e-07	Cebpd	CCAAT/enhancer binding protein (C/EBP)%2C delta
100771144	26.2679	63.6621	-1.2771	3.769e-05	0.00033298	Slc8b1	solute carrier family 8 (sodium/lithium/calcium exchanger)%2C member B1%2C transcript variant X1
100771170	8.78853	47.7959	-2.4432	3.6904e-08	6.1365e-07	LOC100771170	chromosome unknown open reading frame%2C human C16orf58
100771173	53.7077	20.3995	1.3966	0.00012701	0.00098129	Nmi	N-myc (and STAT) interactor%2C transcript variant X2
100771177	77.4367	166.941	-1.1082	2.1063e-09	4.2461e-08	Ehd4	EH-domain containing 4
100771250	89.3501	19.3154	2.2097	6.7856e-12	1.8583e-10	Parp11	poly (ADP-ribose) polymerase family%2C member 11%2C transcript variant X3
100771251	15.4288	59.5231	-1.9478	8.4402e-08	1.3052e-06	LOC100771251	torsin-1B-like%2C transcript variant X1
100771254	97.8456	21.5821	2.1807	1.074e-12	3.3267e-11	Sh3bp4	SH3-domain binding protein 4
100771257	10.6439	63.465	-2.5759	6.531e-11	1.5747e-09	Rfng	RFNG O-fucosylpeptide 3-beta-N-acetylglucosaminyltransferase
100771308	15.4288	0	4.7056	6.9971e-05	0.00058367	Trex2	three prime repair exonuclease 2
100771316	16.6982	99.1395	-2.5698	3.5707e-16	1.4929e-14	Flrt3	fibronectin leucine rich transmembrane protein 3%2C transcript variant X2
100771321	12.9875	48.1901	-1.8916	2.2465e-06	2.6326e-05	Spidr	scaffolding protein involved in DNA repair%2C transcript variant X1
100771327	10.1556	43.8539	-2.1104	1.3189e-06	1.6066e-05	Nr1d1	nuclear receptor subfamily 1%2C group D%2C member 1%2C transcript variant X1
100771350	40.6225	172.854	-2.0892	1.3836e-21	8.4685e-20	Uap1l1	UDP-N-acteylglucosamine pyrophosphorylase 1-like 1
100771359	92.0843	45.2336	1.0256	0.00010019	0.00080026	Ash2l	ash2 (absent%2C small%2C or homeotic)-like (Drosophila)%2C transcript variant X1
100771372	152.042	74.6995	1.0253	5.8035e-07	7.4542e-06	Fbxo11	F-box protein 11%2C transcript variant X1
100771384	200.379	518.166	-1.3707	2.8368e-35	3.6028e-33	S100a6	S100 calcium binding protein A6%2C transcript variant X1
100771433	60.1526	125.649	-1.0627	4.9284e-07	6.4195e-06	Sgk1	serum/glucocorticoid regulated kinase 1%2C transcript variant X2
100771443	67.1834	167.532	-1.3183	7.6019e-12	2.0706e-10	Arhgap22	Rho GTPase activating protein 22%2C transcript variant X1
100771449	25.682	81.4993	-1.666	1.6193e-08	2.8415e-07	Ntmt1	N-terminal Xaa-Pro-Lys N-methyltransferase 1%2C transcript variant X4
100771475	10.6439	35.0832	-1.7208	0.00015136	0.0011391	Tlr2	toll-like receptor 2
100771480	29.881	63.7607	-1.0934	0.00024935	0.0017666	Pcif1	PDX1 C-terminal inhibiting factor 1%2C transcript variant X3
100771535	71.2848	33.1122	1.1062	0.00026144	0.0018421	Zxdc	ZXD family zinc finger C%2C transcript variant X1
100771567	252.328	590.304	-1.2262	4.3866e-34	5.2433e-32	Mfsd11	major facilitator superfamily domain containing 11
100771572	14.4523	39.7149	-1.4584	0.00033163	0.0022613	Cenpi	centromere protein I%2C transcript variant X1
100771594	1171.9	2452.47	-1.0654	5.7649e-110	2.7891e-107	Txnrd1	thioredoxin reductase 1
100771643	16.4053	40.8975	-1.3179	0.00072088	0.0044469	LOC100771643	phosphomannomutase 1%2C transcript variant X1
100771659	212.585	94.2121	1.1741	3.4333e-11	8.6556e-10	Elf4	E74-like factor 4 (ets domain transcription factor)
100771666	168.642	83.8645	1.0078	2.148e-07	3.1e-06	Dock11	dedicator of cytokinesis 11%2C transcript variant X1
100771677	65.2304	164.083	-1.3308	8.9249e-12	2.4245e-10	Ftsj3	FtsJ homolog 3 (E. coli)
100771691	2.14831	15.275	-2.8299	0.00076807	0.0046953	Znf239	zinc finger protein 239%2C transcript variant X1
100771741	27.4397	158.663	-2.5316	1.4572e-24	1.1216e-22	Dhrs9	dehydrogenase/reductase (SDR family) member 9
100771750	8.98383	56.4681	-2.652	3.9289e-10	8.6589e-09	Tgfb1i1	transforming growth factor beta 1 induced transcript 1%2C transcript variant X1
100771751	1.56241	26.0167	-4.0576	4.011e-07	5.3904e-06	Rad54l	RAD54-like (S. cerevisiae)%2C transcript variant X2
100771861	25.1938	104.658	-2.0545	2.0009e-13	6.7991e-12	Mettl23	methyltransferase like 23%2C transcript variant X3
100771873	82.2216	26.4109	1.6384	8.5055e-08	1.3133e-06	Etv6	ets variant 6%2C transcript variant X1
100771886	81.3427	38.4338	1.0816	0.00013004	0.0010032	Trim27	tripartite motif containing 27%2C transcript variant X1
100771887	36.5212	114.809	-1.6524	2.6238e-11	6.6811e-10	Eid3	EP300 interacting inhibitor of differentiation 3
100771907	25.7797	73.714	-1.5157	4.9785e-07	6.4683e-06	Amdhd2	amidohydrolase domain containing 2
100771939	80.8545	37.0541	1.1257	7.9593e-05	0.0006532	Mtus1	microtubule associated tumor suppressor 1%2C transcript variant X2
100771985	8.20263	33.6049	-2.0345	3.4949e-05	0.00031285	Lat2	linker for activation of T cells family%2C member 2%2C transcript variant X1
100772028	1.66006	15.3735	-3.2111	0.00034473	0.0023381	LOC100772028	chromosome unknown open reading frame%2C human C9orf50%2C transcript variant X1
100772063	29.881	96.0845	-1.6851	6.3615e-10	1.3607e-08	LOC100772063	chromosome unknown open reading frame%2C human C16orf45
100772072	61.715	205.769	-1.7373	2.554e-20	1.4496e-18	LOC100772072	myomegalin-like%2C transcript variant X2
100772090	386.109	171.769	1.1685	5.772e-19	2.8194e-17	Vma21	VMA21 vacuolar H+-ATPase homolog (S. cerevisiae)%2C transcript variant X2
100772150	323.32	148.315	1.1243	3.2092e-15	1.2121e-13	Lrp6	low density lipoprotein receptor-related protein 6%2C transcript variant X1
100772168	52.3406	118.652	-1.1807	1.1473e-07	1.7346e-06	Pip5k1c	phosphatidylinositol-4-phosphate 5-kinase%2C type I%2C gamma%2C transcript variant X1
100772207	200.281	88.0035	1.1864	8.7005e-11	2.0658e-09	Cdk13	cyclin-dependent kinase 13%2C transcript variant X1
100772254	25.7797	65.9287	-1.3547	1.176e-05	0.00011818	Serac1	serine active site containing 1
100772289	17.1865	83.1747	-2.2749	3.1738e-12	9.0833e-11	Ssu72	SSU72 RNA polymerase II CTD phosphatase homolog (S. cerevisiae)%2C transcript variant X1
100772347	37.5954	0	6.2325	2.5747e-10	5.7874e-09	Fbxl16	F-box and leucine-rich repeat protein 16%2C transcript variant X1
100772363	94.3302	209.415	-1.1506	5.0123e-12	1.4029e-10	Eepd1	endonuclease/exonuclease/phosphatase family domain containing 1%2C transcript variant X1
100772405	42.8685	15.275	1.4887	0.00032073	0.0021958	LOC100772405	chromosome unknown open reading frame%2C human C12orf4%2C transcript variant X1
100772447	77.632	373.005	-2.2645	4.729e-49	8.5797e-47	Osmr	oncostatin M receptor%2C transcript variant X4
100772453	12.4016	98.7453	-2.9932	1.5197e-18	7.2833e-17	Leprel4	leprecan-like 4%2C transcript variant X1
100772483	251.157	123.579	1.0231	1.4369e-10	3.318e-09	LOC100772483	THO complex subunit 2%2C transcript variant X1
100772511	38.3766	124.072	-1.6929	1.837e-12	5.5218e-11	Pomgnt1	protein O-linked mannose N-acetylglucosaminyltransferase 1 (beta 1%2C2-)%2C transcript variant X1
100772527	62.1056	140.333	-1.1761	9.0135e-09	1.6681e-07	Gpcpd1	glycerophosphocholine phosphodiesterase GDE1 homolog (S. cerevisiae)%2C transcript variant X1
100772605	689.607	264.996	1.3798	3.7721e-42	6.1813e-40	Akap12	A kinase (PRKA) anchor protein 12%2C transcript variant X1
100772625	329.082	1064.52	-1.6937	9.4191e-95	4.1608e-92	Timp2	TIMP metallopeptidase inhibitor 2
100772633	23.9243	55.4826	-1.2136	0.00021401	0.0015454	Diaph3	diaphanous-related formin 3%2C transcript variant X1
100772722	53.4147	15.9648	1.7423	6.3238e-06	6.7774e-05	Trib1	tribbles pseudokinase 1%2C transcript variant X1
100772727	168.642	49.5697	1.7664	5.3744e-16	2.2107e-14	Tgfbr1	transforming growth factor%2C beta receptor 1%2C transcript variant X1
100772750	18.6512	58.8333	-1.6574	1.7369e-06	2.0761e-05	Bloc1s1	biogenesis of lysosomal organelles complex-1%2C subunit 1
100772752	5.76137	29.3674	-2.3497	2.4386e-05	0.00022899	Zfr2	zinc finger RNA binding protein 2%2C transcript variant X1
100772795	6.93317	38.4338	-2.4708	6.7773e-07	8.6179e-06	Bfar	bifunctional apoptosis regulator%2C transcript variant X2
100772860	18.163	0	5.1829	1.1977e-05	0.00012013	Eya1	eyes absent homolog 1 (Drosophila)%2C transcript variant X4
100772894	12.8898	37.0541	-1.5234	0.00034748	0.0023536	Lyrm2	LYR motif containing 2%2C transcript variant X1
100772993	15.5264	59.9173	-1.9482	7.6195e-08	1.1928e-06	Ogfod3	2-oxoglutarate and iron-dependent oxygenase domain containing 3%2C transcript variant X1
100773005	95.0138	5.02596	4.2407	5.9497e-22	3.778e-20	LOC100773005	alcohol dehydrogenase 1-like%2C transcript variant X1
100773016	78.8038	37.744	1.062	0.00020891	0.0015182	Apold1	apolipoprotein L domain containing 1
100773030	15.5264	47.7959	-1.6222	2.173e-05	0.00020691	Nt5c3b	5'-nucleotidase%2C cytosolic IIIB%2C transcript variant X1
100773048	23.5337	0	5.5567	5.4375e-07	7.0197e-06	Plxnd1	plexin D1%2C transcript variant X1
100773206	136.808	62.0854	1.1398	2.1435e-07	3.0978e-06	Nsd1	nuclear receptor binding SET domain protein 1%2C transcript variant X1
100773278	24.022	92.6353	-1.9472	2.3541e-11	6.055e-10	Fdxr	ferredoxin reductase%2C transcript variant X1
100773316	262.386	114.71	1.1937	8.3921e-14	2.91e-12	Arid1b	AT rich interactive domain 1B (SWI1-like)%2C transcript variant X1
100773378	278.499	136.095	1.0331	9.8846e-12	2.6639e-10	Rab22a	RAB22A%2C member RAS oncogene family
100773407	51.8523	16.7532	1.63	2.2633e-05	0.00021471	Sh3pxd2b	SH3 and PX domains 2B
100773426	64.9375	31.2398	1.0557	0.00081167	0.0049233	Coq10b	coenzyme Q10 homolog B (S. cerevisiae)%2C transcript variant X1
100773441	79.585	8.08095	3.2999	8.1216e-16	3.2875e-14	Ror2	receptor tyrosine kinase-like orphan receptor 2%2C transcript variant X1
100773484	47.0675	105.151	-1.1597	8.5423e-07	1.0688e-05	Nat10	N-acetyltransferase 10 (GCN5-related)%2C transcript variant X1
100773563	90.1313	38.4338	1.2297	7.3811e-06	7.8117e-05	Ndufa9	NADH dehydrogenase (ubiquinone) 1 alpha subcomplex%2C 9%2C 39kDa
100773618	34.4706	77.5574	-1.1699	2.0795e-05	0.00019918	Tmem150a	transmembrane protein 150A%2C transcript variant X1
100773624	30.3693	79.0356	-1.3799	1.1535e-06	1.4154e-05	Dapk3	death-associated protein kinase 3%2C transcript variant X1
100773690	56.5395	22.5675	1.325	0.0001624	0.0012141	Armcx1	armadillo repeat containing%2C X-linked 1%2C transcript variant X1
100773733	49.704	17.0488	1.5437	6.8109e-05	0.00057094	Lonp2	lon peptidase 2%2C peroxisomal
100773756	11.4251	49.4712	-2.1144	2.6999e-07	3.8099e-06	Tmem104	transmembrane protein 104%2C transcript variant X2
100773795	61.0315	20.7937	1.5534	9.2337e-06	9.505e-05	Slc14a1	solute carrier family 14 (urea transporter)%2C member 1 (Kidd blood group)%2C transcript variant X1
100773895	53.4147	12.4171	2.1049	2.7158e-07	3.827e-06	Ranbp3l	RAN binding protein 3-like%2C transcript variant X2
100773935	23.0455	73.1228	-1.6658	8.8033e-08	1.3572e-06	Pold1	polymerase (DNA directed)%2C delta 1%2C catalytic subunit%2C transcript variant X1
100773950	94.9161	35.3788	1.4238	2.3162e-07	3.3181e-06	Myo1d	myosin ID%2C transcript variant X1
100773955	58.9808	139.643	-1.2434	2.2014e-09	4.4116e-08	Cited2	Cbp/p300-interacting transactivator%2C with Glu/Asp-rich carboxy-terminal domain%2C 2%2C transcript variant X1
100773975	89.2524	32.1267	1.4741	2.5728e-07	3.6585e-06	Bcorl1	BCL6 corepressor-like 1%2C transcript variant X1
100774014	44.8215	12.1214	1.8866	1.2118e-05	0.00012142	Hspa4l	heat shock 70kDa protein 4-like%2C transcript variant X1
100774042	85.6394	38.1381	1.167	2.8527e-05	0.00026199	Tbc1d9	TBC1 domain family%2C member 9 (with GRAM domain)%2C transcript variant X1
100774051	1.95301	20.498	-3.3917	2.3562e-05	0.00022248	Nat9	N-acetyltransferase 9 (GCN5-related%2C putative)%2C transcript variant X1
100774079	20.116	166.152	-3.0461	1.4304e-30	1.4109e-28	Tmc8	transmembrane channel-like 8%2C transcript variant X2
100774094	82.7098	33.9006	1.2867	8.3794e-06	8.7318e-05	Tango2	transport and golgi organization 2 homolog (Drosophila)%2C transcript variant X5
100774163	14.7452	74.7981	-2.3428	1.7684e-11	4.5835e-10	Il19	interleukin 19%2C transcript variant X2
100774186	71.1871	188.523	-1.4051	2.707e-14	9.6163e-13	Limd2	LIM domain containing 2
100774188	0	19.1183	-6.6131	5.857e-06	6.297e-05	St8sia6	ST8 alpha-N-acetyl-neuraminide alpha-2%2C8-sialyltransferase 6%2C transcript variant X1
100774204	22.069	82.9776	-1.9107	4.175e-10	9.1814e-09	Map2k2	mitogen-activated protein kinase kinase 2
100774222	33.8847	85.0471	-1.3276	9.4268e-07	1.1723e-05	Eci1	enoyl-CoA delta isomerase 1%2C transcript variant X1
100774228	0	14.2895	-3.8712	0.00021308	0.0015408	Znf3	zinc finger protein 3%2C transcript variant X1
100774235	55.563	139.741	-1.3306	3.0629e-10	6.8094e-09	Grwd1	glutamate-rich WD repeat containing 1
100774291	10.3509	31.5354	-1.6072	0.00061034	0.0038516	Polg2	polymerase (DNA directed)%2C gamma 2%2C accessory subunit%2C transcript variant X1
100774312	135.539	330.826	-1.2874	3.3277e-21	1.9772e-19	Alcam	activated leukocyte cell adhesion molecule%2C transcript variant X1
100774340	52.2429	21.1879	1.302	0.00035078	0.0023728	Bdh1	3-hydroxybutyrate dehydrogenase%2C type 1%2C transcript variant X1
100774370	117.473	327.574	-1.4795	2.089e-25	1.6582e-23	Tmc6	transmembrane channel-like 6%2C transcript variant X4
100774384	60.1526	27.692	1.1192	0.00070768	0.0043735	Spats2l	spermatogenesis associated%2C serine-rich 2-like%2C transcript variant X1
100774407	218.932	106.235	1.0432	1.1495e-09	2.403e-08	Ets2	v-ets avian erythroblastosis virus E26 oncogene homolog 2
100774412	780.519	375.961	1.0538	4.3289e-31	4.4426e-29	Ybx3	Y box binding protein 3
100774513	27.0491	105.742	-1.9669	6.693e-13	2.1184e-11	Cops6	COP9 signalosome subunit 6
100774527	84.7605	317.227	-1.904	3.5905e-34	4.3428e-32	Ppap2b	phosphatidic acid phosphatase type 2B%2C transcript variant X1
100774570	148.136	321.169	-1.1164	6.5286e-17	2.8714e-15	Ergic1	endoplasmic reticulum-golgi intermediate compartment (ERGIC) 1%2C transcript variant X1
100774633	46.2863	10.3476	2.1613	1.1188e-06	1.3745e-05	Rp2	retinitis pigmentosa 2 (X-linked recessive)
100774637	29.881	85.934	-1.524	5.0647e-08	8.2751e-07	Cdca7	cell division cycle associated 7%2C transcript variant X1
100774658	89.2524	268.839	-1.5908	2.9337e-23	1.9871e-21	Jmjd6	jumonji domain containing 6
100774665	557.095	274.063	1.0234	1.2636e-21	7.7807e-20	Atp6v1b2	ATPase%2C H+ transporting%2C lysosomal 56/58kDa%2C V1 subunit B2%2C transcript variant X1
100774671	18.7489	67.7026	-1.8524	3.2056e-08	5.3833e-07	Pole	polymerase (DNA directed)%2C epsilon%2C catalytic subunit%2C transcript variant X1
100774678	14.5499	0	6.206	8.3402e-05	0.00067735	Mab21l3	mab-21-like 3 (C. elegans)%2C transcript variant X3
100774715	57.6137	135.307	-1.2317	5.0131e-09	9.5381e-08	Dennd3	DENN/MADD domain containing 3%2C transcript variant X1
100774734	53.4147	21.5821	1.3074	0.00028728	0.0019964	Abcb10	ATP-binding cassette%2C sub-family B (MDR/TAP)%2C member 10%2C transcript variant X1
100774758	137.687	61.0013	1.1745	9.5795e-08	1.468e-06	Dusp16	dual specificity phosphatase 16
100774853	218.834	109.29	1.0017	4.1903e-09	8.0938e-08	Pdha1	pyruvate dehydrogenase (lipoamide) alpha 1%2C transcript variant X1
100774872	1.75771	20.7937	-3.5644	1.4178e-05	0.00014012	Pecam1	platelet/endothelial cell adhesion molecule 1%2C transcript variant X3
100774931	15.1358	38.7294	-1.3555	0.00077945	0.0047477	Apba1	amyloid beta (A4) precursor protein-binding%2C family A%2C member 1%2C transcript variant X1
100774948	13.8663	78.1487	-2.4946	1.0675e-12	3.3166e-11	Mxra7	matrix-remodelling associated 7%2C transcript variant X1
100774957	1296.02	622.332	1.0583	7.4505e-51	1.4018e-48	Pxdn	peroxidasin homolog (Drosophila)%2C transcript variant X1
100774977	195.887	682.348	-1.8005	1.5729e-66	4.2054e-64	Vasn	vasorin
100775045	67.9646	23.6516	1.5228	4.0366e-06	4.4626e-05	Fam13b	family with sequence similarity 13%2C member B%2C transcript variant X1
103158539	172.158	78.2473	1.1376	6.2975e-09	1.1805e-07	Cpeb4	cytoplasmic polyadenylation element binding protein 4%2C transcript variant X1
103158729	17.5771	99.7308	-2.5043	7.4866e-16	3.0548e-14	LOC103158729	uncharacterized LOC103158729%2C transcript variant X4
103158819	16.6006	47.8944	-1.5286	4.5677e-05	0.00039563	Hmga2	high mobility group AT-hook 2%2C transcript variant X6
103158844	152.139	29.663	2.3587	1.1139e-20	6.4305e-19	Kiaa0196	KIAA0196 ortholog%2C transcript variant X1
103158906	30.2716	0	5.9199	1.2939e-08	2.3145e-07	LOC103158906	uncharacterized LOC103158906
103158939	30.0763	84.0616	-1.4828	1.2585e-07	1.8858e-06	LOC103158939	uncharacterized LOC103158939
103159000	27.2444	4.23757	2.6847	2.1105e-05	0.00020172	LOC103159000	E3 SUMO-protein ligase NSE2%2C transcript variant X1
103159102	1.66006	17.9358	-3.4335	7.0559e-05	0.00058712	LOC103159102	uncharacterized LOC103159102%2C transcript variant X1
103159309	58.102	25.524	1.1867	0.00047378	0.0031015	LOC103159309	flocculation protein FLO11-like%2C transcript variant X1
103159358	110.443	1.47822	6.2233	2.2832e-27	1.9827e-25	LOC103159358	uncharacterized LOC103159358%2C transcript variant X2
103159497	101.361	836.773	-3.0453	1.0898e-146	8.517e-144	LOC103159497	uncharacterized LOC103159497
103159499	182.899	761.482	-2.0578	1.2177e-87	4.2661e-85	Fosl1	FOS-like antigen 1
103159709	62.008	27.1993	1.1889	0.00029902	0.0020625	Timm8a	translocase of inner mitochondrial membrane 8 homolog A (yeast)%2C transcript variant X1
103159976	0	22.3704	-5.4835	7.457e-07	9.4585e-06	LOC103159976	natural cytotoxicity triggering receptor 3 ligand 1-like%2C transcript variant X1
103159983	0	16.1619	-5.7858	2.5482e-05	0.00023815	LOC103159983	uncharacterized LOC103159983%2C transcript variant X4
103160001	4.00366	22.3704	-2.4822	0.00014491	0.0010954	Kank3	KN motif and ankyrin repeat domains 3%2C transcript variant X1
103160041	8.59323	29.9586	-1.8017	0.0003046	0.0020967	LOC103160041	uncharacterized LOC103160041%2C transcript variant X3
103160089	13.671	38.2367	-1.4838	0.00036252	0.0024457	LOC103160089	chromosome unknown open reading frame%2C human C18orf32%2C transcript variant X1
103160225	3.32011	44.5438	-3.7459	9.9796e-11	2.347e-09	LOC103160225	uncharacterized LOC103160225%2C transcript variant X4
103160324	0	10.8403	-5.7946	0.00056421	0.0035962	LOC103160324	uncharacterized LOC103160324%2C transcript variant X5
103160687	1.26945	19.414	-3.9348	1.4355e-05	0.00014174	LOC103160687	uncharacterized LOC103160687
103160896	28.4162	8.08095	1.8141	0.00070006	0.0043369	Hmbox1	homeobox containing 1%2C transcript variant X1
103160946	0	19.3154	-5.2717	4.4828e-06	4.9238e-05	LOC103160946	uncharacterized LOC103160946
103161117	3.71071	35.0832	-3.241	5.6872e-08	9.1572e-07	LOC103161117	uncharacterized LOC103161117
103161149	31.3458	89.7774	-1.5181	2.7899e-08	4.7242e-07	LOC103161149	inverted formin-2-like%2C transcript variant X1
103161198	41.5014	86.2297	-1.055	3.4344e-05	0.00030825	Btbd6	BTB (POZ) domain containing 6%2C transcript variant X1
103161398	0	21.1879	-5.4052	1.4866e-06	1.7874e-05	LOC103161398	uncharacterized LOC103161398%2C transcript variant X1
103161446	21.6784	2.8579	2.9232	7.2456e-05	0.00060143	Zbtb32	zinc finger and BTB domain containing 32%2C transcript variant X1
103161698	0	11.5301	-6.8836	0.00047488	0.0031056	LOC103161698	uncharacterized LOC103161698%2C transcript variant X1
103161710	75.679	488.208	-2.6895	1.0868e-76	3.2475e-74	LOC103161710	uncharacterized LOC103161710%2C transcript variant X3
103161735	16.21	44.5438	-1.4583	0.00014404	0.0010905	LOC103161735	uncharacterized LOC103161735%2C transcript variant X1
103161938	9.47208	30.747	-1.6987	0.00043829	0.0028934	LOC103161938	uncharacterized LOC103161938%2C transcript variant X1
103162299	97.748	34.5904	1.4987	4.7367e-08	7.7746e-07	Tm7sf3	transmembrane 7 superfamily member 3%2C transcript variant X1
103162443	107.904	27.3964	1.9777	2.3529e-12	6.909e-11	LOC103162443	factor VIII intron 22 protein-like%2C transcript variant X1
103162615	14.9405	40.1091	-1.4247	0.00039047	0.00261	Ctbs	chitobiase%2C di-N-acetyl-
103162686	26.4632	0	5.747	1.0503e-07	1.5975e-06	LOC103162686	putative golgin subfamily A member 6-like protein 6%2C transcript variant X2
103162768	23.2408	174.529	-2.9087	9.8004e-31	9.8586e-29	LOC103162768	uncharacterized LOC103162768
103163527	167.666	65.436	1.3574	3.5717e-11	8.9822e-10	Tmem185a	transmembrane protein 185A%2C transcript variant X1
103163596	4.10131	20.0053	-2.2862	0.00060765	0.003837	LOC103163596	uncharacterized LOC103163596%2C transcript variant X1
103163628	12.9875	40.5033	-1.6409	8.1375e-05	0.00066567	LOC103163628	uncharacterized LOC103163628%2C transcript variant X2
103163696	1.85536	27.2978	-3.879	3.0328e-07	4.2147e-06	LOC103163696	uncharacterized LOC103163696%2C transcript variant X2
103163726	101.459	40.5033	1.3248	4.3877e-07	5.797e-06	LOC103163726	uncharacterized LOC103163726
103164018	0	26.7066	-5.7391	6.2084e-08	9.9335e-07	LOC103164018	uncharacterized LOC103164018
103164042	291.096	94.7048	1.62	1.6113e-23	1.1061e-21	Sox4	SRY (sex determining region Y)-box 4
103164122	4.88252	27.692	-2.5038	2.1591e-05	0.00020578	LOC103164122	uncharacterized LOC103164122
103164433	11.4251	46.5147	-2.0255	1.2013e-06	1.4723e-05	LOC103164433	uncharacterized LOC103164433
103164570	2.24596	33.3093	-3.8905	1.4911e-08	2.6392e-07	LOC103164570	uncharacterized LOC103164570

## Sheet: FPKM
geneID	KO	WT	OE
100770572	0	0	0
100774869	0	0	0
100765485	3.46411	0	0.792399
100772581	0	0.0868957	0.0815502
100760502	62.2104	105.378	130.729
100750732	147.752	139.931	160.898
100752126	0	0	0
100766357	0	0	0
100767939	8.34443	6.07411	9.92098
100752304	10.8506	7.99357	8.04795
103158581	0	0	0
100761721	0	0	0
100771270	48.7924	78.6925	68.3055
100751750	1.50724	7.37935	3.02312
100755906	0	0	0
100767510	0	0	0
100761815	14.2554	22.8906	11.1106
100769819	60.6184	19.08	24.5291
100770554	0	0	0
103164545	0	0	0
100758169	40.3186	27.0072	26.8599
100758299	10.2158	4.14096	8.80877
100759336	70.5898	55.2094	54.7704
100761474	72.3285	77.6183	54.4352
100689246	320.966	463.488	242.372
100768377	32.9761	19.2728	18.7007
100753605	3.04586	5.67325	9.76588
100755439	0	0	0
100757426	0	0	0.0949353
100751939	41.8706	41.396	43.7779
100767019	51.0922	30.1654	34.6324
100773363	2.14656	1.16648	3.31837
100762377	0.858766	1.12507	0.294658
100761949	0	0	0
100689324	23.8704	46.3634	44.928
100760559	0	0	0.125437
100764173	0	0	0
100774578	23.043	23.1428	15.56
100757844	38.0463	34.1091	44.3848
100759253	137.909	100.149	144.163
100752621	15.941	19.0206	22.8441
100756795	15.0576	12.9006	10.8596
100753693	0	0	0
100752680	0	0	0
100757185	27.7752	19.514	16.1285
100753490	3.69759	3.48983	3.0355
100750961	0	0	0
100769679	37.5112	29.9605	31.3289
100767816	0	0	0
100769617	0	0.147334	0.18436
100774265	0	0	0
100765547	0.161447	0	0
100757306	61.2533	47.7443	70.7867
100761899	5.288	13.1191	14.9473
100762131	5.49478	5.7853	5.42941
100760617	0.103527	0.107243	1.1071
100772829	0.013993	0.0144952	0.0408106
100768576	6.72445	6.23256	8.31497
100754381	0	0	0
100751069	0.0568469	0.529984	0.165794
100767612	4.46566	2.31297	1.8089
103163843	0.591807	1.36542	1.22912
100772278	0	0	0
100764740	12.2069	12.645	19.6138
100760986	141.168	79.2463	63.2326
100767213	23.1071	22.1035	32.4817
103163898	0	0	0.0693569
100762511	8.59225	6.2998	13.2348
100758186	0	0	0
100754778	1.76491	3.80887	2.76433
100771675	6.59319	7.50134	9.0381
100771165	0	0.0263717	0
103160806	0	0	0
100752283	0	0.100852	0.378591
100773666	89.7785	70.2393	52.4202
100752547	1698.29	1758.58	250.288
100762331	13.9121	11.4689	8.62954
100757506	0	0	0
100758361	46.7765	47.3382	21.0991
100768519	4.35674	2.5155	2.74264
100757772	103.561	58.7729	19.6041
100765786	2.09219	1.54381	2.61906
100760601	2.97622	0.711471	0.222568
100773113	0	0	0
100771220	0.0431248	0.0446725	0.209622
100774743	13.5547	13.9926	5.69958
100770081	31.4746	40.6102	36.8053
103161051	1.04765	1.68817	0.905325
100754044	0	0	1.45273
100750331	90.4569	91.3645	87.2532
100767562	4.6357	5.87754	12.8628
100754087	0	0	0.0753225
100754043	0	0	0
100755162	0	0	0
100765783	0	0	0
100764345	5.27849	9.08956	6.79767
100774272	0	0	0
100763207	116.259	98.1274	117.334
100758339	0	0	0
103163868	3.23979	2.79673	5.7743
100765782	0	0	0
100751018	25.4542	12.7354	18.4961
100765350	11.3555	11.1927	16.7598
100750815	0.376827	0.216862	0.366338
100758927	0	0	0.0429035
103162991	0.131179	0.271774	0.031882
103161100	0	0	0
100755356	7.85198	5.5054	4.83339
100770180	0	0	0
100773313	0	0	0
100760832	33.9812	41.6269	28.9519
100754318	0	0	0.114971
103162816	0.197913	0.205017	0
100771371	0	0	0
100766062	0	0	0
100768783	0	0	0
100752164	11.3284	8.14264	14.2945
100773531	78.3851	112.641	111.872
102464963	0	0	0
100767039	7.17188	10.078	15.6421
100750501	0	0	0
100771068	136.114	226.932	132.865
100765139	6.65606	4.16904	0.702257
100767045	0	0	0
100763387	0	0	0
100756174	47.9869	100.48	69.5781
100767573	13.8775	22.0982	23.39
100757829	18.5977	12.3105	14.179
100768581	29.5856	40.8461	45.8208
100767392	35.0211	26.1862	29.4461
100753870	36.169	26.5197	33.8781
100770451	25.4855	12.1469	34.155
100771326	1.11105	0.115093	0.648077
100755786	25.0502	25.3732	26.6875
100770676	15.7478	43.9127	49.4022
100689023	13.8233	22.2112	13.3715
100773954	0	0.363948	0
103161216	0	0	0
100757329	0	0	0
100769675	19.4818	17.3622	13.6104
100752635	0	0	0
103162669	0.345214	0.429125	1.20818
100756673	13.3734	2.72119	27.7203
100754541	108.98	207.681	169.154
100770865	5.05156	20.8268	7.85754
100768594	0	0	0
100763859	40.1513	58.5732	49.9269
100755164	38.8213	16.2938	13.014
100756494	0.128	10.4749	6.96848
100773397	12.773	17.6194	18.4361
100761106	0	0	0
100768599	0	0	0.188281
100754781	0	0	0
100772075	0	0	0
100769962	0	0	0
100774206	4.96001	6.18305	5.35318
100764553	15.1718	7.34791	1.6282
100750589	3.83954	5.87829	8.94744
103161875	0.444165	0	0
100758224	0	0	0.0976054
100761638	25.0022	71.6329	49.6969
100751174	15.3493	9.42386	24.6623
100751192	33.7688	40.5899	40.5815
100759918	16.4523	28.746	27.8701
100764264	64.0702	54.4424	54.5597
100757223	29.1859	46.6312	36.8021
100760007	26.7568	12.142	16.8175
100771455	15.465	14.6816	25.9082
103164113	0	0	0.144936
100760379	12.0616	13.8452	8.34542
100775015	3.64338	7.03362	15.5364
100758097	22.2107	25.0114	35.1142
100689102	7844.26	5130.5	5681.87
100769657	29.24	40.556	33.786
100771117	0	0	0
100774835	0	0.158517	0.722576
100768953	0	0	0
100764041	0	0	0
100770413	0	0	0
100755353	0	0	0
100773125	5.443	1.07699	0.891826
100771669	165.21	213.266	156.707
100754009	53.2248	52.326	41.2651
100751255	0	0	0
100772279	9.15769	5.56097	12.2115
100769087	424.182	172.805	611.04
100766640	0	0	0
100773257	61.6514	60.3106	58.6848
100773524	1.9237	2.47375	2.99869
100753546	0	0	0
100761989	0	0	0
100766140	0.331026	0.5858	0.147498
100770138	0	0	0
100763784	0	0	0
100763797	0.286857	0	0.278872
100763430	0	0	0
103160217	0	0	0
100773654	86.3974	56.4032	55.2297
103160951	0.0547014	0	0.159537
103161941	0.460066	2.62118	5.59076
100771879	0	0	0.0905325
100763801	0	0	0
100750497	0	0	0
100754019	0	0	0.341352
100752313	146.024	60.7767	43.2911
100770344	41.3698	34.8395	47.255
100766144	0	0	0
100770708	6.60978	9.2018	15.1975
100761156	0.380663	1.5773	0.83882
100769086	0	0	0
100751033	3.53604	2.29397	1.66672
100768161	2.90005	4.55921	3.25052
100769913	3.06355	3.47864	4.23832
103159038	0.610024	0.631918	0
100752016	23.6558	19.6673	19.9459
100773949	0	0	0
100758262	1.2925	1.14762	0.478678
100764034	66.44	83.2818	62.1065
100758324	0	0	0.0551832
100763807	5.21838	5.12845	3.81569
100759732	0	1.24804	0.390421
100751804	13.9541	15.8971	12.3382
100756076	6.6214	6.94698	8.53329
100766674	27.7492	29.0672	11.6371
103161396	0	0	0
100760075	0	0	0.0656171
103160821	0	0	0
100763547	0	0	0
100770639	3.14596	1.28922	3.22644
100758062	0	0	0
100763467	3.18309	10.4196	18.1956
100768527	0	0	0
100759517	0.409985	0	2.89872
100772130	0.17599	0	0.228122
100772353	59.0393	42.9571	43.2805
100765805	9.13374	7.34458	11.4744
100766433	1.99665	1.9743	1.85285
100753123	0.0579927	0	0
100770464	2.87713	6.69182	6.49127
100760723	0	0.140229	0
100750399	6.82941	3.46616	2.75248
100760374	0	0	0
100766799	145.408	93.4413	129.691
100772600	30.1786	25.8395	35.7959
100763358	7.32904	8.69031	4.54838
100751447	0	0	0
102466550	0	0	0
100766530	0.683978	0.826614	0.166235
100773033	160.954	138.012	122.947
100773664	42.7211	48.3381	34.258
100751594	39.763	25.8339	47.709
103158889	1.12598	1.39967	0.656784
100759751	0	0	0
100760401	0	0	0
100755979	15.5617	8.88092	7.87999
100759130	0	0	0
100751252	0	0	0
100769931	6.48464	9.46986	10.6094
100770627	0	0	0
100764393	0	0	0
100751546	25.9691	28.7828	42.4911
100767352	0	0	0
100762817	38.412	29.2931	24.8952
100764025	0.118335	0	0.345124
100767064	312.22	555.084	620.476
100771777	10.633	10.2355	11.4716
100767531	6.0838	16.9238	7.90811
100770414	0	0.283163	0
103161421	1.07625	0.867124	0.813782
100763282	36.6759	38.0197	72.4995
100762774	8.3262	18.1034	4.9196
100757283	1.20921	0.83507	0.734719
100768283	75.8606	64.9683	56.5097
100771561	0.179486	0	0
100767788	20.7758	16.8902	17.7048
100768456	22.4148	17.1428	27.1228
100768367	22.2967	27.4824	15.5025
100771436	0	0	0
100768701	0.263704	0.546337	0.555456
100763596	21.4899	16.156	21.8467
100760229	0	0	0.0695112
103164337	2.47138	1.42227	0.800865
100755394	0	0	0
100774745	0	0	0
100767734	0	0	0
100753988	0	0	0
100754292	0	0	0
100755507	185.27	271.433	305.737
100765219	28.3703	41.7797	48.3422
100762276	0	0	0
100761996	26.1921	51.1898	35.4896
100753464	43.4976	40.8652	57.0246
100768070	0	0	0
102464905	9.51939	2.46526	4.62722
100769238	0	0	0
100771135	0.220356	0	0.0428446
100756282	0	0	0
100755841	0	0.0515985	0
100762274	0	0	0
100764648	0	0	0
100754676	14.7473	34.0215	21.8709
100759091	0	0	0
100756789	0	0	0.0965991
100770557	6.61303	5.57874	5.15857
100760932	0	0	0
100753722	1.7124	5.27935	9.19571
100765932	0	0	0
100772744	0	0	0
100754047	120.81	95.2271	97.231
100751700	16.4213	12.9023	18.6319
100751963	359.727	771.515	811.715
100770124	43.7527	44.7344	28.0344
103161475	0	0	0
100774288	1.87257	2.9928	3.48486
100764609	40.176	41.2178	21.0311
103159566	0	1.08821	0.765949
100761359	15.7208	11.6544	22.8516
102466110	0	0	0
100761326	0	0	0
100759038	31.8591	35.3524	27.9339
100759714	0.0677329	0.0233879	0.131695
100762672	0	0.535065	0
100754303	0.0845472	0	0
100766094	0.0347789	0	0
100756266	0	0	0
100756186	7.36642	3.37362	0.97998
100774311	0	0	0
100758003	22.0054	22.7952	29.3511
100754619	18.0504	35.4696	21.7006
100770767	0	0	0
100757163	0	0	0
103163432	0.211368	0.218954	0.205485
100760618	0	0.247596	0
100752449	33.5215	24.1902	25.0456
100764116	14.2304	23.0407	17.2057
100769367	16.0124	30.6901	30.5318
100770330	0	0	0
100767161	0.496483	0.96003	0.257421
100763856	44.2915	24.5128	45.6924
100756287	0	0	0.0689232
100755437	2.61807	2.61159	7.54134
100751004	2.89942	3.27653	12.8978
100755007	9.23679	3.61931	3.20146
100757909	19.9677	14.3144	23.4421
100689449	29.097	71.9153	52.3312
100759835	19.8027	19.9081	18.1785
100763103	0	0	0
100751061	0.0427486	0.162371	0.138529
100758543	0	0	0
100689198	13.5338	8.04827	3.55034
100763249	90.8652	97.9154	58.2669
100762871	0	0	0
100753341	0	0	0
100757134	2.28775	4.12149	2.61087
103163243	0.809608	0.419333	0.865781
100759079	0.654189	1.21416	1.66945
100774607	43.5276	48.9591	35.5462
100762608	22.9822	32.9636	27.1548
100774624	0	0	0
100756816	0	0	0
100770285	2.87064	8.42539	4.39753
100771738	0	0	0
100769956	0	0	0
103164575	0	0	0
100759398	135.12	63.5605	104.672
100772960	0	0	0
100770606	10.0218	6.93258	13.6988
103160295	1.15661	0.798745	1.49922
100757882	0	0	0
100769194	75.4577	88.9754	68.0124
100689045	991.563	1170.84	1521.02
100753445	984.651	881.634	698.142
100751610	0	0.665067	0.390096
103164328	0	0	0
100765185	50.1283	24.5516	16.7463
100774943	0.0245439	0	0.0238607
100771230	33.2045	32.2832	40.4882
100769649	10.9652	8.51904	28.2489
100756196	0.166179	0	0.323107
100769981	0	0	0
100764476	0	0	0
103158846	5.24538	3.16962	3.93077
100761016	33.5914	44.8977	71.6159
100752705	1.59303	3.50526	1.45257
100772688	0	0	0
100768806	0	0	0
100770430	0	0	0
100756208	0	0.435046	0
100760321	1.2319	3.21581	4.07188
100752519	113.435	85.1981	94.3976
100774367	0.946265	2.98736	2.10269
100768927	0	0	0
100762776	40.9497	37.8255	29.0665
100761653	0	0	0
100750894	0	0	0
100757592	8.61455	10.1212	6.84966
103163282	0.228398	0.47319	0.444081
100772401	0	0	0
100750499	0.684113	1.47639	1.69963
100764793	9.94136	7.55198	21.9986
100772421	15.5458	6.75903	8.51442
100767859	0	0	0
100773451	6.88898	10.7684	12.9333
100751798	0	0	0
100767190	2.87006	4.35857	3.2236
100768568	0.230583	0	0
100772448	8.64983	4.55125	10.0108
100751541	0	0	0
103163377	0	0	0
100769753	0	0	0
103158715	7.16556	6.69502	5.19044
100773472	0	0	0
100752851	53.127	25.1774	20.6082
100770794	0.424024	0.371666	0.47564
100766176	14.9334	34.6645	20.1831
100753028	23.5598	4.73732	26.2155
100752800	0.0498365	0	0
100753616	0	0	0
100771303	0	0	0
100770387	0	0	0
100764414	0	0	0
100762658	5.72633	10.924	9.14964
100768934	0.963839	2.93656	1.76379
100754431	41.1763	30.2508	24.6303
100764643	0.937442	3.04104	3.09379
100759977	0	0	0
100757077	3.83694	162.484	88.479
100754651	0	0	0
100774034	0	0	0
103161480	0	0	0
100752362	3.68407	3.39501	3.09314
103159213	0	0	0
100762312	9.85476	12.5608	8.53911
100756366	72.3197	48.6686	42.5802
100768572	0	0	0
100762523	10.5063	8.99061	10.5593
100753093	0	0	0.0490839
100752689	34.8622	24.8084	34.0306
100764433	15.8843	11.5404	19.7744
100758400	32.6278	21.6025	18.1949
100753020	0	0	0
103159320	4.07386	5.08327	3.69044
100754809	20.501	33.5159	21.5362
100762531	72.1385	43.3332	118.849
103158728	0	0	0
100756926	8.05425	7.91439	6.59648
100753827	71.7453	45.6237	65.2495
100764850	8.48439	6.7146	6.73414
100763008	0	0	0
100756234	0.133866	0	0.0650702
100769191	1.10279	2.13242	0.357365
100751897	0	0	0.082194
100774847	0.168798	0.52457	1.2581
100751029	0	0	0
100753903	8.57764	10.1742	10.5032
100756452	0	0	0
100689036	0	0	0
100771950	24.3345	19.885	3.71094
100768689	0	0	0
100753128	51.279	105.439	48.8513
100773274	2.36679	1.56494	2.12957
100759682	0.0457663	0	0
100762037	0	0	0
100754118	0	0	0
103159171	0	0	0
100762308	27.0135	27.2124	23.2332
103164343	0	0	0
100771918	0	0	0
100771784	0.0591675	0.061291	0
100762979	152.28	138.32	193.49
100762804	0	0	0
100768381	0	0	0
100762991	0	0	0
100750777	0	0	0
100755119	0	0	0
100758490	10.3912	9.96902	24.767
100752309	0	0	0
100750576	3.17052	19.612	16.3361
102464910	1.22005	6.31918	4.74436
103158860	41.8095	29.7038	26.6176
100773177	0	0	0
100772713	0	0.119932	0
100758094	0	0	0
100755174	0	0	0
100751011	0.113066	0.031943	0.189861
100763595	0	0	0
100756195	75.4095	94.6112	63.8996
100770000	2.09259	3.04124	1.85216
100756891	0	0	0
103158955	0.328955	1.13587	0.959397
100765608	4.41453	4.57297	2.8015
103162907	0.132578	0.686679	0.386662
100771788	51.2137	68.0219	54.9831
100773601	0	0	0
100766883	65.9351	64.3124	51.9764
100762072	0	0	0
100759397	0	0	0
100751504	0	0	0
100767946	0	0.294522	0
100761408	0	0	0
100755391	4.10832	20.179	19.8801
100762079	11.219	10.2368	19.8258
100765622	0	0	0
100757231	929.481	855.596	621.768
100753498	43.5631	21.3561	70.3716
100767584	0	0	0
100755197	26.212	7.51551	9.21464
100762300	306.737	261.275	163.346
103163211	0	0.159494	0
100759935	0.727425	0	0.441987
100762049	0.505952	0.262055	0.49187
100753000	2.75963	3.76142	3.10643
103163143	0	0.229789	0
100774972	0.248092	0.642491	0.241187
100762413	60.3004	54.3116	89.5811
103162840	0	0.0400655	0
100766807	44.2573	21.5132	53.8969
100757205	20.5948	24.1785	41.3113
100762799	12.9271	14.4318	14.2277
100754902	6.36568	9.2318	9.46476
103163902	0.94494	0.815712	1.37796
100751161	2.51965	6.4202	1.8301
100767838	73.6329	86.9495	80.005
100765175	0	0	0
100754784	28.8368	25.9754	68.9681
100689325	52.3959	23.3675	26.964
100753253	41.906	62.3324	69.1529
103160886	0	1.15292	0.4328
100759263	0.135276	0.630588	0.591797
100689425	6.83668	15.8652	9.1225
100759887	0	0	0
100757864	429.252	355.869	442.069
100764091	0.352731	0.152246	0.428642
100750963	38.1928	38.9042	17.3272
100760529	0	0	0
100750379	13.6388	13.8375	10.5982
102464871	1.23569	1.28004	0
100754175	8.01045	8.03028	7.28508
103162652	0	0	0.181416
103164289	2.37618	0.769207	6.06387
100765719	1.38086	1.33506	1.25293
100766249	0	0	0
103161140	0.10135	0.524938	0.0985291
100750818	51.6374	97.062	47.2856
100770946	38.1823	41.2694	43.1773
100753684	35.959	25.0408	15.7565
100760305	86.0367	31.7804	82.9378
100771791	0	0	0
100754403	52.9892	72.8662	50.1552
100773860	36.1368	32.0018	54.4143
100774768	0.0566964	0.117462	0.110237
100773293	0	0	0
100764675	2.62269	3.66771	4.20699
103158875	0	0	0
100761027	399.494	365.977	434.687
100770830	12.1548	10.8613	10.0421
103158945	3.09103	5.53067	1.91227
100764455	1.41279	1.87003	4.42562
100769795	0.99438	8.0934	8.83843
100756936	324.661	315.482	318.267
100771241	15.6843	14.693	8.95415
100767824	0	0	0.0459319
100751777	0	0	0
103162505	28.5878	22.3637	13.7437
100767730	3.81375	8.76321	11.1902
100768386	99.1242	113.156	73.1236
100756059	0.96855	1.95239	0.865247
100767321	13.5239	27.7698	24.3263
100756584	0	0	0
100772752	1.76494	9.2344	1.68674
100754614	25.2272	10.0786	11.4525
100758325	0	0	0
100759429	30.9148	30.075	18.9774
100773251	16.1858	28.5575	31.3691
100761258	3.9253	4.16254	9.63959
100760089	0.196301	0	0
100774009	52.2681	47.0888	43.3393
100772890	0	0	0
103161891	0	0	0
103161402	0	0	0
100757045	0	0	0.077407
100769698	0	0	0
100770463	27.3872	25.4554	25.5805
100765228	0.142791	0.295831	0
100759379	0	0	0
100756768	0	0	0
103161687	0.25583	0.46377	1.30572
100757337	0	0	0
100689363	170.127	247.514	213.343
100756039	15.7792	16.7738	12.3524
103158937	0	0.158481	0.148732
100758335	0	0	0
100772166	0	0	0.0277633
100753601	4.2666	6.67827	3.83722
100757955	0.0845843	1.84002	3.78258
103159211	0	0	0.581995
100771845	32.3413	32.176	26.9884
100752000	0	0.0666955	0
100763695	18.7953	59.3688	52.2962
100769978	0	0	0
100689193	12.2211	18.3988	10.7193
100755889	4.19658	3.91961	3.61161
100760332	0	0	0
100753594	1.08895	0.0501346	0.517556
100770104	35.7661	13.6487	26.8967
100762222	29.4639	23.236	27.6079
103159701	2.70803	4.80896	5.85632
100766987	895.507	888.405	562.673
100764574	0	0	0
100773218	70.1441	59.2189	52.9084
100773279	1.12641	2.23906	0.295961
103164386	0	0	0
100766049	6.61079	19.415	22.5963
100759976	0	0	0
100767126	121.102	127.253	77.9768
100766982	122.475	88.101	90.4409
100771411	41.9005	50.881	56.5063
100766262	0	0	0
100770981	0	0	0
100765641	17.5144	16.8957	19.3149
100766986	90.6418	85.1145	87.0557
103162793	0.703532	0.364391	7.86543
100759565	0	0	0
100763819	6.49582	5.71571	5.26658
100762674	0	0	0
100757084	0	0	0
100750995	30.6564	32.1225	12.0174
100774346	2.05247	3.34511	3.72463
100762701	0.511999	0.132594	0.373311
100759600	14.6148	56.9163	52.1561
100769072	0	0	0
103163750	0	0	0
100759018	0.903085	0.425226	0.0798136
100756670	0.055681	0.0576794	0
100754275	40.9182	21.1934	16.678
103160870	0	5.3362	0.395364
103163050	0.0610411	0.505855	0.652763
100767854	30.237	32.6344	24.63
100773785	0.110914	0	0
100771421	14.5268	12.7192	14.2345
103164095	0	0	0
100767223	24.822	17.5097	13.8538
100767456	161.341	255.917	191.916
100773901	0	0	0
100773641	50.1071	29.4752	33.8175
100762133	14.3563	11.7245	26.1761
100754464	0	0	0
100758458	4.47112	2.19854	3.08119
100751531	13.4529	10.2901	8.71895
100752497	0	0	0
100774876	18.325	21.8799	32.9111
100764712	10.4423	10.7874	11.9317
100772245	0	0	0
100771824	25.8489	34.0401	19.3814
103159983	0.0954926	5.40762	1.64008
103162063	0	0	0
100774197	24.6334	15.1713	22.8157
100755055	19.4657	10.4759	12.2053
100758063	0	0	0
100763985	31.7408	16.6674	23.6559
100774619	0.320567	2.71193	2.8048
100769199	5.32576	5.31162	2.84162
103164010	1.24567	5.64541	4.54125
103162784	1.16687	10.0327	3.74351
100768201	24.524	28.9953	22.4683
100767181	48.847	90.9911	81.8768
103158908	0.67876	0.703121	0
100774223	112.575	104.346	113.244
100689433	261.619	409.82	610.774
100763317	0.690924	1.02885	0.209904
100758022	0	0	0
100759527	0	0	0
100764637	0	0	0.512028
100772000	75.2442	45.9782	65.1971
100754947	0	0.0537658	0
100764251	0	0	0
100758952	0	0	0
100763194	213.182	175.23	187.933
100759563	0	0.0669639	0
100754851	0	0	0
100757398	0	0	0
100764385	26.2967	22.8945	27.0579
103159033	0	0	0
100772776	0	0	0
100772970	0	0	0
100755845	0	0	0
103164197	0	0	0
100770263	0	0	0
100758813	28.6561	28.7526	27.3549
103158897	4.39774	4.7454	1.60325
100689184	0.0801196	0	0
100752724	0.315422	0.280065	0.240933
100757487	12.5918	15.6949	8.01162
100765957	20.6938	7.01227	13.6392
100752240	0	0.128004	0
100762344	0	0	0
100770141	5.8934	12.0988	15.2609
100759016	69.4608	72.6689	62.0626
100771893	21.2979	20.3738	18.9093
100750344	0	0	0
100768931	0	0	0
100760342	0	0	0
100757369	0	0	0
100767622	13.9942	10.1531	7.01006
100754567	12.1753	87.2308	65.9779
100768963	0	0	0
100770042	0	0	0
100772437	0	0	0
100767048	0	0	0
100772274	33.7001	34.3502	40.8827
100762166	40.0245	58.7808	28.8087
100771159	0	0	0
100766061	15.6298	11.7653	13.3714
100765947	0	0	0
102464890	0	0	0
100754767	0.397323	0.171493	0.48283
100759574	0	0	0
100758214	0	0	0
100763714	2.49148	1.94292	1.19746
100771223	23.2861	25.7114	14.6105
100758721	13.7924	22.3068	14.9954
100754014	104.637	131.791	139.214
100769745	111.421	97.5794	61.581
103160043	0	0	0
100756160	5.7251	8.23769	11.8089
103163003	0.218063	0.150593	0.211994
103160781	0	0	0.175965
103158704	0	0.139641	0
100760205	2.28398	0.78865	2.81251
102464845	0	0	0
100756448	0	0	0
100755766	0	0	0
100754244	21.0375	21.0693	17.5302
100767869	29.3581	25.0864	28.9496
100756006	0	0	0
100773262	11.5913	14.3761	12.7252
100759694	2.4907	12.7053	2.58416
100772022	0	0	0
100763974	0	0.234925	0.0734911
103158615	0.16064	0	1.24935
100760022	0	0.146613	0.343984
100763079	39.9095	41.7039	26.9756
100765495	39.741	37.8003	29.4501
100771538	0	0	0
100768466	0	0	0
100760653	0	0	0
100760663	0	0	0
100758897	0	0	0
100769667	0	0	0
100758801	37.3752	21.3609	25.0586
100765840	3.68048	3.0578	0.908133
100770817	30.555	33.0366	22.632
100762501	29.4645	51.3873	127.443
100764587	0	0	0
100757239	0	0	0
100769575	0	0	0
100757413	0	0	0
100759261	47.0001	43.2421	46.4644
100750734	6.91054	9.11775	14.4264
100757285	0	0	0
100759805	27.2308	28.2404	19.8319
100770047	5.69527	3.40655	5.45607
100756019	46.1023	33.9575	34.556
100770159	0	0	0
100760648	0	0	0
100774524	0	0	0
100758835	32.9369	28.3214	30.8164
100766983	18.803	17.002	24.4894
100764164	0	0	0
100763710	0	0	0
103164541	2.53036	0.238289	1.78904
100769980	0	0	0
100758677	391.628	309.66	450.14
100758120	0	0	0
100753550	4.67298	2.13822	3.87402
100761079	0	0	0
100751537	299.205	214.855	161.162
100755562	0	0	0
100765200	0	0	0
100759021	40.7069	35.2927	29.8238
100770444	0	0	0.459319
100754395	4.36905	8.04597	13.4288
100763140	0	0	0
100766475	10.185	9.35843	3.4124
100759387	50.4076	48.5494	67.1033
100755537	0	0	0
100751206	0.991171	2.11572	2.51116
100755642	0	0	0
100773866	61.5133	48.0483	59.6546
100759084	0.946405	1.65115	2.22752
100774803	5.08528	16.4159	14.0839
100752836	28.3221	21.4397	21.5328
103160804	1.42754	1.78473	0.334989
100759693	0	0.117049	0
100759959	0	0	0
100760150	0	0	0
100770025	0	0	0
100756108	14.9435	17.095	16.0631
100763402	130.06	67.4843	80.1164
100763686	8.34996	11.007	6.25451
103160122	0.143856	0	0
100770673	10.2929	13.943	10.5196
100753482	0	0.145121	0
100765040	0	0.0756387	0.141971
103159880	0	1.23517	0.257598
100768884	0.0557616	0	0.0271048
100762438	0	0	0
100757702	25.1323	20.7196	14.1681
100756853	0	0	0
100689250	0	0	0
100755499	0	0	0
100770064	0.141533	0.58645	0.275187
100763220	64.4106	38.9789	48.3237
100765637	26.3183	20.1451	25.0074
100760355	0	0	0
100763186	48.1387	73.4216	83.3551
100772770	4.543	10.4549	8.23085
100754536	0	0	0
100767665	123.555	78.0146	89.2709
100751969	10.4467	5.95331	9.89488
100751834	0	0	0
103162709	0.18759	0.50524	1.78722
100755568	44.9697	55.9357	22.687
100771164	0	0	0
103161692	0.693409	0.287318	0.808931
100755717	0	0	0
100773621	7.05833	8.87337	12.2581
100759720	0	0	0
100752385	0	0	0
100763477	17.9408	22.5388	39.4287
100762553	78.1216	153.793	113.263
100767105	47.8822	60.5921	76.0029
100771607	3.72092	10.0092	6.94299
100762285	0	0	0
100757438	65.338	35.2675	70.7702
100765897	0	2.78891	9.94593
100760318	0	0	0
100774301	137.658	71.0955	127.1
100756144	0.0269229	0	0
103159460	40.5759	45.4197	61.8679
100754967	1.89664	0.893051	1.57565
100758001	0	0.172799	0.0973013
100757734	0	0	0
100768903	0.120782	0.125117	0.70452
100754918	0	0	0
100765657	0.129374	0	0
100752223	41.559	37.4644	30.826
103161053	0.0690924	0.143144	0.403016
100772067	10.0784	11.4695	12.2129
100763823	0	0	0
100763874	59.8826	36.7537	60.598
100751896	0	0	0
100755249	0	0	0
100754390	0	0	0
103159052	0	0	0
100770389	22.9789	27.9179	26.821
100755034	0	0	0
100761357	0	0	0.206846
100753699	6.70183	6.12122	6.93564
100767770	44.0171	40.4961	59.4426
100766107	0	0	0
100754461	2.78405	1.38431	17.3761
100751623	0	0	0
100762992	0.0340098	0	0
102464852	3.2128	2.21874	5.20562
100758658	0.0876615	0	0.0426108
100755575	0	0	0
100758515	0	0	0
100769687	6.63749	9.58726	10.2517
100759992	5.8892	10.2249	18.708
102464867	0	0	0
100760267	0	0	0
100752008	0	0	0
100755545	0	0	0
100760043	0	0	0
103160658	3.26222	5.05499	6.05454
100769905	0.334279	0.288564	0.21665
100772486	256.581	378.65	182.702
100758227	145.694	103.641	94.6376
100758919	57.5652	23.3425	40.6836
100754904	0	0	0
100755760	10.5283	13.5028	20.5314
100754939	0.25113	0.468258	0.292969
100754142	0.313443	0	0
100761060	12.6796	9.01496	7.00484
100773407	7.21961	2.39432	6.71465
100765210	0	0	0
100765361	3.61877	3.30526	11.0837
100765036	17.0802	21.8028	23.1005
100764189	42.9091	30.0002	49.1783
100774741	0	0	0
100766156	0	0	0
103164139	0	0	0
100753481	0	0	0
100768234	24.9475	29.3712	37.0956
100768412	22.7151	19.0621	22.1432
100754040	0	0	0
100760041	19.9093	15.2188	12.9223
100773950	32.6657	12.4978	13.5912
100767609	0	0	0
100762645	65.3562	72.4888	62.2535
100764284	34.0744	28.2532	27.5211
100755885	0.0743703	0.0770394	0.216901
100756216	0.192961	0.199886	0.18759
100766150	9.23041	16.4292	14.427
100767275	21.7737	9.74137	24.0512
100766649	6.44435	10.5819	6.73007
100772827	0	0	0
100755599	7.74573	14.3729	5.63124
103163647	0	0.0352056	0
100774127	25.8843	37.8312	33.0791
100760107	0	0	0
100761747	0.419288	0	0
100769125	51.1357	55.1382	38.4683
100754512	52.1536	28.017	20.6383
100754474	0	0.151277	0.283943
100755087	0.106737	0.0552841	0.207533
100774907	0	0	0
100758072	99.1242	99.109	40.7876
100758071	35.9077	34.3175	40.5282
100753604	2.41727	0.238479	1.71587
100765916	7.6336	15.0164	11.3191
100766643	42.4936	49.6952	28.1398
100767337	31.5182	37.0464	22.3196
103161641	0	0	0
100764232	0	0	0
103164214	15.3804	10.3561	8.47298
100758865	0.7324	0.910424	0.0712015
100767136	24.0384	21.2563	20.3323
100768486	0.0738008	0.611596	0.502227
100769142	112.244	138.074	158.244
100689336	120.708	56.0108	99.0217
100764937	23.8822	22.3186	17.233
100773008	0.104651	0	0
100771069	0	0	0
100771158	15.902	15.4661	21.042
100773395	11.6889	14.879	26.7718
100767771	2.72117	17.2513	12.0103
100767081	0	0	0
100762573	0	0	0
100757987	68.4671	62.4886	65.965
103159042	9.70307	10.3864	5.6598
100759173	3.18169	3.03221	4.82528
100756557	12.6293	8.486	7.25883
100762364	0	0.0712148	0
100771290	11.4614	3.45898	14.6518
100768989	0.253642	0.97591	0.105678
100773996	0.535962	1.15666	0.564465
100761558	12.7429	13.525	9.45049
100771128	0	0	0
100757601	15.6767	7.89488	21.5078
100765249	6.70707	7.88175	10.2188
100758148	33.2597	43.5715	31.0504
100750466	61.8225	35.7427	39.5874
100773507	0	0	0
100769886	0	0	0
100767029	3.18225	4.7469	10.2462
103164462	0	0	0
100774441	40.378	29.4432	28.4021
100773115	8.0056	2.5769	6.99131
100765965	0	0	0
100761222	12.443	25.9838	27.3935
100765653	0	0	0.0457972
100765253	0	0	0.127485
100772328	46.6136	39.8391	33.0409
100770616	62.726	52.794	31.9774
100759644	0.861425	1.63596	1.95405
100754586	0	0	0.0599112
100757039	20.4465	36.5976	15.6246
100757117	9.90173	10.0389	10.2406
103163848	0.259795	0.538238	0.757691
100755256	27.4773	17.9051	30.1411
100759757	0	0	0
100771465	0	0	0
103160837	6.12498	7.90181	9.82675
100774003	0.962807	0.14248	0
100761533	6.95328	6.97633	17.0907
103158974	0	0	0
100769317	54.856	56.3888	82.517
103159273	0	0	0
100761172	5.02959	7.86674	8.35105
100770731	0	0.0962343	0.0225786
100767386	9.48912	10.4924	10.2615
100767575	0	0	0
100756382	73.7572	60.677	57.2301
100761886	0.083305	0.0862948	0.283452
100773997	0.124607	0.12908	0.302848
100750851	0.350699	0	0.397761
100760805	31.1149	38.8088	31.6823
100751305	0	0.056729	0
100758537	0	0	0
103161050	0	0	0
100775076	14.372	27.5307	11.8651
103158814	0	0	0
100761184	15.0005	18.177	20.8134
103164290	1.87153	1.61558	2.42592
100754785	0	0	0
100753662	41.5722	67.7507	57.791
100760464	9.59526	19.991	38.3609
103159926	0	0	0
100766087	28.3759	13.8566	8.90695
100762656	0	0	0
100750633	0	0	0
100755072	0	0	0
100754269	0	0	0
100753215	39.1037	59.4377	36.9647
100770539	42.7351	42.0701	54.4598
100752332	5.20425	2.1782	0.868786
103160044	0	0	0
100756346	15.5807	27.2392	31.5841
103163705	0	0	0
100754066	0	0	0.23782
100754144	67.3845	46.4937	31.7016
100756846	8.31567	12.4267	15.0327
100770842	18.4401	22.2414	57.6814
100760624	16.3267	17.6125	17.2953
103162356	16.9466	43.0642	19.8214
100753267	63.3536	49.6199	51.8304
100766812	4.48171	0.0372897	0.57743
100761007	25.4155	16.7778	17.2922
100766613	0	0	0
100774906	0	0.560467	0.0751413
100750817	0	0	0
100768899	2.32035	0.554684	1.38817
100757879	0.211368	0.109477	0
100751565	0	0	0
100752014	54.7978	58.326	48.043
103158737	0	0	0
100763727	2.42267	3.2511	2.7567
100765634	0	0	0
100759243	0	0	0
100750662	9.16156	13.3753	3.95847
100772626	2.93373	3.11315	4.73027
100758840	2.50862	0.341928	0.449252
100759166	9.7131	21.2199	19.0671
100775031	0	0	0
100757682	1200.44	956.476	774.031
100754057	0.476474	1.3397	2.15063
103161673	9.96327	7.62846	6.00109
100768258	11.5288	7.37627	3.58487
100754925	4.98053	0.508662	1.7049
100756377	0	0	0
100754570	0	0	0
100756849	6.28289	24.6936	15.9287
103160355	0.156722	0	0
100771074	2.7721	4.36261	3.67964
100758439	12.1009	21.9146	16.2887
100768560	73.0497	67.8248	170.558
100773615	0	0	0
100767187	0	0	0
100752192	14.7906	14.8585	22.7994
100752013	0	0	0
100771010	5.57441	3.45777	2.87188
100772918	0	0	0
100774030	0	0	0
100751867	30.772	43.923	27.124
103161549	0.262221	0.00734141	0.117126
100753900	0	0	0
100768408	0	0	0
100760680	8.53863	10.0767	6.69857
103160326	28.5149	16.4102	15.5628
100757439	0	0	0
100758781	0.625869	0.216111	0.892392
100761111	0	0.0513596	0.0964004
100772444	1.67652	0.491515	1.78361
100764246	2.16128	1.7625	2.8164
100769492	1.06829	0.952936	0.490431
100759484	147.581	112.752	166.678
100752779	0	0	0
100750544	90.0514	95.5503	96.0097
100766440	40.5042	30.6616	32.6604
100759618	0	0	0
100763591	0	0	0.30275
100762256	1.17961	0.0509144	0.668953
100764050	59.7674	40.84	40.1394
100753654	0	0	0
100757655	0	0	0
100764536	0.0708184	0.1834	0.172118
100774470	0.934631	0	0.567886
100768680	0	0	0
100773003	0	0	0
100751354	0	0	0
100771714	0	0	0
100753820	0	0	0
100763968	0	0	0
100754430	0.121928	0.252608	0
100761867	83.4045	28.3488	113.897
100760302	1.9914	4.3479	7.29713
102464873	0	1.23263	0
100772494	0	0	0
100767294	20.6044	16.6097	14.4709
100771022	0.266622	0.207143	0.712803
100764760	1.85017	0.258996	0.194451
100754894	0	0	0
100754223	71.3826	45.4522	53.6666
100751672	7.64209	9.12805	14.7071
100757873	14.1881	8.33792	14.4564
100766045	0	0	0
100768059	30.6508	31.8146	36.7385
103160170	1.695	2.39432	8.76342
100771410	48.8955	70.848	82.8068
100757349	32.164	26.4753	39.2853
100752570	26.3793	41.3686	44.4209
100759684	0	0	0.126452
102466543	0	0	0
100751184	0.110914	0.287236	0.916525
100763098	0	0	0
100752322	28.2116	31.0461	31.5985
100773147	0.112994	0	0.0549245
100754012	0	0	0
100753786	0	0	0
100764585	0	0	0
103158805	10.107	1.80841	104.509
100768276	36.1571	39.2592	36.9981
103160136	21.0067	17.7072	18.5534
100759828	52.1871	84.6468	46.9113
100767465	52.1192	58.6096	46.2035
100750768	0	0	0
100764459	53.0249	50.7639	65.2119
100754361	0	7.24856	0.512028
100750691	0	0	0
100754363	0	0	0
100761783	0	0	0
100756153	6.60542	10.0667	3.69829
100761511	0	0	0
100761560	4.23453	7.90462	3.94949
100770379	33.7719	28.9312	24.7542
100757252	0.260028	0.269361	0.252791
100757720	18.3324	6.21502	20.5764
100761322	0	0	0
100755405	0	0	0
100769761	0	0	0
100762801	0	0	0
103163337	0.867021	2.39504	2.10722
100760275	13.0753	17.0275	32.9286
103164252	0.153396	0.476705	0.596506
100761545	21.5009	18.4388	19.3605
100762999	42.3923	21.6722	41.2342
100762628	22.4529	15.0519	16.1637
100773718	49.1342	52.8497	43.3876
100772333	0	0	0
100766102	19.4825	17.3613	14.5875
103164198	28.6278	33.4337	28.0459
100773638	0	0	0.0532091
100764363	15.4027	19.1588	13.3292
100766482	0	0	0
100774503	188.564	129.571	118.359
100769418	28.6932	19.9068	21.0981
100753462	0.102102	0.211532	0.496298
100755549	0.476474	0.141021	0.0661731
103162492	0	0	0
100765317	44.0085	32.3841	37.5274
100752031	0.485154	0	0
100766870	0.162262	2.68938	0.78873
100758167	3.11709	3.20064	6.22016
100757020	0.111426	0.115426	0
100772589	0.0747162	0	0.0363183
103161348	1.90321	3.09809	2.11455
103163984	1.43856	0.745098	1.04889
100770534	0	0	0
100756349	60.9452	75.6738	101.757
100765320	0	0	0
100756897	43.3205	44.8753	37.2944
100765929	0	0	0
100771086	37.1613	44.4857	80.9994
100758756	55.7615	54.4986	82.7127
100754210	0	0	0
100758314	0	0	0
100752912	1.33232	2.16879	1.59129
100757211	65.9694	98.0681	78.709
100774406	0	0	0.0807769
100765441	6.98718	0	3.68202
100773337	26.0599	17.0614	24.9132
100759788	0	0	0
100758246	35.8507	28.8738	33.279
100767819	1.61193	178.126	89.4148
100764710	0.53349	0.552637	1.38304
100763390	0	0	0
103158918	0	0	0.549567
100769642	0.0627499	0.260008	0.122007
100763023	44.9809	23.9711	35.8386
100751384	0	0	0.0281216
103158787	0	0	0
100766232	11.7497	19.9686	19.0972
100758305	14.4433	22.1709	29.6118
100766207	2.31985	1.82131	3.79837
100757474	0	0	0
100765882	0	0	0
100772767	7.48034	8.50312	8.10875
100750472	0.803199	0.970697	0.13014
100760959	0	0	0
100765396	0	0.400517	0.268485
100761748	37.253	39.9999	36.4121
100758284	1.39391	2.74701	7.53575
100762903	0.439106	0	0.106721
100760664	52.2563	65.1481	66.3098
100759294	6.97661	9.48256	5.01122
100764699	30.1803	29.2616	25.6919
100750420	0.520994	4.90863	6.46381
100753987	0	0	0
100767559	0.0138562	0.574141	0
100759808	0.124126	0.514324	0.482685
100763462	0.091014	0	0.176962
100774693	0.427897	0.443255	0.103997
100761512	47.492	35.7668	31.2337
100760353	24.2938	30.1661	22.6945
100771293	21.8754	24.8162	32.9607
103161466	0	0	0
100764227	35.2328	20.2413	24.7048
100763306	0	0	0
100771754	7.14567	10.6941	5.69672
100767399	0.125729	0.15629	0.146675
100768073	3.08076	10.3338	4.42121
100758546	23.3303	26.7803	27.6725
100751916	24.3413	17.7589	13.9947
100769092	0	0.109118	0
100752343	0.19067	0.0987568	0.185363
100758795	0	0	0
100773186	0	0	0
100773341	9.0115	10.4172	3.04719
103164265	0	0	0
103161676	0	0.798745	0.187402
100689258	0	2.1705	2.03698
100769388	0.0627091	0.129919	0.0609637
100750670	0	0.0705107	0.264693
100752574	0	0	0
100771190	235.044	156.18	136.011
100755022	13.1018	20.3581	17.0013
100763769	0	0	0
100759208	12.7677	15.8193	40.4619
100769307	0	0.0636349	0
103158965	0	0	0
103159947	0.347538	0.120004	0.112622
100763905	0	0	0
100759818	0.245148	0.97346	2.1052
100755831	108.819	158.06	131.43
100772844	0.0542702	0	0
100771441	140.138	125.135	97.3925
100755827	0	0	0
100755548	0	0	0
100754218	0	0	0
100767268	1.8673	2.837	3.46425
100759212	0	0	0
100767988	4.36521	8.50113	20.7093
100774886	3.10833	2.31513	2.52234
100750698	54.7429	58.5831	66.0918
100760825	28.8684	17.8865	21.9586
100750699	0	0	0
103161022	0.20927	0.71228	0.552209
100754725	21.3051	17.4593	21.2087
103164191	0	0	2.01508
100762852	45.3853	42.4317	46.0493
100759841	110.975	91.9337	53.5363
100772318	0	0	0
100771643	21.7057	55.5428	14.8214
100756051	14.1823	5.55758	7.5741
100759034	106.67	85.0333	63.394
100758596	0	0	0
100769193	0.179486	0.371855	0.581633
100689294	4.8136	15.5389	13.3859
100762896	118.072	198.096	203.456
100769209	0	0	0
100773691	54.2159	80.1981	74.0716
100761378	155.036	255.394	79.5661
100753190	0	0.0715209	0.268485
100769963	0.439069	0.0842274	0.173901
100758962	76.5132	82.5633	83.0087
103159238	0	0	0
103162346	0	0	0
100758082	0.0614105	0	0
100753469	83.1759	95.506	58.6209
100766212	19.6157	17.5238	13.3641
100767071	0	0	0
100753750	0	0	0
103163234	0.997762	4.34101	3.68597
100760727	2.65328	8.39018	11.4309
100757997	0	0	0
100759005	83.0913	29.5627	23.638
100757442	71.2635	32.8504	36.8223
100761019	0	0	0
102466539	59.6058	21.0196	40.686
100770751	0.0616396	0.0638519	0.0399493
100757287	112.197	97.4712	142.882
100758402	86.7289	48.6928	27.3541
100759826	22.5548	12.3207	25.0293
100771604	7.81661	14.5618	18.0784
100753631	33.2811	26.5675	23.9242
100767922	0	0	0
100765094	0	0	0
100758298	195.932	158.288	139.849
100689466	11.7931	11.0222	16.8093
100765053	0	0	0
103164583	0	0	0
102466558	0	0	0
100770599	0.162536	2.02043	1.73813
100771569	78.8505	59.5447	63.2907
100767090	0.263885	0	0
100750340	0	0	0
100766778	0	0	0
100762311	0.583639	0.345478	0.810564
100763839	0	0	0
100764354	0.163918	0	0
100682530	77.8732	76.351	88.4548
100765193	33.3906	26.3127	19.65
100757825	79.2272	46.6705	106.719
100758586	30.8865	26.4027	27.2106
103158823	5.92392	3.73168	4.35819
100768072	0	0	0
100771873	18.2617	6.02114	10.5003
100766448	0	0	0
103159681	0.0597544	0	0
100765460	43.9371	56.248	50.0302
100774133	0	0	0
100755219	0	0	0
100766111	0	0	0
100771189	4.15448	0	0
100760928	0	0	0
100757400	85.6745	63.495	66.142
100752911	2.69472	3.017	1.40247
100773143	0	0.101467	0
100773881	26.4176	25.2573	17.6849
100758020	299.527	267.731	314.076
100761549	5.04701	2.61407	1.43107
100770205	5.71453	3.18282	5.76476
100769155	4.32275	2.93862	6.82896
100752802	0	0	0
100770350	23.6274	13.6591	20.9526
100756991	6.62082	10.4196	77.486
100770106	0.655672	0.417972	0.39226
100689392	0	0	0.0700831
100758089	0	0	0
100689415	50.5225	35.242	57.3978
103160472	0	0	0
100770235	0	0	0
100764028	17.5495	20.3322	15.6243
100771232	0	0	0
103161775	3.8737	10.507	7.48222
103164522	0	0.309751	0.193798
100767413	4.50664	4.2166	2.68525
100752955	17.3105	10.0593	17.6496
100764953	74.8589	87.4556	102.304
100689311	770.918	1087.85	1569.79
100760576	48.6812	44.4733	43.0455
100755518	0	0	0.0275187
100753290	11.5069	17.6065	13.4445
100756668	66.5722	39.5086	12.2219
100753733	49.3406	109.146	94.0565
100766239	0	0	0
103164058	0.289441	0.449744	0.281385
103163949	0	0.15823	0.148496
100772430	0	0	0
100763434	0	0	0
100751113	30.5448	33.7634	36.4846
103160418	0	0	0.127139
103159921	0.063915	0.331045	0.434952
100761941	0	0	0
100756043	0	0	0
100760179	28.1839	22.2517	17.9701
100754385	0.264065	0.820628	1.28358
100767107	0	0	0
100755569	0.0798872	0.0620658	0.42715
100768579	0	0	0
100753146	55.623	58.0767	69.8968
100689037	0	0.12457	0
100752647	0	0	0
100760054	18.0435	26.1801	21.7642
100689027	76.406	23.0512	7.08287
100761234	4.74545	4.65005	6.8577
100766214	43.1737	75.1064	58.2899
100764206	11.3345	8.07738	5.86121
100755764	71.7487	102.237	127.143
100766496	39.989	54.1702	58.9548
100755092	0	0	0
100761199	0	0	0.0716918
100764229	1.94466	2.78051	5.24556
100764722	0	0	0
100756565	11.1406	6.8684	6.37601
100764701	0	0	0
100760166	57.9883	47.8756	49.3083
100766911	8.81429	6.94077	11.2859
100763151	53.981	15.5515	47.2706
100773917	0	0	0
100760598	0	0	0
100761797	2.29485	2.29663	4.65103
100770277	6.79694	6.14515	4.32046
100763555	0.0386928	0.0801631	0.413775
100763157	694.009	876.571	1195.46
103160811	0	0	0
103163892	2.23859	4.50904	2.90171
100764784	0	0	0
103162285	0	0	0
100756471	30.608	13.5177	25.0049
100768112	0	0	0
100757586	0	0	0
100773323	0	0	0
103164156	16.7698	12.8094	21.0786
103161297	0.0666248	0.069016	0.0431803
100768811	0	0	0
100770891	43.6444	49.8262	64.8253
100770537	0	0	0
100770273	4.71916	1.99338	6.7852
100770566	0	0	0
100752542	13.8015	53.0355	80.0632
100774566	0	0	0
100751468	0	0	0
103158587	0	0	0
100755517	3.5843	6.46661	13.4827
100766088	0	0	0
100774198	5.12453	3.71592	3.52884
100765092	0	0	0
100771682	0	0	0
100772095	0	0	0
100759341	0	0	0
100754324	0.021635	0	0
100752023	10.3385	9.01211	9.06599
100751919	1.03097	1.19216	9.92953
100774486	1.9021	1.29093	0.860814
100773923	0	0	0
100759703	0	0	0
100761944	0.371243	0.432637	0.631592
100762427	47.7518	32.6567	53.0611
103160241	8.98224	17.0915	13.1293
100760660	0	0.108762	0
103164497	0	0	0
100760128	0	0	0
103158771	0	0	0
100753426	7.57714	9.31248	3.8704
100767742	0	0	0
100773161	34.9164	45.9655	52.4019
100756882	10.8654	6.01581	18.3942
100766962	7.59109	11.4379	16.2132
100760984	8.71731	8.68942	12.0724
103160029	0	0	0
100760762	0	0	0
100771094	13.9997	12.1004	13.6386
100750517	0	0	0
100772019	0	0	0
100774425	12.3315	24.2665	19.8869
100763688	45.7453	19.6614	53.4097
103160475	0	0	0
100774583	42.1818	40.9104	53.0932
100774770	0	0	0
100753421	5.05091	14.7796	13.516
103164041	0	0	0
100762293	28.812	19.6175	11.6052
100758804	0.0436323	0.361587	0.148463
103159070	0	2.27952	0.366736
100771899	0	0	0
100763270	0	0	0
100761452	16.2753	18.753	19.8925
100774711	0	0	0
100770930	102.641	57.5063	97.0661
100768983	115.329	135.082	34.012
100753515	0	0.18639	0
100771487	0	0	0
100756026	4.97737	2.35953	2.95251
100767808	0.366944	0	1.1891
100754197	0	0.286083	0.536969
100771151	7.32178	3.38989	6.63736
100761561	6.13042	3.92493	1.20024
100753658	0	0.468747	0.659867
100763134	0	0	0
100766079	0.598212	0.223085	1.861
100750935	0	0	0.0719395
100769621	26.6437	22.6794	21.3262
100774084	0.197913	0.102508	0.0962024
100771841	8.68053	9.53471	8.26918
100758949	25.0218	24.346	28.9874
100762544	0	0	0
100764600	0	0	0
100757234	0	0	0
100755659	116.219	97.1018	96.6042
100772319	2.79845	6.47194	2.21441
103158824	4.1906	5.82935	4.77236
100773875	3.19557	1.86326	1.58122
100762400	13.5391	14.3283	14.7987
100772016	0	0.964668	0.452663
100760921	0	0	0
100752650	3.04987	5.99464	7.29843
100762465	0.1255	0.065002	0.0610034
100759385	0	0	0.0535741
100759741	0	0	0
100751544	0	0	0
100751906	1.15248	0.439838	0.41278
103160645	2.66564	2.08309	3.22794
100763756	0	0	0
100766939	0	0	0
100768107	0	0	0.0168194
100769994	109	76.603	70.0078
100750717	25.4271	19.3608	9.1201
100689371	38.7421	46.5698	43.08
103159236	0	0	0.220993
100765391	0	0	0
100756799	0	0	0
100773852	0	0	0
103158912	0.53921	0.139641	0.131051
103162398	0.0571841	0.207328	0.111185
100774552	215.745	216.535	139.516
103161264	0	0	0
100751169	42.6177	38.5924	54.7848
103158590	0	0	0
100764543	2.15855	4.66647	2.25053
103161390	0.290313	1.20293	3.10456
100773766	3.62345	0	1.69085
100754548	58.7764	77.7919	58.2902
100769710	2.66171	6.33	5.35748
100771666	24.9184	12.7195	18.0248
100760393	0.623378	0.298039	0
100751200	0	0	0
100764966	57.6439	37.1285	15.8225
100760676	22.7121	18.2484	49.8828
103160831	0	0.326285	0
100766585	0	0	0
100754346	0	0	0.295961
100754484	0.226786	0.46985	0.0734911
100763039	41.0099	24.4562	29.3211
100752720	8.88259	5.97283	7.19613
103159016	0	0.204597	0.192011
100767122	64.4598	66.065	72.6376
100755944	18.6774	17.9761	18.4286
100753404	15.4437	14.953	13.0864
100761969	0	0.250233	0.23484
100767871	3.0405	0.314963	5.54226
100755151	0.101403	0.630256	0.295743
100758561	14.7035	16.3519	10.0872
103160152	0	0.00727773	0
100759755	0.052184	0.270285	0.101463
100767144	4.12889	0.902197	4.10805
100760112	53.6807	32.1217	17.6033
100773906	0	0	0
100769190	19.5464	22.3122	14.7859
100763580	5.68956	3.50819	12.3135
100751528	0.193251	0.0500467	0.516648
100771469	158.465	167.918	128.137
100774092	7.74331	5.99481	6.97311
100768497	0.273818	0.283645	0
103161215	0	0	0
103163966	0	0.323117	0.30324
100762170	0	0	0
100773412	0.0557454	0	0
103161450	0	0	0
100774066	0	0	0
100751431	0	0	0
100762228	24.5612	31.0221	17.4627
103159936	0	0	0
100768168	68.6271	72.6408	78.0105
100757200	42.6422	72.6229	47.9798
100756916	0	0	0
103159571	0	0	0.610431
100763708	0	0	0
100755317	0	0	0
102464881	1.2048	0	0
100772834	0	0	0
100768771	6.29337	8.73183	8.97336
100773755	39.5965	56.837	51.3629
100774904	70.3657	44.6013	123.659
100771130	0	0	0
100764099	0	0	0
100768801	10.0002	18.4693	32.3637
100767779	7.90291	13.4259	22.8337
103159593	0	0.240296	0
103161222	0.460616	1.07358	0.820958
100774535	286.295	250.562	180.236
100774382	0	0	0
103158808	0.672445	1.62535	8.06266
100767799	0	0	0
100761733	6.2996	7.47945	9.89303
100766603	0	0	0
100751444	0	0	0
100770839	0.0330082	0	0.0641789
103158783	5.76208	4.06969	12.7311
100762673	0	0	0
103158544	40.986	52.5068	62.1257
100760566	0.757875	0.323266	0.56342
100772726	11.4341	9.14831	9.09533
100770628	0	0	0
100751058	0	0.112436	0
100767414	0	0	0.0729192
100758500	15.1889	13.1764	10.1175
100761382	0	0	0
100753033	12.3803	7.66038	10.0433
100774249	25.3567	18.1571	15.775
100766233	27.6833	34.2189	29.2599
100753091	113.796	64.3511	112.813
103161428	0	0.155277	0
100762441	3.3715	5.89194	2.30187
100753439	0.0458752	0	0.0222992
100756313	0	0	0
100774325	20.3379	26.6859	27.4513
100762287	4.27423	2.98865	3.32421
100755258	0.300448	0.0622463	0.233669
100761360	0.0899943	0	0.0437447
100770646	0	0	0
100764814	0.0998796	0	0.582598
100770097	0	0	0
103158762	0	0	0
100753036	1.58479	1.79091	10.2245
100769170	18.0099	12.5148	15.4152
103159453	0.141533	0.146613	0.963154
100773944	0	0	0
103161241	0	0.123415	0.34747
103158582	0.0539966	0	0
103160179	0	0.632719	2.37519
100759610	0	0	0
100756307	13.3168	10.576	9.83905
100756631	0	0	0
100754283	0	0	0
100774331	0	0	0
100689293	434.784	389.082	346.859
100756804	7.57875	11.9609	13.0454
100763357	6.13314	4.6866	5.69506
100753293	0	0	0
100770364	26.1418	27.1729	17.5676
100772867	4.81919	13.7843	8.74078
100769115	16.1262	14.419	13.4
100755509	0	0	0
100765268	15.7913	16.2792	16.0546
100765788	6.82547	8.04432	7.03764
100774791	0	0	0.102071
100764371	28.8258	19.9841	19.3702
100766965	0.727176	2.53374	7.9691
100752960	20.6199	19.0198	32.6047
100770280	0.137299	0.0355567	0.133477
100771594	354.708	761.943	344.203
100750333	9.65143	7.9262	8.45297
100758671	27.1372	24.5569	16.1324
100755731	37.0065	51.4923	47.9829
100755491	9.1311	24.4728	22.8969
100761097	0	0.369789	0.347041
100771055	73.9584	83.7969	66.8064
100774192	0.268947	0.522374	0.359509
100752651	0	0	0.0677521
100757988	0.0428563	0	0.416635
100768337	106.855	126.221	96.4775
100751016	62.6587	29.4948	41.7445
100751465	112.417	83.998	273.4
100764853	0	0	0
100755138	0.585327	0.909502	1.42259
100770292	0	0	0
100752351	0.31209	1.02376	1.26418
100768500	0	0	0
100754298	42.3104	52.0469	26.0626
100761081	0	0	0
100756133	43.2766	58.4005	26.1781
100756984	3.27354	3.98533	8.82549
100689106	507.559	464.59	428.898
100763907	0.325072	0.0841848	0.237018
100774584	0	0	0
100766609	0	0	0
100759658	0	0	0
100770212	0	0.0306926	0.0288045
100766015	45.6555	51.2047	115.951
100754513	33.1208	121.503	80.034
100768994	0.0632025	0	0.0819245
100765286	10.9431	8.57347	8.8622
100769021	1.6398	0	0.708515
100755867	3.44702	23.0724	17.3998
100766319	3.96397	2.68361	2.09371
100764009	45.417	45.026	47.3248
100765081	0	0	0
100766101	55.4117	75.1628	65.4504
103164506	0	0	0
103159136	0.840557	0.290242	0.544774
100753483	5.10643	6.80104	5.27457
100769171	0	0	0
100755698	0	0	0
100775030	0	0	0
100760158	18.8544	22.9112	24.4433
100771287	16.1372	16.1096	23.4324
100768206	0	0	0.411572
100763546	2.06084	0.821078	4.70047
100771891	0	0	0
100758144	160.688	191.977	114.914
100764327	8.6114	7.16941	13.9529
100758009	8.04047	14.8306	9.92751
103164099	31.6535	26.3299	18.1208
100763561	0	0	0
100770516	0	0	0
100769118	21.4497	19.6955	20.775
103161503	30.0348	35.2857	51.6595
100754899	0	0	0
100689064	602.769	620.801	543.116
103158697	0.0963839	0	0.0937012
100760066	0.74661	3.97752	1.17515
100758576	0	0	0
100770448	0	0	0
100772917	0.218557	0	0.212474
100751954	75.8546	72.6447	77.9107
100759626	0	0	0
100757327	3.77751	5.03959	1.0572
100689379	0.272271	0	0.264693
100763418	0	0	0
100755315	16.051	17.0621	10.6145
100770483	0	0	0
100764392	119.332	97.3939	85.3857
100766846	0	0	0
103162769	0	0.0767139	0.0359974
100750422	0	0	0.392877
103162510	0.689351	1.03868	0.731088
100774371	0	0	0
100768064	0	0	0
100758634	12.8648	10.5237	11.3156
100757509	18.2793	30.1797	26.6558
100774697	56.9412	42.23	58.4828
100772889	0	0	0
100752980	0	0	0
100768239	12.2995	12.2943	9.38209
100750457	51.1003	115.498	57.6582
100773741	27.2417	43.3773	43.6347
100758901	14.4876	12.9122	14.8816
100770239	17.3933	7.35948	13.7113
100761495	9.35153	8.94428	13.4417
100773733	12.6703	4.46097	7.5987
100757570	0	0	0
103163213	0	0	0
100768658	0	0.115559	0
100763420	0	0	0
103163591	0.982077	3.48797	0.954742
100767975	0	0.0801953	0.150524
100751756	0	0	0
103159590	0	0	0
100762336	0	0	0
100766608	182.852	111.398	95.6857
103161874	0	0.244714	0
100765727	80.6916	123.638	170.473
103163610	0.081543	1.43598	2.06111
100769468	0	0	0
100769029	0	0	0.757181
100759697	0	0	0
100768356	5.43008	0.937494	1.90628
103164349	0	0	0
100770515	0	0	0
100762812	0.0950531	0.0547026	0.133477
100752375	0	0	0
100772467	6.90603	6.71272	5.66656
100764376	32.7387	28.0392	26.3568
100752190	74.275	20.5575	46.1597
103162934	1.36521	0	0
100769460	366.773	434.653	378.096
100758863	20.8922	16.5653	18.7226
100755364	0.0479522	0.397386	0.163161
100756496	50.6776	34.8624	20.7964
100769352	0	0	0
100689060	31.4455	17.7825	31.9482
100774516	0	0	0
100770020	0	0	0
103164282	0	0	0
100766399	0	0	0
103162266	0	1.74533	0.0722631
100765870	36.4043	27.2692	20.0846
100689049	60.9254	52.9954	20.084
100761040	0	0	0
100774744	0.551007	0	0.0412054
100763150	0	0	0
100755309	582.609	918.831	764.743
100758067	39.2595	39.65	29.1914
100763635	4.23001	9.28531	10.6723
100760490	72.8229	76.9216	44.9822
100755020	0	0.103787	0.0974024
103164081	0	0	0
103159761	0.401286	0.155883	0.390117
100763836	0	0	0.113853
100760460	0.174695	0.756761	0.169832
103163069	0	0	0
100768770	0	0	0
100758381	0	0	0.138134
100757651	7.20137	14.6726	8.5773
100773320	16.1866	11.8004	11.0005
100768372	0	0	0
100755678	28.0845	43.8436	64.2193
100755851	0	0	0
100754497	48.1272	61.9994	47.4173
100689409	537.05	411.265	411.598
100758327	4.47523	4.98066	5.57317
100754078	0	0	0
100761297	0.103305	0.0535065	0.50215
100770032	0	0	0
100769599	9.96827	21.9893	26.9112
100756442	0	0	0.0884808
100758448	24.014	22.2649	35.8156
100758951	38.5001	20.6333	22.7863
100759931	1.36864	4.4714	1.0235
100768017	26.3011	23.9225	14.8113
100771613	2.35528	5.66998	4.1602
102466537	0	0	0
100766733	0.957682	0.779471	2.12806
100770476	10.6267	12.7694	15.9096
103164552	0	0	0
103162502	0	0	0
100750427	10.7156	17.3513	15.5163
100762918	41.2061	31.5273	23.7746
100771510	17.2663	17.6449	23.7081
100769148	31.4938	21.6217	47.5698
100769039	7.19976	0.240586	0.677358
100755736	0	0	0
100757009	10.9804	11.0586	4.94204
100772553	0	0.0190759	0
102464891	0	0	0
103161784	194.281	160.658	54.4261
100755541	0.220895	0.686469	1.00215
100757323	13.6174	16.6297	16.5784
100758832	42.5032	53.0836	71.1301
103162627	0	0	0
100761220	1.59764	3.44599	7.51056
100760185	0	0	0
100763887	45.2517	58.4877	50.5575
103159964	1.28512	1.96183	4.99739
100689243	3.86179	20.1686	20.6487
100771585	5.41842	8.43316	8.7707
100752211	26.653	66.4374	82.3541
100766538	0	0	0
100761684	0.612138	4.61169	3.1919
103158777	0.868323	0	0
100757330	44.6404	39.3679	36.4925
100764918	0	0	0
100765807	0	0	0
100771608	35.6028	31.9238	17.2782
100768729	0	0	0
100768952	21.5041	27.1061	19.6517
100754486	0	0	0.0749609
100771780	0	0	0
100773751	20.8165	27.4923	12.5066
100770568	53.5681	58.3004	147.191
100762670	365.084	418.705	417.441
100767772	1.94231	1.09746	3.1389
100772622	0	0	0
100762016	0	0	0
103160523	0	0	0
100756352	174.696	127.815	171.58
100752265	41.3862	45.682	33.0368
100754362	1.18035	0.873365	0.950781
100758590	49.0424	127.349	76.6145
100767514	64.0101	50.3799	86.1735
100759007	0	0	0
100758852	0	0	0.0674594
100689396	0	0	0
100755243	0	0.10532	0
100768496	6.81281	7.80378	13.4587
100759128	0	0	0
100763139	22.5859	20.8573	23.1487
100762182	1.36438	1.91812	1.13692
100754399	159.152	99.5028	108.364
100775099	0	0	0
100753705	7.67582	4.92439	10.3877
100768768	18.8205	16.6074	17.2176
100758013	0	0	0
100736551	26.2092	27.9759	18.1924
100766949	0	0	0.147329
100770411	5.21586	16.6632	8.18127
100754846	5.24511	7.39427	5.6167
100762513	21.8581	31.3223	21.4521
100757067	0	0	0.0322551
100753568	0	0	0
100771910	30.101	35.412	19.2049
100767561	4.66162	10.236	13.3084
100753105	6.53196	13.0679	11.2946
100755682	0.0181822	0	0
100759811	8.81924	11.2726	20.6642
100755957	256.964	132.193	66.6534
100762755	0	0	0
100769440	54.3483	48.4387	62.7805
100770899	29.1581	35.2387	24.6345
100752219	7.11007	12.1746	12.251
100766593	31.4409	27.7957	32.7018
100772246	14.6688	15.4339	18.2923
100767044	113.775	88.7939	60.8644
100761020	14.0618	9.16434	7.06154
100751890	5.26018	5.73576	5.11377
100767431	0.0923217	0.19127	0.852645
100750977	15.2682	20.0721	28.8228
100756053	0	0	0
100758153	0	0	0
100757961	0	0	0
100756189	16.4604	18.1071	18.7916
100773746	0	0	0
100768619	16.0235	12.1076	13.1161
100760940	0.387993	0.167466	0.22003
100765869	0.0812509	1.1573	3.19907
100769813	393.231	564.227	770.63
100763130	0.323979	1.00682	2.36221
100767343	30.1068	33.2891	18.8853
100757059	0	0	0
103164154	768.551	503.784	127.997
100762252	1.96469	0.707898	4.92727
103162330	0.119583	0.433562	0.755654
103162392	2.38534	2.72223	2.39755
100761209	0	0	0
103162033	1.67624	1.447	1.35799
100766630	0	0	0
100769909	0.0235312	0.365636	0.160134
100751410	0.557535	1.37167	1.28729
100762917	0.0458534	0.284995	0.445771
100773521	93.8547	88.6489	127.006
100760074	0	0	0
100759383	0	0	0
100754659	39.999	13.3597	15.5664
100760689	7.82296	12.5286	11.0336
100774887	0	0.0276804	0.0173184
100773870	0.0293853	0.0608799	0.0571349
100772803	0	0	0
100756591	0	0	0
100768439	0	0	0
100771635	36.547	56.8809	71.495
100754943	54.5771	50.0324	24.0668
103159738	0	0	0
103158922	0	0.17609	0.165258
100759799	0.067073	0.0694802	0.0652061
100770926	1.54091	1.71593	2.47173
103164384	0.205948	0.0711133	0.333694
100755980	0.108296	2.24367	2.21093
100759731	0.0776037	0	0.0754438
100755409	17.2958	35.4445	45.6287
100758602	0.572011	0.185169	0.451823
100750451	197.391	181.928	195.355
100750782	4.37935	5.20715	10.7732
100767335	0	0	0
100759543	14.3798	23.6188	42.6315
100756725	0	0	0
100767855	47.2367	59.1375	52.6227
103159719	0	0	0.0742874
100774986	0	0	0
100754411	0	0	0
100767428	0.0396152	0	0.231076
100755606	0.148855	0.154198	0.144712
100756172	0.0527553	0.0546487	0.102574
100772144	0.0558747	0.0578801	0.108639
100759801	15.0481	70.2454	63.5168
100768298	0	0	0
100763680	73.9347	68.1483	38.5927
103160480	0	0	0
100760174	0	0	0
100775074	15.3188	19.746	24.7983
100770592	0	0	0
100772747	0	0	0
100772373	0	0	0
100762833	0	0	0
100770262	1.16669	1.44248	2.52455
100758228	65.1584	55.15	53.3882
100771644	50.1445	32.8214	48.4899
100752728	33.717	23.9731	35.0256
100759363	0	0	0
100757622	0	0	0
100774714	0	0	0
100761679	0	0	0
100760413	0	0	0
100764365	7.56654	9.742	8.86425
100762096	9.76197	6.15658	5.72386
100762488	0	0	0.0566855
100758334	0.024854	0.0514921	0.0241622
100753463	16.0877	23.5966	29.2038
100770633	0	0	0
100766740	0	0	0
100761244	3.47249	4.24276	4.28472
100760607	0.0245877	0	0.0239034
100771692	14.5954	9.36175	19.1092
100772343	37.9406	29.3399	30.2405
100772943	0.456075	1.46983	0.985291
100770019	0	0	0
100770484	0	0	0
103161027	0	0.292152	0.13709
100758459	14.9766	34.8315	44.9889
103164229	0	0	0
103161581	0	3.56583	5.85632
100760334	14.8393	36.9813	39.5085
100752536	44.9427	37.8659	40.1989
100760997	29.1355	12.7742	16.2083
100766006	19.7984	40.2074	46.793
100764277	0	0	0
100756626	8.37187	14.6763	18.6255
100764841	0.341908	3.15219	0.598305
100757180	48.1235	49.0706	36.4024
100755211	0	0	0
100765329	8.7037	7.32834	5.25193
100753575	34.4513	28.4677	55.7561
100771042	0	0	0
100768848	0.455357	0.628933	0.737804
100763149	38.8601	35.5849	54.8708
100770614	0	0	0
103161026	15.5212	15.0766	9.99347
100755393	4.80318	4.14631	2.33475
100773159	0	0	0
100766424	0	0	0.0718017
100761518	55.9136	82.1112	59.128
100754970	50.7112	54.4838	68.2232
100761489	0	0	0
100756639	0.600522	0	0.291904
100763673	34.6814	31.6324	39.531
100773224	44.318	36.3844	36.1548
100763094	0	0	0
100750757	0	0	0
100760877	0	0	0
100773053	8.64039	13.6686	18.3626
103160728	0.227142	0.0784314	0.368033
100756860	0.0978516	0.202727	0.332948
100758210	1.31378	0.742328	0.696663
103163725	0.865205	1.97177	0.841123
100766805	241.173	168.586	113.573
100770913	11.9518	15.2883	9.44053
100757008	0	0	0.128887
[truncated: 20,508 more rows]
